# Supplementary material for: Accelerating glacier volume loss on Juneau Icefield driven by hypsometry and melt-accelerating feedbacks
Source: Nat Commun. 2024 Jul 2;15:5099. doi: 10.1038/s41467-024-49269-y (PMC11220083; doi:10.1038/s41467-024-49269-y)
Supplement: Supplementary file 3 — Source Data [file 41467_2024_49269_MOESM3_ESM.zip]

Archive with 7 entries (6 files):
- Source data/
- Source data/Figure 6.xlsx
- Source data/Glacier Snowline data.xlsx
- Source data/jif_full_areachange_22May23.xlsx
- Source data/juneau_landsat_albedo_timeseries_final.csv
- Source data/juneau_volchg_gaps_04.07.2023_CSV.csv
- Source data/Mauri PeltoTaku Lemon Creek TSL data set 1946-2023.xlsx
