# Supplementary material for: Accelerating glacier volume loss on Juneau Icefield driven by hypsometry and melt-accelerating feedbacks
Source: Nat Commun. 2024 Jul 2;15:5099. doi: 10.1038/s41467-024-49269-y (PMC11220083; doi:10.1038/s41467-024-49269-y)
Supplement: Supplementary file 3 — Source Data [file 41467_2024_49269_MOESM3_ESM.zip › Source data/Figure 6.xlsx]

## Sheet: figure6a
### AX1 (a) ### LIA temperatures
x	y
435.79	-0.0740741
444.211	-0.126543
449.825	-0.197531
455.439	-0.17284
459.649	-0.154321
463.86	-0.135802
468.07	-0.157407
470.877	-0.185185
476.491	-0.20679
482.105	-0.179012
482.105	-0.141975
482.105	-0.104938
486.316	-0.0709877
489.123	-0.0432099
493.333	0
497.544	-0.00925926
503.158	-0.0555556
507.368	-0.0802469
517.193	-0.101852
525.614	-0.095679
535.439	-0.0771605
539.649	-0.0493827
546.667	-0.0277778
553.684	-0.0524691
553.684	-0.0895062
557.895	-0.117284
563.509	-0.141975
567.719	-0.157407
573.333	-0.179012
578.947	-0.194444
585.965	-0.225309
598.596	-0.212963
598.596	-0.188272
598.596	-0.16358
598.596	-0.135802
605.614	-0.117284
607.018	-0.0987654
607.018	-0.0740741
607.018	-0.0216049
607.018	0.00925926
616.842	0.0216049
616.842	0.058642
614.035	0.0895062
614.035	0.114198
622.456	0.138889
625.263	0.157407
628.07	0.114198
635.088	0.0771605
635.088	0.058642
640.702	0.0123457
643.509	-0.00617284
646.316	-0.0246914
647.719	-0.0555556
656.14	-0.058642
658.947	-0.0864198
661.754	-0.117284
663.158	-0.148148
665.965	-0.175926
665.965	-0.203704
670.175	-0.216049
671.579	-0.259259
670.175	-0.299383
675.789	-0.33642
681.404	-0.311728
681.404	-0.287037
680	-0.240741
680	-0.194444
681.404	-0.151235
681.404	-0.108025
681.404	-0.0648148
685.614	-0.0216049
687.018	0.00925926
689.825	-0.0432099
696.842	-0.0864198
698.246	-0.111111
701.053	-0.138889
703.86	-0.157407
706.667	-0.135802
712.281	-0.160494
719.298	-0.191358
722.105	-0.212963
729.123	-0.182099
731.93	-0.148148
731.93	-0.117284
736.14	-0.095679
737.544	-0.0709877
740.351	-0.0524691
743.158	-0.037037
751.579	-0.0401235
758.596	-0.037037
762.807	-0.0555556
769.825	-0.0679012
772.632	-0.0833333
778.246	-0.101852
786.667	-0.0802469
797.895	-0.0740741
807.719	-0.0524691
814.737	-0.0339506
821.754	-0.0154321
828.772	0.00308642
835.789	0.0123457
847.018	0
848.421	-0.0246914
851.228	-0.0555556
852.632	-0.0833333
858.246	-0.104938
862.456	-0.123457
869.474	-0.132716
868.07	-0.0925926
876.491	-0.058642
879.298	-0.0339506
883.509	-0.00617284
890.526	-0.0246914
890.526	-0.0555556
890.526	-0.0833333
894.737	-0.111111
897.544	-0.141975
901.754	-0.157407
910.175	-0.123457
917.193	-0.108025
920	-0.114198
927.018	-0.104938
932.632	-0.0833333
946.667	-0.0679012
949.474	-0.0401235
956.491	-0.0123457
959.298	0.0123457
963.509	0.0401235
970.526	0.0216049
973.333	0.00308642
983.158	0.00308642
990.175	-0.0524691
1000	-0.0802469
1002.81	-0.037037
1004.21	0
1008.42	0.0401235
1011.23	0.0771605
1015.44	0.101852
1026.67	0.0864198
1035.09	0.0679012
1047.72	0.12037
1053.33	0.148148
1063.16	0.145062
1070.18	0.114198
1071.58	0.0740741
1072.98	0.0401235
1072.98	0.00617284
1072.98	-0.0308642
1084.21	-0.0524691
1088.42	-0.0833333
1089.82	-0.114198
1095.44	-0.157407
1096.84	-0.117284
1099.65	-0.0555556
1102.46	0.00925926
1105.26	0.0493827
1109.47	0.0740741
1115.09	0.037037
1116.49	0.0123457
1120.7	-0.0123457
1129.12	-0.0308642
1134.74	0
1141.75	0.0432099
1143.16	0.0771605
1152.98	0.037037
1154.39	-0.00925926
1157.19	-0.058642
1162.81	-0.0216049
1167.02	0.0154321
1172.63	0.0555556
1179.65	0.0802469
1185.26	0.0648148
1196.49	0.0648148
1202.11	0.0432099
1210.53	0.0246914
1216.14	0.0555556
1227.37	0.0895062
1241.4	0.0802469
1254.04	0.0493827
1258.25	0.0185185
1262.46	-0.0185185
1266.67	-0.0493827
1272.28	-0.0709877
1282.11	-0.0802469
1289.12	-0.0432099
1290.53	-0.0123457
1294.74	0.037037
1301.75	0.0709877
1308.77	0.095679
1311.58	0.0555556
1312.98	0.0246914
1314.39	-0.0123457
1320	-0.0555556
1325.61	-0.00925926
1328.42	0.0308642
1328.42	0.0709877
1329.82	0.095679
1336.84	0.0895062
1339.65	0.0524691
1343.86	0.00925926
1346.67	-0.0401235
1349.47	-0.0709877
1356.49	-0.0987654
1363.51	-0.0925926
1366.32	-0.0555556
1369.12	-0.0339506
1378.95	-0.0339506
1384.56	-0.0648148
1390.18	-0.0462963
1408.42	-0.0401235
1398.6	-0.00925926
1415.44	-0.0617284
1415.44	-0.101852
1418.25	-0.141975
1423.86	-0.0864198
1432.28	-0.0648148
1439.3	-0.0401235
1440.7	0
1443.51	0.0339506
1450.53	0.0709877
1461.75	0.0432099
1464.56	0.0123457
1470.18	-0.0185185
1478.6	-0.00617284
1488.42	-0.0185185
1498.25	-0.0185185
1508.07	-0.0339506
1512.28	-0.0617284
1519.3	-0.0802469
1526.32	-0.0555556
1531.93	-0.0339506
1537.54	-0.0246914
1544.56	-0.0432099
1551.58	-0.0432099
1558.6	-0.0246914
1564.21	-0.0401235
1571.23	-0.0617284
1579.65	-0.037037
1588.07	-0.00617284
1595.09	-0.0493827
1602.11	-0.0802469
1607.72	-0.0648148
1618.95	-0.0432099
1630.18	-0.0401235
1640	-0.0740741
1647.02	-0.0987654
1656.84	-0.0648148
1662.46	-0.0277778
1666.67	0.00617284
1673.68	0.0216049
1680.7	-0.0123457
1683.51	-0.0339506
1693.33	-0.0555556
1704.56	-0.0216049
1715.79	0.0185185
1725.61	0.037037
1734.04	0.0154321
1734.04	-0.00925926
1739.65	-0.0339506
1750.88	-0.037037
1759.3	-0.0185185
1769.12	-0.0185185
1783.16	-0.0308642
1792.98	-0.0308642
1798.6	0.00308642
1807.02	-0.0154321
1821.05	-0.00617284
1826.67	0.0185185
1830.88	0.0555556
1835.09	0.0123457
1836.49	-0.0277778
1846.32	-0.0555556
1854.74	-0.0308642
1854.74	0.0216049
1860.35	0.0709877
1867.37	0.111111
1872.98	0.182099
1874.39	0.135802
1878.6	0.0925926
1882.81	0.0524691
1885.61	0.0185185
1888.42	-0.0154321
1888.42	-0.058642
1892.63	-0.111111
1906.67	-0.17284
1906.67	-0.108025
1908.07	-0.0462963
1908.07	0.00925926
1913.68	0.0679012
1922.11	0.0462963
1924.91	0.00925926
1927.72	-0.0277778
1933.33	-0.0524691
1945.96	-0.0493827
1948.77	-0.00308642
1957.19	0.0493827
1955.79	0.104938
1957.19	0.151235
1957.19	0.197531
1964.21	0.237654
1967.02	0.203704
1969.82	0.157407
1976.84	0.135802
1983.86	0.17284
1988.07	0.197531
1993.68	0.166667
1996.49	0.138889
2000.7	0.12037

## Sheet: figure6b
### AX2 (b) ### Area change % a-1
xval = [1675, 1770, 1880, 1948, 1979, 1990, 2005, 2015, 2019]
glacieret
yval = [0.0,0,0, -0.27, -0.05, -0.55, -1.47, -3.32, -7.76]
mountain glacier
yval = [0.0, 0,0, -0.19, -0.14, -0.25, -1.07, -1.82, -3.73]
valley glacier
yval = [0.0, 0, 0, -0.08, -0.22, -0.34, -0.63, -0.98, -1.69]
outlet glacier
yval = [0.0, 0, 0, -0.03, -0.09, -0.12, -0.20, -0.30, -0.40]
all glaciers
yval = [0,0,0, -0.07, -0.11, -0.17, -0.38, -0.56, -1.14]

## Sheet: figure6c
### ax 5 (c) Mean dhdt
xval = [1675, 1770, 1880, 1948, 1979, 1990, 2005, 2015, 2019]
#mean for glaciers with DEM coverage
dhdtGlacieret = [0, -0.12, -0.17, -0.37, -0.10, -0.58]
dhdtMountain = [0, -0.12, -0.28, -0.49, -0.17, -0.69]
dhdtValley = [0, -0.11, -0.44, -0.73,-0.50, -1.10]
dhdtOutlet = [0, -0.10, -0.33, -0.69, -0.45, -1.21]
dhdtallglaciers = [0, -0.11, -0.28, -0.51, -0.21, -0.74]
year2 = [1770, 1948, 1979, 2000, 2010, 2020]
#confidence intervals
CIGlacieret = [0, 0, 0.02, 0.02, 0.03, 0.03]
CIMountain = [0, 0, 0.02, 0.02, 0.03, 0.03]
CIValley = [0, 0.00, 0.02, 0.02, 0.02, 0.02]
CIOutlet = [0, 0.00, 0.02, 0.02, 0.03, 0.03]
CIallglaciers = [0, 0.01, 0.03, 0.02, 0.04, 0.03]

## Sheet: figure6d
### ax 4 (d) ### Mean volume change
dv_LIA	uncert_LIA	dv_1948	uncert_1948	dv_1979	uncert_1979	dv_2000	uncert_2000	dv_2010	uncert_2010	nglac
-0.65	0.92	-1.01	0.74	-3.72	1.57	-3.08	1.01	-5.91	0.8	1091

## Sheet: figure6e
### AX3 (e) ### Mean annual glacier area loss
A.LIA2019	A.LIA1948	A.19481979	A.19791990	A.19902005	A.20052015	A.20152019
0.401606	0.561798	1.99059	8.24042	5.61349	9.52521	22.0311
0.401606	0.561798	1.96005	6.39687	5.48964	9.3394	20.7839
0.401606	0.561798	1.80391	5.56243	5.44812	9.22998	20.117
0.401606	0.561798	1.58129	5.37151	5.44738	8.87263	19.6707
0.401606	0.561798	1.55322	5.08625	5.34168	8.63993	18.9333
0.401606	0.561798	1.55316	4.8124	5.08776	8.45083	18.9302
0.401606	0.561798	1.49364	4.74877	5.03196	8.27265	18.928
0.401606	0.561798	1.48802	4.51227	4.97694	8.2655	18.7404
0.401606	0.561798	1.4777	4.50039	4.92332	8.22141	18.6108
0.401606	0.561798	1.42114	4.48537	4.85728	8.11232	18.4144
0.401606	0.561798	1.39848	4.46466	4.68056	8.10029	18.2683
0.401606	0.561798	1.39677	4.42046	4.60673	7.96463	18.2607
0.401606	0.561798	1.38755	4.28761	4.59997	7.9546	18.063
0.401606	0.561798	1.38505	4.13648	4.34677	7.94838	17.7431
0.401606	0.561798	1.3479	4.06465	4.33989	7.86764	17.649
0.401606	0.561798	1.31455	3.98987	4.32784	7.79455	17.5967
0.401606	0.561798	1.27115	3.84321	4.25659	7.76308	17.5779
0.401606	0.561798	1.27097	3.81193	4.22979	7.69359	17.4038
0.401606	0.561798	1.26383	3.57004	4.22514	7.63398	17.366
0.401606	0.561798	1.25524	3.55181	4.21532	7.59736	17.2424
0.401606	0.561798	1.25106	3.45511	4.20445	7.57867	17.0888
0.401606	0.561798	1.24384	3.4059	4.17848	7.56884	17.0764
0.401606	0.561798	1.22085	3.39421	4.08061	7.55066	17.0216
0.401606	0.561798	1.21979	3.38348	4.05719	7.42512	16.8256
0.401606	0.561798	1.21075	3.36503	4.0146	7.41887	16.7841
0.401606	0.561798	1.20127	3.20057	3.96345	7.40042	16.7479
0.401606	0.561798	1.19358	3.07678	3.90654	7.34933	16.7072
0.401606	0.561798	1.16592	2.94359	3.89424	7.31779	16.653
0.401606	0.561798	1.1534	2.62829	3.88353	7.26776	16.5755
0.401606	0.561798	1.14566	2.60022	3.87058	7.18896	16.4798
0.401606	0.561798	1.14374	2.57806	3.84549	7.14594	16.4637
0.401606	0.561798	1.14056	2.49975	3.76089	7.12493	16.2552
0.401606	0.561798	1.12858	2.46945	3.74318	7.11911	16.0663
0.401606	0.561798	1.09551	2.4461	3.7324	7.1077	16.0232
0.401606	0.561798	1.04857	2.42883	3.70119	7.07119	15.9975
0.401606	0.561798	1.03945	2.41498	3.68121	7.03139	15.8783
0.401606	0.561798	1.03566	2.40393	3.66289	6.9833	15.7358
0.401606	0.561798	1.02723	2.3958	3.64755	6.937	15.6634
0.401606	0.561798	1.02301	2.38474	3.61873	6.85437	15.5803
0.401606	0.561798	1.00751	2.37779	3.58936	6.85136	15.4288
0.401606	0.540347	0.998915	2.37066	3.58209	6.84267	15.3279
0.401606	0.515141	0.998662	2.3559	3.57982	6.84177	15.3067
0.401606	0.514107	0.990621	2.33898	3.54973	6.82066	15.2743
0.401606	0.503096	0.988613	2.32296	3.5415	6.78026	15.1319
0.401606	0.501866	0.983417	2.32288	3.51849	6.74056	15.0633
0.401606	0.497737	0.980144	2.31512	3.45114	6.73854	15.0556
0.401606	0.494711	0.957714	2.30423	3.44278	6.73037	15.0026
0.401606	0.494016	0.953256	2.30359	3.42033	6.72709	14.9487
0.401606	0.487967	0.945329	2.27104	3.38973	6.71899	14.9414
0.401606	0.481894	0.932872	2.25439	3.38405	6.71867	14.8888
0.401606	0.480792	0.924154	2.24229	3.32244	6.64813	14.7094
0.401606	0.479839	0.90677	2.22947	3.30387	6.56993	14.6971
0.401606	0.478123	0.892345	2.21339	3.29421	6.39688	14.6717
0.401606	0.475163	0.877104	2.20755	3.27043	6.37151	14.6423
0.401606	0.469045	0.874845	2.20093	3.26871	6.36777	14.5856
0.401606	0.462998	0.870207	2.17964	3.26056	6.34258	14.4468
0.401606	0.461747	0.862338	2.14453	3.23546	6.34028	14.3261
0.401606	0.459511	0.855361	2.14146	3.23403	6.28125	14.3086
0.401606	0.458638	0.853353	2.12621	3.22391	6.18806	14.2882
0.401606	0.457747	0.849886	2.09589	3.22371	6.1866	14.1791
0.401606	0.456057	0.849809	2.09274	3.1872	6.15567	14.17
0.401606	0.452713	0.846336	2.07218	3.1837	6.14841	14.0135
0.401606	0.451241	0.844574	2.06228	3.15612	6.13929	13.9101
0.401606	0.450793	0.834251	2.06132	3.13287	6.13215	13.9067
0.401606	0.449912	0.828249	2.05659	3.11147	6.06461	13.7831
0.401606	0.447132	0.823961	2.03557	3.09542	6.05893	13.6984
0.401606	0.446415	0.821136	2.01524	3.07814	6.02085	13.6873
0.401606	0.446386	0.817399	2.01253	3.06724	6.01979	13.5613
0.401606	0.44415	0.814146	1.99892	3.06523	6.01527	13.4975
0.401606	0.444121	0.80563	1.9899	3.04793	6.0132	13.4951
0.401606	0.442217	0.802979	1.97566	3.04413	5.99074	13.4904
0.401606	0.442035	0.792113	1.95598	3.04053	5.98469	13.4138
0.401606	0.440113	0.772348	1.90829	3.02759	5.96329	13.2993
0.401606	0.438118	0.770646	1.90498	3.02567	5.95982	13.218
0.401606	0.434774	0.766611	1.90334	3.02454	5.92767	13.144
0.401606	0.434355	0.764354	1.90094	3.01905	5.92612	13.0728
0.401606	0.434085	0.757697	1.88143	2.9925	5.90427	13.0319
0.401606	0.433287	0.75262	1.87412	2.96343	5.90115	13.0119
0.401606	0.432852	0.748643	1.86913	2.95421	5.87896	12.933
0.401606	0.432494	0.738534	1.85199	2.93347	5.87293	12.9032
0.401606	0.432411	0.735417	1.84413	2.93155	5.83864	12.8977
0.401606	0.431358	0.733178	1.84324	2.92082	5.7804	12.8167
0.401606	0.431233	0.726808	1.84055	2.90397	5.74897	12.6347
0.401606	0.431014	0.71849	1.82384	2.89794	5.72831	12.6318
0.401606	0.430288	0.707252	1.7938	2.89639	5.71798	12.6038
0.401606	0.427636	0.705487	1.77373	2.89172	5.7148	12.6006
0.401606	0.424414	0.704587	1.7735	2.84396	5.71077	12.5284
0.401606	0.423817	0.70235	1.76893	2.83781	5.69629	12.4777
0.401606	0.422892	0.69964	1.7662	2.81897	5.69363	12.4313
0.401606	0.421637	0.69582	1.75921	2.81008	5.69077	12.3086
0.401606	0.421613	0.694577	1.75107	2.80108	5.68713	12.2388
0.401606	0.421018	0.688216	1.74554	2.79167	5.68409	12.2238
0.401606	0.420315	0.684954	1.73599	2.77368	5.65803	12.1766
0.401606	0.418759	0.684387	1.73393	2.76412	5.64039	12.1255
0.401606	0.417823	0.678457	1.73143	2.75289	5.63608	12.013
0.401606	0.417072	0.668601	1.72708	2.7317	5.61743	11.9516
0.401606	0.41583	0.667472	1.71437	2.72632	5.59357	11.9415
0.401606	0.415717	0.646006	1.68524	2.72481	5.57439	11.7462
0.401606	0.412982	0.639654	1.67636	2.7059	5.54858	11.6566
0.401606	0.412747	0.638725	1.67359	2.69844	5.54626	11.6485
0.401606	0.411853	0.638173	1.67348	2.68154	5.50631	11.6395
0.401606	0.410047	0.638025	1.67034	2.67787	5.50317	11.5898
0.401606	0.409219	0.637201	1.65943	2.65408	5.48259	11.5105
0.401606	0.408922	0.62915	1.65597	2.64934	5.47695	11.4674
0.401606	0.408812	0.62739	1.64378	2.64669	5.46267	11.2978
0.401606	0.407185	0.622747	1.63789	2.63375	5.3973	11.2891
0.401606	0.405308	0.621123	1.63687	2.62957	5.39384	11.2133
0.401606	0.404899	0.611059	1.62056	2.62054	5.38093	11.1528
0.400066	0.404674	0.611022	1.60542	2.61793	5.37363	11.1482
0.399512	0.404527	0.610071	1.60285	2.6119	5.36955	11.1443
0.398317	0.403886	0.606859	1.5947	2.60815	5.36329	11.1372
0.398073	0.403484	0.599931	1.55836	2.60218	5.35585	11.1235
0.397969	0.403329	0.599869	1.55336	2.59742	5.33284	11.1219
0.397672	0.403272	0.596962	1.55012	2.59574	5.32658	11.1057
0.396691	0.402428	0.588082	1.54043	2.58662	5.3121	11.091
0.396592	0.401754	0.58563	1.53992	2.58365	5.28247	11.0858
0.396223	0.39972	0.585333	1.52152	2.57869	5.27466	11.0023
0.395271	0.399466	0.581449	1.50295	2.55816	5.26085	10.9488
0.394296	0.399188	0.578073	1.50006	2.52083	5.25767	10.9206
0.393594	0.398643	0.576991	1.49648	2.51528	5.24833	10.8888
0.39347	0.398312	0.573175	1.48481	2.51415	5.2429	10.8796
0.393305	0.397066	0.573043	1.48197	2.50209	5.24271	10.8664
0.392946	0.396302	0.564623	1.47394	2.49777	5.22772	10.8539
0.392748	0.396035	0.556552	1.47354	2.4926	5.20038	10.838
0.392728	0.395428	0.555528	1.44374	2.48989	5.19617	10.8114
0.39263	0.395183	0.553647	1.4355	2.48765	5.19518	10.796
0.392302	0.394637	0.55099	1.42691	2.47863	5.18708	10.7128
0.392021	0.391662	0.545095	1.41709	2.47641	5.16962	10.712
0.391748	0.390521	0.542425	1.41536	2.47321	5.16452	10.7044
0.391591	0.390305	0.536893	1.41515	2.46722	5.15908	10.6898
0.391548	0.389812	0.530644	1.40162	2.45761	5.14233	10.6258
0.391369	0.389576	0.530599	1.39256	2.4429	5.13061	10.571
0.391095	0.387044	0.527676	1.37883	2.44281	5.11066	10.5647
0.39096	0.386599	0.52684	1.3733	2.43075	5.08785	10.5178
0.390382	0.386534	0.519851	1.37271	2.40546	5.07707	10.4972
0.390086	0.385481	0.519018	1.36555	2.40508	5.05263	10.4854
0.389805	0.382283	0.518393	1.33023	2.4035	5.0452	10.384
0.389314	0.38177	0.514918	1.32684	2.40268	5.01189	10.3061
0.387877	0.379726	0.510303	1.31063	2.39192	4.99437	10.3024
0.387692	0.37916	0.508592	1.30378	2.38344	4.97247	10.2944
0.3875	0.378439	0.508217	1.30356	2.38297	4.9423	10.2252
0.387171	0.378009	0.507755	1.29961	2.37799	4.92046	10.149
0.387082	0.377899	0.503644	1.29689	2.37799	4.87155	10.0425
0.386636	0.375473	0.502043	1.29202	2.3725	4.85628	10.039
0.386536	0.37417	0.498987	1.2915	2.36893	4.79006	10.0348
0.386431	0.373495	0.490303	1.28276	2.33973	4.75108	9.9302
0.386238	0.37262	0.489936	1.27601	2.33578	4.72347	9.92157
0.385705	0.37204	0.488194	1.26817	2.30016	4.72272	9.91102
0.385624	0.371759	0.483932	1.26593	2.29842	4.71533	9.90833
0.385515	0.371678	0.482526	1.26208	2.2942	4.69744	9.88116
0.385463	0.371247	0.481593	1.24033	2.28336	4.69305	9.88053
0.385252	0.371152	0.479317	1.239	2.27252	4.69144	9.87936
0.384731	0.369048	0.475227	1.23629	2.27239	4.6877	9.8789
0.3847	0.368802	0.474778	1.23375	2.25463	4.67376	9.86187
0.38455	0.368755	0.472301	1.22802	2.25106	4.67233	9.82361
0.384225	0.368326	0.471882	1.22499	2.25044	4.6621	9.81301
0.384216	0.368178	0.471123	1.21717	2.23093	4.66021	9.71396
0.383943	0.36768	0.469768	1.20566	2.22391	4.65858	9.68641
0.382561	0.367051	0.466778	1.19509	2.22073	4.63088	9.6808
0.382126	0.366686	0.461169	1.1923	2.2138	4.61559	9.65491
0.381703	0.366623	0.458343	1.18561	2.20917	4.5958	9.62538
0.381647	0.36608	0.452611	1.18203	2.2086	4.57584	9.5841
0.381642	0.36603	0.446808	1.16473	2.1815	4.56988	9.55219
0.381559	0.365864	0.444297	1.16191	2.17475	4.56365	9.51567
0.381472	0.365237	0.444147	1.15726	2.17155	4.51814	9.49297
0.381273	0.364867	0.443751	1.15452	2.17093	4.51209	9.48622
0.380994	0.364731	0.440529	1.15048	2.17004	4.50961	9.46828
0.380819	0.364479	0.439731	1.14333	2.16947	4.47332	9.3968
0.380356	0.364248	0.433943	1.14332	2.15884	4.44997	9.3865
0.380181	0.36402	0.432295	1.14198	2.14851	4.4458	9.38093
0.380085	0.363322	0.427168	1.13796	2.14681	4.44193	9.37382
0.380018	0.362228	0.42394	1.13578	2.14306	4.42972	9.35362
0.379985	0.361755	0.420965	1.12954	2.13062	4.41823	9.30546
0.379719	0.357808	0.42088	1.11393	2.122	4.4055	9.30101
0.379594	0.357071	0.41466	1.09583	2.11008	4.40495	9.27575
0.379242	0.357024	0.414124	1.09168	2.10609	4.39678	9.24454
0.378905	0.355755	0.412998	1.08953	2.10485	4.38101	9.20571
0.378664	0.355586	0.408027	1.08926	2.10279	4.37157	9.154
0.378561	0.354506	0.407976	1.0886	2.10265	4.35971	9.13195
0.378529	0.354341	0.406741	1.0862	2.1	4.33979	9.10491
0.378528	0.353772	0.405281	1.07956	2.08352	4.32597	9.09057
0.377839	0.352272	0.402199	1.07757	2.08224	4.3153	9.06462
0.377729	0.350745	0.400206	1.0764	2.06971	4.24045	9.0605
0.377623	0.350366	0.394737	1.0744	2.06802	4.19595	9.01159
0.377607	0.349781	0.391048	1.07308	2.06765	4.19421	8.99811
0.377539	0.349653	0.388126	1.0657	2.06285	4.19347	8.99473
0.377442	0.348456	0.387818	1.05644	2.06049	4.19093	8.99352
0.377432	0.348193	0.38759	1.05251	2.05724	4.17938	8.98886
0.377063	0.345719	0.386461	1.04167	2.05501	4.16851	8.95229
0.376471	0.345172	0.385312	1.03909	2.05414	4.14434	8.92596
0.376197	0.34441	0.381332	1.03501	2.0509	4.1224	8.86805
0.375708	0.343983	0.380661	1.03117	2.04782	4.12062	8.8436
0.375562	0.343397	0.380038	1.03003	2.04326	4.09912	8.82274
0.375009	0.343158	0.379546	1.026	2.03738	4.09886	8.79073
0.374992	0.342869	0.378352	1.02192	2.03372	4.08313	8.77677
0.374919	0.340361	0.377869	1.01271	2.03334	4.06044	8.76853
0.374848	0.339063	0.377483	1.00741	2.02954	4.0579	8.74271
0.374513	0.338931	0.374372	0.9993	2.02812	4.05774	8.73481
0.374366	0.338919	0.373618	0.995496	2.02123	4.05611	8.72839
0.374249	0.33861	0.37356	0.988861	2.01803	4.05272	8.7141
0.374088	0.338285	0.370998	0.981544	2.0124	4.05155	8.67311
0.374048	0.337099	0.37036	0.978733	2.00886	4.05068	8.64428
0.373856	0.336062	0.36377	0.978073	2.00265	4.04659	8.62849
0.373839	0.335999	0.362498	0.973987	1.99351	4.02058	8.60075
0.373443	0.335416	0.357772	0.96269	1.99057	4.0201	8.55071
0.373155	0.335098	0.356923	0.9625	1.98305	4.00399	8.52648
0.373115	0.334538	0.356895	0.935871	1.9819	4.00358	8.50392
0.373084	0.334334	0.356409	0.935008	1.97677	3.99165	8.48447
0.372824	0.333955	0.356367	0.924483	1.96517	3.97795	8.48387
0.372589	0.333857	0.355065	0.91932	1.96254	3.97524	8.48282
0.372522	0.333066	0.350339	0.910703	1.96194	3.96909	8.43178
0.372388	0.33273	0.349022	0.910572	1.96104	3.95338	8.40244
0.371818	0.331107	0.345058	0.905268	1.95822	3.93423	8.29071
0.371496	0.330959	0.335942	0.896684	1.95556	3.92411	8.26426
0.371155	0.329704	0.331732	0.89282	1.95538	3.9212	8.2641
0.370958	0.329576	0.331154	0.890717	1.95088	3.90878	8.24722
0.370948	0.328825	0.330304	0.881537	1.95026	3.89919	8.24094
0.370541	0.328417	0.327799	0.87612	1.94521	3.88911	8.23279
0.370094	0.327582	0.326694	0.866604	1.93486	3.88658	8.20737
0.36986	0.326805	0.318172	0.865939	1.9284	3.885	8.17335
0.369256	0.325439	0.316183	0.861407	1.92375	3.87805	8.15671
0.368456	0.324714	0.315723	0.848185	1.92153	3.87716	8.15543
0.368179	0.323897	0.313121	0.845116	1.91893	3.87699	8.14611
0.368133	0.323231	0.311305	0.840331	1.91234	3.86523	8.13467
0.36811	0.323174	0.308814	0.840297	1.90891	3.86368	8.09483
0.367965	0.321328	0.305502	0.838003	1.90542	3.84553	8.06609
0.367806	0.321249	0.305278	0.833285	1.90531	3.8343	8.04455
0.367721	0.320972	0.304931	0.821766	1.89533	3.82892	8.02806
0.367714	0.320857	0.302517	0.819474	1.89216	3.8163	8.02805
0.36762	0.320275	0.301977	0.811836	1.87975	3.80161	8.01748
0.367588	0.319915	0.300848	0.810554	1.87881	3.79207	7.97619
0.367584	0.319759	0.28932	0.807809	1.87826	3.78251	7.96713
0.367505	0.319262	0.28786	0.807147	1.87318	3.77965	7.90266
0.367398	0.31733	0.280845	0.807009	1.8683	3.76692	7.8939
0.367363	0.317267	0.280136	0.806317	1.86318	3.75688	7.8893
0.367347	0.317181	0.277612	0.805704	1.85322	3.73374	7.78123
0.366751	0.3169	0.276187	0.80327	1.83756	3.73288	7.7008
0.366689	0.316697	0.274044	0.798324	1.83482	3.72112	7.69395
0.366652	0.316616	0.271585	0.796444	1.82908	3.68137	7.67487
0.366129	0.316212	0.27107	0.794933	1.82796	3.68005	7.66629
0.366042	0.314493	0.271006	0.794379	1.81845	3.66914	7.66432
0.365914	0.313354	0.270244	0.793615	1.80106	3.6684	7.65406
0.365656	0.312702	0.269135	0.79111	1.79577	3.66526	7.57318
0.365092	0.312389	0.26762	0.789773	1.79501	3.66318	7.53413
0.364485	0.312363	0.266832	0.788613	1.79313	3.63379	7.50474
0.364176	0.311981	0.266797	0.786773	1.78922	3.62355	7.48439
0.364156	0.311269	0.266331	0.785684	1.783	3.6146	7.45135
0.363776	0.310146	0.265694	0.784837	1.77635	3.57305	7.43316
0.363608	0.310055	0.26087	0.771619	1.77296	3.5638	7.41745
0.363448	0.309518	0.258231	0.767594	1.77253	3.55504	7.40708
0.363443	0.308847	0.257938	0.767208	1.77039	3.55428	7.39034
0.362589	0.308618	0.256461	0.764234	1.76853	3.55269	7.34992
0.362375	0.308245	0.254986	0.763113	1.75962	3.53832	7.34599
0.361817	0.307912	0.254666	0.761928	1.75933	3.49725	7.34252
0.361802	0.307618	0.252673	0.760924	1.75714	3.48805	7.33583
0.361567	0.30704	0.246288	0.758174	1.75618	3.47452	7.33207
0.36132	0.306558	0.246087	0.755538	1.75165	3.45208	7.33002
0.361273	0.306172	0.241242	0.755184	1.7481	3.44532	7.2941
0.361022	0.306005	0.239191	0.754122	1.73778	3.44309	7.29163
0.361005	0.305794	0.237889	0.751667	1.73098	3.43816	7.26442
0.360683	0.305431	0.23783	0.749178	1.72986	3.4274	7.26358
0.360621	0.304536	0.237001	0.745736	1.72073	3.41845	7.25824
0.360586	0.304031	0.236723	0.74325	1.71616	3.41817	7.23988
0.360477	0.302772	0.235354	0.73889	1.71583	3.41438	7.22022
0.35997	0.302509	0.234446	0.731373	1.71501	3.41408	7.17628
0.359304	0.302507	0.22884	0.730359	1.71478	3.38103	7.16893
0.359152	0.301648	0.223921	0.730193	1.70698	3.37921	7.16413
0.358751	0.301395	0.223522	0.718679	1.70497	3.37254	7.0838
0.358721	0.301294	0.222905	0.71797	1.70328	3.36146	7.05851
0.358577	0.300963	0.221429	0.713492	1.70226	3.36034	7.04773
0.358562	0.300442	0.221109	0.709543	1.70211	3.35423	6.99568
0.358052	0.300262	0.220777	0.708447	1.70069	3.3501	6.99337
0.357888	0.300015	0.220217	0.706553	1.69795	3.34546	6.99228
0.357769	0.299928	0.220121	0.705225	1.6974	3.34367	6.97677
0.357752	0.299111	0.219474	0.704605	1.69392	3.33862	6.96811
0.357157	0.299074	0.218235	0.698885	1.69074	3.33442	6.93186
0.357009	0.297016	0.216817	0.695062	1.68968	3.33194	6.90168
0.356892	0.296745	0.216731	0.691971	1.68831	3.32929	6.88746
0.356738	0.295964	0.215161	0.687275	1.6832	3.32581	6.86224
0.356223	0.295189	0.214928	0.68563	1.67907	3.32541	6.86053
0.356154	0.295135	0.214865	0.682578	1.66987	3.31841	6.85185
0.355483	0.29513	0.214861	0.678676	1.6616	3.31757	6.84433
0.355476	0.294929	0.207475	0.672777	1.6576	3.31366	6.83025
0.354939	0.294591	0.207337	0.664326	1.65554	3.30556	6.81997
0.354711	0.293772	0.204723	0.663529	1.65142	3.30483	6.80767
0.35471	0.293166	0.203131	0.659678	1.64989	3.30473	6.79379
0.35428	0.292967	0.200411	0.657238	1.64533	3.29658	6.7861
0.354128	0.292856	0.200306	0.656436	1.64255	3.28984	6.77634
0.354107	0.292729	0.200112	0.650908	1.63092	3.28958	6.7751
0.354088	0.292632	0.199301	0.64787	1.62578	3.28809	6.75559
0.353973	0.292256	0.198105	0.645324	1.62218	3.28556	6.75414
0.353963	0.291325	0.196827	0.63815	1.62192	3.26655	6.74678
0.353697	0.291053	0.191054	0.637311	1.61478	3.25701	6.72422
0.352471	0.290232	0.187537	0.635936	1.61194	3.24438	6.71578
0.352071	0.290043	0.184204	0.635898	1.60634	3.2429	6.70925
0.351946	0.289755	0.179604	0.633191	1.6048	3.22819	6.70092
0.351792	0.289182	0.177588	0.632957	1.60303	3.21588	6.69689
0.351791	0.288471	0.177172	0.631997	1.60062	3.21545	6.69407
0.35173	0.288291	0.172922	0.6306	1.59973	3.20322	6.62172
0.351362	0.287647	0.167079	0.629151	1.59688	3.19411	6.62089
0.351286	0.287451	0.161595	0.626724	1.59553	3.17574	6.5929
0.351262	0.287404	0.158424	0.625637	1.59233	3.17521	6.58051
0.350656	0.28719	0.156993	0.621483	1.59025	3.16199	6.58038
0.349939	0.286641	0.156721	0.612206	1.58991	3.16033	6.57738
0.34975	0.286461	0.155912	0.611883	1.58958	3.1597	6.57124
0.349732	0.28621	0.1558	0.604391	1.58921	3.15923	6.55964
0.349706	0.285933	0.155234	0.597673	1.58569	3.15776	6.55863
0.349597	0.285818	0.152835	0.593187	1.58529	3.15764	6.54128
0.34923	0.28534	0.152757	0.59216	1.58125	3.15212	6.53062
0.348938	0.284837	0.152424	0.590819	1.57152	3.14248	6.52345
0.348795	0.284835	0.151275	0.589764	1.56935	3.14007	6.51988
0.348665	0.284683	0.151209	0.576998	1.5681	3.13909	6.49467
0.348625	0.284601	0.148403	0.576495	1.56571	3.13225	6.477
0.347736	0.284418	0.148085	0.574434	1.56423	3.13169	6.46297
0.347576	0.283508	0.14601	0.572874	1.56154	3.12872	6.45621
0.346835	0.283087	0.142454	0.572148	1.55087	3.12517	6.43046
0.346583	0.28291	0.142418	0.57214	1.54895	3.11453	6.42551
0.346111	0.282883	0.141499	0.564912	1.54863	3.11212	6.4096
0.345853	0.282475	0.141019	0.562408	1.54788	3.10872	6.40579
0.345745	0.282453	0.139678	0.559491	1.54736	3.09386	6.39503
0.345562	0.28243	0.139478	0.558516	1.54301	3.08642	6.37314
0.345223	0.282125	0.139112	0.556997	1.53972	3.07702	6.37004
0.34503	0.282006	0.138682	0.556326	1.53613	3.05594	6.31514
0.345026	0.28194	0.138216	0.555289	1.53193	3.05418	6.30389
0.344906	0.281374	0.136201	0.553162	1.52341	3.05241	6.30336
0.344556	0.280646	0.13612	0.549724	1.50934	3.04695	6.29436
0.344313	0.280259	0.136096	0.549695	1.50771	3.0383	6.26077
0.344261	0.279866	0.135464	0.548019	1.50605	3.03302	6.23102
0.343482	0.279396	0.134552	0.541511	1.50103	3.03278	6.2277
0.343426	0.278636	0.1337	0.537874	1.49848	3.02827	6.21426
0.343329	0.278175	0.131195	0.537348	1.49503	3.02534	6.17283
0.342864	0.278096	0.129829	0.537304	1.49342	3.0211	6.15056
0.342615	0.277291	0.126886	0.535458	1.49239	3.01409	6.14209
0.342451	0.276816	0.125005	0.534666	1.48757	3.01295	6.09892
0.342066	0.276813	0.124107	0.534476	1.47315	3.01062	6.09186
0.341925	0.276067	0.123981	0.533345	1.47062	3.00539	6.08183
0.341866	0.275214	0.123301	0.525546	1.46992	3.00395	6.07919
0.341665	0.275035	0.122159	0.524531	1.46396	2.99222	6.06664
0.341606	0.274287	0.121828	0.521565	1.46284	2.98483	6.06352
0.341586	0.273011	0.120936	0.519993	1.45739	2.97494	6.05939
0.341405	0.27254	0.117245	0.51612	1.45641	2.97257	6.04033
0.341256	0.271886	0.117046	0.513942	1.45517	2.97169	6.0062
0.341165	0.271611	0.116853	0.513547	1.45364	2.96672	5.97988
0.340959	0.271211	0.115976	0.511995	1.45302	2.95732	5.9678
0.34036	0.271145	0.111227	0.511275	1.44856	2.95695	5.96393
0.34031	0.270925	0.1109	0.508152	1.44534	2.94311	5.95084
0.340275	0.270924	0.110295	0.506937	1.43885	2.91967	5.94336
0.339803	0.270791	0.107357	0.506616	1.43769	2.9154	5.91331
0.338428	0.269626	0.106882	0.506241	1.43754	2.91418	5.89158
0.338372	0.268713	0.105607	0.505299	1.43587	2.91044	5.87029
0.337998	0.268669	0.105305	0.504035	1.42968	2.90607	5.86014
0.337069	0.268645	0.103362	0.503522	1.42621	2.90391	5.85828
0.337017	0.26842	0.10214	0.497594	1.42325	2.90329	5.85167
0.336961	0.268098	0.100829	0.495925	1.40705	2.89583	5.85013
0.336865	0.268012	0.0993015	0.489059	1.40605	2.88495	5.81401
0.336462	0.267931	0.0984083	0.485347	1.40507	2.87244	5.78883
0.335924	0.267715	0.0982239	0.482848	1.40318	2.87117	5.7701
0.335179	0.267317	0.0974975	0.481515	1.40259	2.86881	5.76219
0.335086	0.267312	0.0947405	0.480433	1.4014	2.86569	5.75011
0.33507	0.266967	0.0932369	0.477495	1.39571	2.86554	5.7411
0.334636	0.266844	0.0914893	0.476112	1.39463	2.85423	5.70558
0.334207	0.265477	0.0897088	0.474354	1.39117	2.85158	5.68266
0.334047	0.264841	0.08801	0.472447	1.37959	2.84633	5.67829
0.33392	0.26389	0.0878615	0.472262	1.37498	2.84449	5.64267
0.333675	0.262727	0.0878449	0.471676	1.37192	2.8392	5.63923
0.333622	0.262656	0.0876058	0.471184	1.36748	2.83225	5.62883
0.333364	0.262637	0.0875995	0.471083	1.3672	2.82671	5.62225
0.333271	0.262505	0.0856917	0.465761	1.35872	2.8181	5.62086
0.333089	0.262461	0.084513	0.464979	1.35829	2.81723	5.61266
0.33299	0.261289	0.0838807	0.464938	1.35406	2.81149	5.60499
0.332027	0.26106	0.0835783	0.46142	1.35007	2.80949	5.59228
0.331787	0.261037	0.0808608	0.460449	1.34913	2.80497	5.55377
0.331747	0.260952	0.0795085	0.459675	1.34766	2.79566	5.54565
0.331747	0.260845	0.0742402	0.457623	1.34652	2.79304	5.53135
0.331412	0.260498	0.074055	0.447813	1.34532	2.79139	5.51424
0.331318	0.260481	0.0725358	0.44336	1.34093	2.78843	5.50965
0.331226	0.259495	0.0661938	0.440635	1.33771	2.78231	5.50573
0.331168	0.25924	0.0649419	0.439379	1.33659	2.78185	5.5005
0.331161	0.2591	0.0639538	0.438058	1.33056	2.78094	5.49095
0.331086	0.258392	0.0634809	0.436591	1.3304	2.77921	5.48878
0.331069	0.257888	0.0621398	0.433555	1.32575	2.7792	5.47644
0.330924	0.25774	0.0592292	0.432819	1.3226	2.77065	5.4437
0.330718	0.257627	0.0578821	0.431774	1.32	2.7625	5.42932
0.330406	0.256527	0.0577804	0.430492	1.31934	2.76158	5.41749
0.330139	0.256473	0.0572958	0.427233	1.3188	2.75964	5.41113
0.330085	0.256268	0.0565531	0.426755	1.31668	2.75596	5.39141
0.329862	0.255987	0.0544114	0.423731	1.31617	2.75061	5.33636
0.32981	0.255277	0.0534639	0.42226	1.31435	2.73939	5.32587
0.32943	0.254895	0.051444	0.421673	1.31285	2.73663	5.31861
0.329017	0.25444	0.0514088	0.421188	1.30752	2.73642	5.30993
0.328866	0.254406	0.0504947	0.416169	1.30559	2.72477	5.28398
0.328668	0.254375	0.0474912	0.414861	1.30099	2.71164	5.27924
0.328417	0.254374	0.0466649	0.41367	1.30059	2.7043	5.27036
0.328222	0.25421	0.046492	0.413174	1.30039	2.70387	5.24713
0.328035	0.253773	0.0464134	0.412252	1.2991	2.68838	5.23999
0.327749	0.253533	0.0413581	0.409149	1.2988	2.68333	5.23607
0.327583	0.253026	0.0367295	0.407441	1.2984	2.67461	5.19947
0.327561	0.252652	0.0355298	0.405838	1.29657	2.67305	5.17837
0.32729	0.252371	0.0326048	0.404372	1.28604	2.66681	5.17253
0.327112	0.252297	0.0284714	0.400238	1.28579	2.66223	5.17235
0.327059	0.251887	0.0261551	0.396154	1.28449	2.65942	5.16183
0.326879	0.25148	0.0215929	0.392789	1.28164	2.64262	5.15932
0.32683	0.251046	0.0215627	0.392643	1.28063	2.64177	5.14058
0.32649	0.251045	0.0163464	0.392173	1.27927	2.64085	5.13481
0.326468	0.250863	0.0142535	0.389839	1.27814	2.63211	5.10895
0.326131	0.250504	0.0141871	0.386682	1.27732	2.61876	5.09801
0.326041	0.249403	0.0118887	0.385766	1.27711	2.60684	5.09417
0.325574	0.249385	0.0118462	0.384707	1.27567	2.60574	5.08563
0.324145	0.248912	0.0115698	0.383795	1.27549	2.60221	5.07415
0.323922	0.248857	0.0108426	0.380844	1.27414	2.6008	5.05705
0.323918	0.248467	0.0106289	0.375067	1.27338	2.59942	5.02977
0.323879	0.248261	0.0102895	0.37484	1.26695	2.58376	5.02683
0.323786	0.247935	0.010034	0.374347	1.26176	2.57703	5.0231
0.323716	0.247729	0.00952126	0.371805	1.2586	2.57372	5.01658
0.323407	0.247644	0.00707327	0.37105	1.25458	2.55717	5.0162
0.323382	0.247324	0.00474294	0.370723	1.25257	2.55502	5.01442
0.323233	0.246229	0.000826328	0.369239	1.24877	2.54391	5.01407
0.322861	0.2459	-0.0046477	0.368735	1.24874	2.54151	4.99879
0.322655	0.245433	-0.00564851	0.366017	1.24797	2.52644	4.99864
0.322633	0.245262	-0.0103133	0.365099	1.2468	2.51446	4.97967
0.320332	0.245247	-0.0108216	0.364412	1.24603	2.51434	4.9679
0.320021	0.244714	-0.0110033	0.362513	1.24314	2.51228	4.92928
0.319929	0.244564	-0.0110544	0.360986	1.24261	2.51069	4.92447
0.319919	0.244348	-0.0131344	0.3589	1.24162	2.50836	4.91008
0.319322	0.244163	-0.0140088	0.355623	1.2369	2.50034	4.87555
0.319095	0.243629	-0.0146937	0.355086	1.23646	2.49898	4.86616
0.318819	0.243457	-0.0197794	0.350712	1.23323	2.4902	4.82973
0.318786	0.243346	-0.0200184	0.348996	1.23278	2.48949	4.81623
0.318702	0.242766	-0.0202647	0.348835	1.22921	2.47292	4.81623
0.318661	0.242264	-0.0206755	0.348753	1.22683	2.4655	4.80093
0.318493	0.242126	-0.0221813	0.348233	1.22484	2.44945	4.79548
0.318445	0.241976	-0.02257	0.347942	1.22318	2.44691	4.78638
0.318399	0.241915	-0.0249283	0.347641	1.22185	2.42969	4.78147
0.31825	0.24177	-0.0265532	0.34161	1.21929	2.42004	4.78146
0.317949	0.241026	-0.0289809	0.340434	1.2189	2.40741	4.78098
0.317888	0.240816	-0.0328705	0.338068	1.21797	2.4065	4.76414
0.317865	0.24063	-0.0341537	0.337726	1.21278	2.40249	4.76285
0.317814	0.240166	-0.0362147	0.33722	1.20977	2.38887	4.7606
0.317794	0.239996	-0.037101	0.335979	1.20622	2.3878	4.75863
0.31779	0.239296	-0.0401861	0.335638	1.20135	2.38427	4.72336
0.317002	0.239123	-0.0412103	0.334752	1.20082	2.37924	4.72149
0.316957	0.239075	-0.0454543	0.333149	1.19882	2.37795	4.67348
0.316906	0.238734	-0.0456814	0.332206	1.19682	2.37775	4.66566
0.316776	0.238528	-0.0469047	0.332053	1.19425	2.37707	4.64342
0.316597	0.238124	-0.0563165	0.330976	1.19167	2.37611	4.63605
0.316057	0.237787	-0.0577416	0.330429	1.19085	2.36834	4.63507
0.315913	0.237634	-0.0586173	0.329435	1.18639	2.36689	4.63485
0.315772	0.23758	-0.0588857	0.328802	1.18525	2.36542	4.59495
0.314956	0.237396	-0.0608176	0.326323	1.18485	2.36496	4.58305
0.314076	0.236864	-0.0618957	0.325287	1.18243	2.36493	4.57129
0.314074	0.236587	-0.0620281	0.31774	1.1742	2.36404	4.55848
0.313795	0.236573	-0.0637194	0.316423	1.17213	2.36128	4.55577
0.313409	0.236238	-0.0642413	0.316265	1.16546	2.35927	4.53312
0.313051	0.236093	-0.0661737	0.316195	1.16431	2.35374	4.523
0.312163	0.235944	-0.066272	0.31395	1.16412	2.3488	4.50361
0.312015	0.235682	-0.0688646	0.306958	1.16332	2.34559	4.49522
0.31168	0.234754	-0.0693662	0.304078	1.16216	2.33863	4.4872
0.31163	0.234691	-0.0698861	0.301241	1.15699	2.33034	4.48061
0.311502	0.234309	-0.0720828	0.301127	1.15285	2.32447	4.47613
0.311172	0.234073	-0.072503	0.300099	1.15221	2.32119	4.44759
0.310882	0.233521	-0.0737762	0.298563	1.15019	2.31726	4.44626
0.310777	0.233454	-0.0741377	0.297366	1.14384	2.2927	4.4453
0.310454	0.233374	-0.0744275	0.28827	1.14201	2.29092	4.43463
0.30998	0.233358	-0.0822413	0.287699	1.13665	2.28228	4.42472
0.309815	0.23332	-0.0830868	0.286647	1.13338	2.27625	4.39761
0.309377	0.233174	-0.0837898	0.282111	1.12761	2.27099	4.38135
0.309317	0.23294	-0.0861707	0.279023	1.12711	2.25727	4.38051
0.308469	0.231202	-0.0866413	0.278968	1.12255	2.25606	4.37411
0.308301	0.230994	-0.089786	0.278123	1.12092	2.25151	4.36385
0.30737	0.230853	-0.0903383	0.277249	1.11913	2.25109	4.35965
0.307281	0.230064	-0.0905371	0.274411	1.11887	2.2495	4.35403
0.30726	0.229953	-0.0908282	0.271299	1.1146	2.24508	4.35188
0.307223	0.229844	-0.0941873	0.271146	1.11273	2.24481	4.33557
0.30654	0.229744	-0.0974602	0.26984	1.1095	2.2441	4.32455
0.306337	0.229666	-0.10044	0.266968	1.10803	2.24385	4.32151
0.306325	0.229573	-0.100836	0.266262	1.10158	2.23778	4.31619
0.306092	0.229512	-0.101798	0.262938	1.09993	2.23609	4.3098
0.305759	0.229366	-0.105098	0.261861	1.09553	2.23541	4.28442
0.305604	0.229076	-0.105704	0.261458	1.09219	2.20274	4.27452
0.305537	0.228181	-0.107767	0.259288	1.09198	2.19225	4.26946
0.305507	0.228157	-0.113564	0.258114	1.0901	2.19102	4.2637
0.30511	0.227976	-0.116746	0.257322	1.08913	2.19033	4.26177
0.304807	0.227781	-0.117915	0.2573	1.08356	2.18535	4.25987
0.304528	0.227701	-0.118477	0.256608	1.07862	2.18391	4.2584
0.30418	0.226892	-0.120765	0.255789	1.07767	2.18099	4.23724
0.304106	0.226548	-0.121333	0.254916	1.07737	2.17676	4.21982
0.304078	0.226547	-0.122043	0.254305	1.0769	2.17287	4.21814
0.303888	0.226013	-0.122992	0.252869	1.07363	2.17281	4.21706
0.302941	0.225285	-0.127189	0.251296	1.07346	2.16925	4.2043
0.302831	0.22517	-0.130516	0.251128	1.07283	2.16288	4.20015
0.302221	0.22508	-0.130937	0.246114	1.0725	2.1604	4.1998
0.302071	0.224343	-0.131585	0.245027	1.06837	2.15984	4.19851
0.30196	0.224283	-0.133647	0.244191	1.06786	2.13775	4.19318
0.301798	0.22423	-0.134258	0.243684	1.06682	2.1346	4.16234
0.301683	0.224181	-0.1355	0.243149	1.06622	2.13275	4.15803
0.301392	0.223662	-0.135782	0.242721	1.06616	2.13	4.15164
0.301116	0.223332	-0.141901	0.242279	1.06427	2.12943	4.14319
0.301103	0.223217	-0.14262	0.242077	1.06121	2.12197	4.1303
0.301079	0.222911	-0.143303	0.241838	1.05808	2.11516	4.1201
0.300667	0.222451	-0.14512	0.2406	1.05631	2.11331	4.11837
0.300439	0.220373	-0.145346	0.239374	1.05562	2.10599	4.11616
0.300283	0.220212	-0.145437	0.238205	1.04882	2.10546	4.10897
0.299858	0.219396	-0.146455	0.23797	1.04639	2.10226	4.10842
0.29983	0.219092	-0.146484	0.236338	1.04047	2.08878	4.09222
0.299585	0.218817	-0.147658	0.236296	1.04018	2.06629	4.03247
0.29946	0.218733	-0.14885	0.234003	1.03948	2.06377	4.02908
0.298813	0.218665	-0.152389	0.233198	1.0394	2.0613	4.02482
0.298629	0.218231	-0.153565	0.232273	1.0374	2.04864	4.01587
0.298621	0.217617	-0.155696	0.23116	1.03704	2.04551	4.01569
0.298446	0.217526	-0.156026	0.230958	1.0356	2.04081	4.01297
0.297976	0.21752	-0.156534	0.230229	1.03383	2.03998	3.99956
0.297305	0.217321	-0.158904	0.229598	1.03362	2.03963	3.99763
0.297201	0.216672	-0.160002	0.22886	1.03304	2.03181	3.9949
0.297144	0.216639	-0.164354	0.226099	1.03213	2.01464	3.99318
0.296399	0.216484	-0.165171	0.225735	1.03206	2.01146	3.98145
0.29623	0.215305	-0.168503	0.223803	1.0289	2.00381	3.97436
0.295732	0.214372	-0.176005	0.222056	1.02824	2.00127	3.96607
0.295628	0.214358	-0.177829	0.221151	1.02568	1.99925	3.96292
0.295341	0.214346	-0.178834	0.220253	1.02518	1.99853	3.94901
0.295238	0.213456	-0.17931	0.219901	1.02115	1.99834	3.94112
0.295166	0.21309	-0.181787	0.219823	1.0208	1.9845	3.93196
0.295141	0.211779	-0.182668	0.219249	1.01956	1.98385	3.92822
0.295064	0.210455	-0.183355	0.218926	1.01797	1.97829	3.9267
0.29506	0.210368	-0.185382	0.218924	1.0133	1.97714	3.9184
0.294914	0.209737	-0.193569	0.214384	1.00938	1.96797	3.91724
0.294913	0.209606	-0.19454	0.209496	1.00762	1.96733	3.91044
0.294848	0.209442	-0.195547	0.208482	1.00543	1.96605	3.85397
0.294748	0.209238	-0.196136	0.207938	1.00539	1.95963	3.85253
0.294726	0.20893	-0.197281	0.207749	1.0035	1.95545	3.83373
0.294642	0.208875	-0.201259	0.203918	1.00254	1.95467	3.81782
0.29448	0.20866	-0.201699	0.202929	1.00245	1.95462	3.81085
0.294144	0.208242	-0.201901	0.202813	1.0017	1.95314	3.81053
0.293958	0.207813	-0.20212	0.198944	0.997268	1.94904	3.80189
0.293888	0.20774	-0.202895	0.196704	0.993559	1.94762	3.79169
0.293584	0.207663	-0.203808	0.196413	0.991356	1.94623	3.78886
0.293448	0.207564	-0.207767	0.193334	0.989527	1.94492	3.7846
0.293382	0.207455	-0.209386	0.191775	0.988655	1.94434	3.78396
0.293216	0.207322	-0.20953	0.191333	0.987924	1.94231	3.77925
0.292797	0.206953	-0.212984	0.189547	0.987783	1.94173	3.76027
0.292477	0.206141	-0.214258	0.188668	0.984288	1.93448	3.7584
0.292468	0.205322	-0.21431	0.188405	0.98185	1.93446	3.75406
0.292193	0.204376	-0.216876	0.187707	0.977434	1.93151	3.75245
0.291851	0.204099	-0.218582	0.184004	0.971828	1.92267	3.75162
0.291448	0.20409	-0.221174	0.183094	0.969119	1.91849	3.74825
0.291112	0.203873	-0.221208	0.17734	0.965396	1.91355	3.74183
0.290923	0.203762	-0.2215	0.176122	0.964837	1.90779	3.72573
0.290867	0.203651	-0.228049	0.173829	0.964233	1.90436	3.72189
0.290818	0.2029	-0.228848	0.17359	0.961679	1.90293	3.71913
0.290802	0.202714	-0.230139	0.173168	0.952273	1.90151	3.71798
0.289833	0.202637	-0.230338	0.172686	0.948667	1.89672	3.71089
0.289796	0.202335	-0.23387	0.17226	0.946977	1.8956	3.70062
0.289777	0.201664	-0.242138	0.172174	0.943798	1.89542	3.70014
0.289616	0.201574	-0.244171	0.168555	0.941038	1.89424	3.69945
0.289341	0.201095	-0.245518	0.168225	0.938145	1.88742	3.6842
0.289097	0.200926	-0.255096	0.166845	0.93464	1.88609	3.68062
0.288774	0.200877	-0.255919	0.165526	0.931354	1.88473	3.67065
0.28872	0.200852	-0.260271	0.164838	0.930376	1.88063	3.66122
0.288493	0.200581	-0.261903	0.164817	0.929414	1.87586	3.65465
0.288491	0.200364	-0.266708	0.161778	0.927532	1.87338	3.64792
0.28841	0.20005	-0.270501	0.160351	0.925353	1.8674	3.6232
0.288319	0.199955	-0.273667	0.159773	0.922419	1.86599	3.61963
0.287436	0.199487	-0.274231	0.159523	0.921695	1.86134	3.61713
0.287038	0.19938	-0.27612	0.15913	0.919325	1.86104	3.61654
0.28702	0.199112	-0.28055	0.158976	0.918462	1.85707	3.6135
0.286922	0.198355	-0.283715	0.156376	0.917867	1.84883	3.60969
0.286814	0.198187	-0.284995	0.155964	0.917747	1.84225	3.58392
0.286502	0.197384	-0.285412	0.154528	0.914603	1.84084	3.58191
0.286392	0.197039	-0.285762	0.153512	0.914229	1.83313	3.58115
0.285976	0.196865	-0.287252	0.153297	0.914053	1.82946	3.57373
0.285794	0.196519	-0.288461	0.153201	0.912582	1.82904	3.5693
0.285342	0.196227	-0.290498	0.152043	0.912054	1.82825	3.56453
0.284938	0.196213	-0.291023	0.151732	0.909612	1.82717	3.54812
0.284851	0.195694	-0.291278	0.148762	0.908963	1.82051	3.54368
0.284825	0.195089	-0.292317	0.146072	0.906824	1.81926	3.49682
0.284788	0.194712	-0.294625	0.145256	0.906166	1.81339	3.49596
0.284603	0.194496	-0.294712	0.143862	0.905188	1.79233	3.49455
0.284577	0.194365	-0.298791	0.143859	0.902077	1.78673	3.48913
0.284446	0.194038	-0.3007	0.143736	0.900392	1.78594	3.48847
0.284215	0.193921	-0.300813	0.141626	0.899448	1.77522	3.48201
0.283938	0.193534	-0.305905	0.14103	0.899441	1.77424	3.4773
0.28364	0.193348	-0.307391	0.140033	0.895833	1.76919	3.46169
0.283607	0.193239	-0.309958	0.139058	0.893275	1.75572	3.44022
0.283401	0.192383	-0.31046	0.13731	0.89221	1.75562	3.43854
0.283013	0.191218	-0.31238	0.13686	0.889555	1.75207	3.40718
0.282345	0.19112	-0.315285	0.135874	0.889036	1.75206	3.40033
0.282229	0.190879	-0.315737	0.135459	0.888752	1.74316	3.39871
0.282165	0.190704	-0.318155	0.135144	0.887742	1.74276	3.39828
0.282072	0.190322	-0.31984	0.134598	0.884273	1.73435	3.39617
0.281872	0.190129	-0.322607	0.133025	0.884095	1.73154	3.39494
0.281719	0.190052	-0.323376	0.132604	0.878305	1.73007	3.38455
0.281688	0.189958	-0.325371	0.132099	0.872247	1.72939	3.36586
0.281526	0.189384	-0.331548	0.131616	0.867295	1.72895	3.35664
0.281377	0.189125	-0.34314	0.131326	0.865967	1.72813	3.33256
0.280962	0.188696	-0.346595	0.129863	0.862592	1.7185	3.31129
0.280943	0.187905	-0.348123	0.128161	0.861039	1.71839	3.30855
0.280744	0.187598	-0.356446	0.125025	0.860276	1.71784	3.30244
0.280397	0.186534	-0.357749	0.12457	0.855377	1.70455	3.2823
0.280135	0.186529	-0.374817	0.124236	0.853246	1.70386	3.27972
0.279776	0.186379	-0.381932	0.124077	0.853132	1.6977	3.2689
0.279557	0.186206	-0.383532	0.122889	0.850163	1.69609	3.26769
0.279538	0.18596	-0.383686	0.122179	0.8498	1.69167	3.25774
0.278711	0.185096	-0.384249	0.120935	0.848744	1.68076	3.24428
0.278444	0.185034	-0.385747	0.120865	0.848638	1.67678	3.24228
0.278225	0.184809	-0.386254	0.119244	0.84583	1.67452	3.23952
0.277782	0.184722	-0.38877	0.117731	0.845412	1.6728	3.21123
0.277647	0.184511	-0.392274	0.11524	0.845243	1.67031	3.19146
0.277609	0.184483	-0.397959	0.113599	0.843204	1.65487	3.18367
0.277548	0.184385	-0.39962	0.113137	0.842925	1.65454	3.18096
0.277509	0.184324	-0.400343	0.11234	0.842354	1.65371	3.17698
0.277213	0.183344	-0.40249	0.11226	0.840964	1.63975	3.17307
0.276547	0.183073	-0.405496	0.112055	0.840383	1.63782	3.17114
0.276472	0.182952	-0.407475	0.108863	0.839664	1.63598	3.15638
0.274919	0.182478	-0.413754	0.108763	0.839622	1.63289	3.1535
0.274733	0.182396	-0.419413	0.108132	0.838511	1.62962	3.13922
0.274637	0.18192	-0.425046	0.106498	0.838503	1.62777	3.13839
0.274527	0.181156	-0.42621	0.105421	0.838119	1.61344	3.1282
0.274327	0.181118	-0.426273	0.103914	0.837718	1.61262	3.11718
0.274243	0.180588	-0.432711	0.103646	0.836297	1.60972	3.09192
0.274187	0.180451	-0.436881	0.10297	0.833044	1.60951	3.08867
0.27409	0.179891	-0.444228	0.102437	0.832124	1.60133	3.07858
0.274001	0.179714	-0.451002	0.0990284	0.8319	1.59397	3.07074
0.273706	0.179628	-0.452166	0.0990197	0.82947	1.59197	3.06973
0.273367	0.179442	-0.455875	0.0976973	0.829102	1.58839	3.06707
0.273222	0.178717	-0.457657	0.0952724	0.828942	1.58537	3.05949
0.273182	0.178425	-0.457876	0.0942766	0.826095	1.58344	3.05703
0.272702	0.178363	-0.460496	0.0931781	0.824961	1.57557	3.02924
0.272584	0.178223	-0.465898	0.0929888	0.824542	1.57367	3.01826
0.272232	0.177853	-0.46991	0.0917341	0.820849	1.57084	3.01413
0.271882	0.177557	-0.478411	0.0904421	0.820338	1.56816	3.00631
0.271787	0.177224	-0.478684	0.0860625	0.820107	1.56203	3.00364
0.271097	0.176734	-0.480132	0.0841122	0.818235	1.56104	2.99862
0.270694	0.17663	-0.493913	0.0837936	0.815289	1.56041	2.9977
0.27064	0.176428	-0.494075	0.0818529	0.815158	1.55757	2.98289
0.270609	0.175877	-0.496825	0.0816105	0.814782	1.5573	2.98239
0.270584	0.175116	-0.502659	0.0807509	0.810126	1.54988	2.96489
0.270337	0.175057	-0.503578	0.0802576	0.809962	1.54869	2.96272
0.270159	0.174444	-0.514823	0.0800053	0.807818	1.54826	2.9626
0.270047	0.174363	-0.516735	0.0792124	0.80184	1.54646	2.95963
0.270045	0.173964	-0.519441	0.0772257	0.801719	1.54456	2.95928
0.26987	0.173655	-0.522701	0.0748707	0.801383	1.53966	2.9516
0.269847	0.173577	-0.523572	0.0738787	0.801377	1.53592	2.93265
0.269352	0.173303	-0.546965	0.0736832	0.799927	1.5345	2.93197
0.268926	0.172542	-0.54806	0.0730424	0.799183	1.52187	2.93001
0.267718	0.172518	-0.555884	0.0723554	0.797271	1.5188	2.92336
0.267717	0.172136	-0.557947	0.0720968	0.796081	1.51363	2.89653
0.267663	0.171866	-0.562221	0.0717532	0.7934	1.50962	2.87913
0.267353	0.170633	-0.566987	0.0698839	0.79312	1.50634	2.87908
0.266627	0.170419	-0.569579	0.0697849	0.792287	1.49964	2.8779
0.266556	0.169712	-0.571698	0.0697741	0.786506	1.49385	2.87755
0.266118	0.169396	-0.575983	0.0677423	0.786191	1.48932	2.87506
0.265825	0.168977	-0.577011	0.0659446	0.782156	1.48563	2.8741
0.265571	0.168725	-0.582147	0.0642461	0.780079	1.47132	2.86076
0.265462	0.168119	-0.582845	0.0634036	0.777253	1.46489	2.85978
0.265204	0.167874	-0.587024	0.063279	0.775812	1.45786	2.85881
0.265132	0.167645	-0.589422	0.059035	0.769996	1.45778	2.85791
0.26513	0.167115	-0.592792	0.058873	0.769125	1.45711	2.85199
0.265085	0.166952	-0.599138	0.0587555	0.769039	1.45129	2.84659
0.264631	0.16651	-0.60441	0.0584629	0.768533	1.45031	2.84621
0.264514	0.166329	-0.608078	0.0564797	0.768346	1.44861	2.84517
0.264178	0.166076	-0.611942	0.0554492	0.759372	1.44849	2.8295
0.263994	0.165979	-0.614646	0.0548277	0.759023	1.43944	2.82795
0.263889	0.165895	-0.624867	0.0518298	0.758112	1.42907	2.82035
0.263842	0.165204	-0.641366	0.0512346	0.755214	1.42525	2.81579
0.26366	0.164973	-0.646077	0.0510024	0.754542	1.42273	2.81036
0.2633	0.163384	-0.653672	0.0507657	0.753845	1.421	2.80962
0.2629	0.163337	-0.654542	0.0503562	0.7515	1.41893	2.80331
0.262871	0.163222	-0.656517	0.0488066	0.750337	1.41351	2.79617
0.262842	0.163147	-0.664922	0.0467041	0.749821	1.41041	2.79149
0.262777	0.162967	-0.66822	0.044963	0.749014	1.40904	2.78584
0.26235	0.162614	-0.670793	0.0425316	0.748552	1.40597	2.78245
0.262165	0.162477	-0.674656	0.0413848	0.747661	1.40213	2.78078
0.261854	0.16181	-0.682378	0.0395156	0.746311	1.39022	2.77938
0.261696	0.161788	-0.696704	0.0395064	0.739921	1.38431	2.77209
0.261532	0.161536	-0.718989	0.0382586	0.739146	1.3705	2.7552
0.261215	0.16133	-0.725728	0.0381947	0.738498	1.36485	2.75352
0.261117	0.160934	-0.729303	0.0380925	0.73848	1.35951	2.75345
0.260601	0.160181	-0.729789	0.0370179	0.73842	1.35585	2.75178
0.260225	0.159609	-0.737808	0.0345396	0.73743	1.35522	2.74012
0.260114	0.159224	-0.737818	0.0342518	0.737067	1.3537	2.72769
0.259999	0.15899	-0.751546	0.0339169	0.736921	1.34519	2.72338
0.259782	0.158651	-0.754161	0.0321608	0.736323	1.34303	2.71031
0.25955	0.158399	-0.764386	0.0321071	0.735753	1.34164	2.70878
0.259494	0.157491	-0.769641	0.031644	0.734877	1.34021	2.70833
0.259419	0.157376	-0.770871	0.0301906	0.734798	1.33954	2.70767
0.259323	0.15722	-0.77386	0.0297638	0.732859	1.33794	2.70057
0.258429	0.157193	-0.783857	0.0260684	0.732217	1.32845	2.69928
0.257568	0.156854	-0.792806	0.0260679	0.730765	1.32639	2.69907
0.257247	0.15648	-0.794516	0.0257515	0.729515	1.31755	2.69394
0.257074	0.156266	-0.824975	0.0246331	0.727074	1.314	2.68916
0.256895	0.155526	-0.832127	0.0240501	0.726732	1.31143	2.68082
0.25681	0.155244	-0.834235	0.0228363	0.726057	1.3087	2.66893
0.256451	0.155	-0.83729	0.0223677	0.724164	1.30363	2.64612
0.255533	0.154583	-0.841207	0.0200152	0.719007	1.29822	2.64163
0.254956	0.154543	-0.859789	0.0170844	0.718142	1.29103	2.64114
0.254853	0.15392	-0.872244	0.0152075	0.717668	1.28624	2.63893
0.254504	0.153916	-0.872842	0.0147357	0.716882	1.28327	2.63263
0.254412	0.153355	-0.87763	0.0141036	0.716729	1.28189	2.63237
0.254263	0.152841	-0.89007	0.0127844	0.714099	1.27842	2.61839
0.254203	0.152526	-0.892244	0.0123042	0.712771	1.26878	2.61663
0.253574	0.152504	-0.902622	0.0116708	0.712745	1.26818	2.61214
0.253369	0.151667	-0.909494	0.00694284	0.712359	1.26805	2.60991
0.253244	0.151611	-0.913459	0.00665057	0.711584	1.26352	2.60742
0.253161	0.151172	-0.914979	0.00420877	0.710677	1.25984	2.60659
0.252861	0.15096	-0.943399	0.00299425	0.708318	1.25948	2.60236
0.252452	0.149751	-0.956777	0.00272437	0.706155	1.25886	2.59421
0.252073	0.149713	-0.973974	0.00090368	0.70461	1.25402	2.59026
0.251496	0.149245	-1.00945	0.000884648	0.702259	1.24771	2.58925
0.251208	0.148469	-1.04758	0	0.69993	1.24308	2.58733
0.251017	0.148173	-1.06537	0	0.699587	1.24246	2.58032
0.250726	0.148157	-1.06591	0	0.698625	1.23832	2.57762
0.250708	0.14815	-1.07724	0	0.695403	1.23647	2.56504
0.250504	0.148144	-1.07852	0	0.69237	1.23296	2.56208
0.250172	0.147995	-1.13093	0	0.692005	1.23191	2.56114
0.250139	0.147938	-1.14226	0	0.690627	1.22732	2.5395
0.249843	0.147827	-1.16203	0	0.687745	1.22629	2.53775
0.249462	0.147628	-1.19035	0	0.684514	1.22573	2.52323
0.249461	0.14745	-1.20321	0	0.683024	1.22205	2.50818
0.249443	0.147273	-1.24672	0	0.680914	1.21851	2.50195
0.249214	0.146641	-1.25565	0	0.677325	1.21749	2.49721
0.248965	0.14614	-1.27501	0	0.6756	1.21626	2.49427
0.248956	0.145829	-1.28241	0	0.675178	1.21395	2.47906
0.248513	0.145402	-1.32946	0	0.675102	1.21147	2.46164
0.248268	0.144939	-1.35894	0	0.67439	1.21105	2.45717
0.247764	0.144825	-1.38688	0	0.672782	1.21069	2.45439
0.247416	0.144797	-1.38844	0	0.671318	1.20837	2.45346
0.247314	0.144643	-1.39096	0	0.669166	1.20362	2.45223
0.247169	0.14463	-1.49724	0	0.6652	1.1939	2.44314
0.246955	0.144128	-1.53883	0	0.664045	1.18145	2.44273
0.246553	0.143658	-1.592	-0.00044841	0.659653	1.18068	2.4354
0.246079	0.143337	-1.60299	-0.000809471	0.656283	1.17576	2.43039
0.246038	0.142523	-1.65078	-0.00147508	0.655603	1.17262	2.40645
0.245845	0.141639	-1.68889	-0.006545	0.653988	1.16958	2.39845
0.245786	0.141554	-1.7297	-0.007372	0.652106	1.16911	2.39804
0.245762	0.141323	-1.75402	-0.010087	0.651618	1.16338	2.38404
0.245685	0.141319	-1.75479	-0.0102687	0.647551	1.16209	2.38048
0.245527	0.14118	-1.78644	-0.0103432	0.647027	1.16038	2.37801
0.245487	0.140973	-1.79885	-0.0105593	0.642978	1.16012	2.37228
0.24548	0.140764	-1.85899	-0.0138119	0.63579	1.15851	2.37202
0.24517	0.140411	-2.01033	-0.016042	0.633794	1.15662	2.37132
0.24479	0.140341	-2.03394	-0.0165694	0.631943	1.15638	2.34112
0.244211	0.139748	-2.17341	-0.0167652	0.631269	1.15503	2.32858
0.244196	0.1397	-2.19893	-0.0169878	0.630405	1.15395	2.32801
0.244148	0.139638	-2.29586	-0.0216585	0.626022	1.14947	2.32772
0.244117	0.139487	-2.36614	-0.0294544	0.62526	1.14469	2.31832
0.244021	0.139367	-2.62467	-0.0299667	0.624696	1.14197	2.3102
0.243966	0.139292	-2.66518	-0.0308134	0.623843	1.14141	2.30962
0.24386	0.139259	-3.09743	-0.0318203	0.620575	1.13984	2.30042
0.24345	0.139006	-3.14509	-0.0318894	0.617484	1.13721	2.29344
0.243267	0.138805	-3.27943	-0.0322024	0.617442	1.13611	2.28434
0.242666	0.138623	-3.31181	-0.0367066	0.617311	1.13088	2.27739
0.242447	0.13797	-3.50935	-0.0370758	0.615877	1.12367	2.27617
0.242381	0.137862	-4.04604	-0.0393358	0.612649	1.12361	2.27379
0.241838	0.137646	-4.27197	-0.0406432	0.612347	1.12291	2.26314
0.241677	0.137206	-4.39137	-0.041984	0.610397	1.11658	2.25444
0.241623	0.137078	-4.53716	-0.0453166	0.60854	1.11335	2.24902
0.241564	0.135846	-4.94083	-0.0464224	0.607208	1.10988	2.24895
0.240449	0.135648	-5.51606	-0.0473968	0.606532	1.10086	2.238
0.240103	0.135589	-5.80742	-0.0476601	0.601014	1.09916	2.23607
0.239771	0.135213	-7.25869	-0.0484875	0.600239	1.09742	2.22936
0.239537	0.134725		-0.048801	0.590418	1.09193	2.22671
0.239509	0.134585		-0.0493595	0.587797	1.08798	2.22136
0.238799	0.133763		-0.0496265	0.587358	1.08719	2.2186
0.238733	0.132755		-0.0504777	0.585918	1.08211	2.21547
0.238699	0.132568		-0.0504877	0.585018	1.07991	2.21249
0.238599	0.132239		-0.0526767	0.584188	1.06466	2.20975
0.238444	0.132026		-0.0528496	0.584034	1.06404	2.20694
0.238364	0.13171		-0.0555393	0.582883	1.06212	2.19963
0.238285	0.131586		-0.0558795	0.582241	1.06074	2.1806
0.238108	0.131382		-0.0585065	0.58078	1.05984	2.1746
0.237988	0.131031		-0.0604623	0.580619	1.05674	2.16188
0.237514	0.130849		-0.060545	0.57997	1.05614	2.15199
0.237507	0.130789		-0.061895	0.576963	1.05338	2.1285
0.237402	0.130709		-0.0638361	0.576415	1.04755	2.12631
0.237198	0.130635		-0.0680274	0.57588	1.04644	2.11653
0.236967	0.130109		-0.070689	0.571122	1.0435	2.09774
0.236539	0.129766		-0.0736212	0.567844	1.04329	2.08959
0.236104	0.129524		-0.0747838	0.563286	1.04187	2.08893
0.23603	0.129335		-0.0756123	0.561539	1.04077	2.08477
0.235964	0.129121		-0.0781092	0.559999	1.02986	2.0722
0.235749	0.12843		-0.0788833	0.556949	1.02686	2.0686
0.235165	0.127595		-0.0804897	0.554256	1.01674	2.06565
0.235063	0.127594		-0.0807588	0.554253	1.01373	2.05685
0.234772	0.125702		-0.0821395	0.553142	1.01149	2.05322
0.23471	0.125676		-0.0832764	0.553106	1.01124	2.04432
0.233707	0.125586		-0.0835396	0.551377	1.01031	2.04228
0.233087	0.12523		-0.0846427	0.547958	0.996699	2.02672
0.232807	0.124903		-0.0891413	0.546511	0.994747	2.00206
0.232548	0.124763		-0.094793	0.546381	0.990703	2.00014
0.232117	0.124528		-0.0962838	0.54419	0.990357	1.98532
0.232091	0.123562		-0.0989025	0.541483	0.987688	1.9847
0.231821	0.123497		-0.101297	0.540118	0.986851	1.97936
0.231749	0.123345		-0.103219	0.53696	0.983739	1.97664
0.231656	0.123037		-0.105144	0.536707	0.982485	1.97605
0.231422	0.123		-0.108099	0.536275	0.974887	1.9688
0.231227	0.122734		-0.108602	0.529431	0.972268	1.96425
0.231038	0.122653		-0.112667	0.527737	0.968007	1.96067
0.230708	0.122494		-0.112788	0.52736	0.966756	1.95786
0.230385	0.122366		-0.113283	0.523891	0.960479	1.95701
0.230116	0.122307		-0.115254	0.522546	0.960312	1.95549
0.2298	0.122255		-0.115296	0.520948	0.959561	1.95193
0.229564	0.121883		-0.119068	0.513482	0.957974	1.93209
0.229396	0.121657		-0.122465	0.512997	0.956526	1.92267
0.229327	0.121323		-0.124103	0.51174	0.953112	1.92022
0.229308	0.12039		-0.127556	0.509386	0.951416	1.91886
0.229005	0.120018		-0.128398	0.508205	0.947402	1.90727
0.22796	0.118627		-0.129475	0.507675	0.947379	1.899
0.227934	0.118233		-0.129642	0.506608	0.947224	1.89654
0.227919	0.117762		-0.130748	0.502825	0.945898	1.89102
0.227716	0.117702		-0.133554	0.500323	0.945789	1.85038
0.227715	0.117609		-0.136521	0.498767	0.942445	1.84262
0.227163	0.117126		-0.140858	0.497227	0.936404	1.81744
0.226582	0.116667		-0.142487	0.496221	0.935835	1.80909
0.224505	0.1163		-0.145704	0.495566	0.931085	1.80477
0.224469	0.116011		-0.152675	0.494757	0.930957	1.80152
0.223909	0.115502		-0.156532	0.491299	0.926814	1.78799
0.223828	0.115445		-0.165611	0.491223	0.923417	1.7734
0.223639	0.114968		-0.165946	0.489022	0.922977	1.76312
0.223627	0.114643		-0.165977	0.48767	0.920066	1.75879
0.222943	0.114586		-0.168	0.486359	0.916014	1.74654
0.222738	0.114218		-0.17232	0.485106	0.913287	1.74455
0.222704	0.113863		-0.172763	0.48463	0.912827	1.73999
0.222511	0.113723		-0.173576	0.484508	0.911066	1.73728
0.222072	0.113671		-0.176268	0.484227	0.908634	1.73251
0.22194	0.113622		-0.176879	0.483834	0.907144	1.72859
0.221936	0.113129		-0.176953	0.479955	0.900693	1.71654
0.221346	0.112707		-0.176966	0.474819	0.898155	1.71294
0.220908	0.112365		-0.182316	0.474599	0.891004	1.69931
0.220882	0.112116		-0.183475	0.474265	0.8898	1.68683
0.220871	0.111686		-0.185028	0.470983	0.889052	1.67735
0.220833	0.111306		-0.185892	0.470262	0.888842	1.65908
0.220326	0.111279		-0.187501	0.468225	0.885204	1.65753
0.220174	0.111206		-0.189662	0.467901	0.885176	1.65309
0.219792	0.111098		-0.194038	0.466839	0.884331	1.65223
0.219557	0.110804		-0.195141	0.466682	0.884165	1.65042
0.219385	0.11058		-0.195888	0.466304	0.876093	1.64687
0.218438	0.110523		-0.19654	0.466241	0.875883	1.63575
0.218281	0.110356		-0.197114	0.462903	0.873555	1.63328
0.218062	0.11032		-0.199846	0.448132	0.872854	1.62217
0.217177	0.109974		-0.200612	0.447545	0.863552	1.62092
0.217027	0.109524		-0.214976	0.447259	0.863519	1.61727
0.216948	0.10889		-0.215678	0.447252	0.860598	1.61666
0.216776	0.108877		-0.217519	0.444904	0.859286	1.61576
0.215999	0.108358		-0.218207	0.444498	0.857149	1.61354
0.215997	0.107883		-0.218305	0.442491	0.855094	1.59999
0.215839	0.107717		-0.219572	0.442122	0.854888	1.59886
0.215248	0.107055		-0.226515	0.441295	0.852573	1.59795
0.215038	0.107026		-0.233027	0.439922	0.852387	1.59016
0.214989	0.107007		-0.240701	0.439863	0.852151	1.58536
0.214969	0.105859		-0.240707	0.434101	0.851166	1.57905
0.214842	0.105498		-0.243441	0.433857	0.850754	1.55839
0.214638	0.105338		-0.24571	0.430038	0.849664	1.54931
0.214161	0.105139		-0.247077	0.426869	0.847949	1.54633
0.213219	0.104491		-0.249056	0.426684	0.847652	1.53973
0.213204	0.104477		-0.250287	0.426291	0.843837	1.53496
0.212258	0.104154		-0.252343	0.421176	0.842708	1.52174
0.212124	0.103573		-0.253496	0.418045	0.84103	1.52037
0.21137	0.102821		-0.253976	0.418005	0.840916	1.51367
0.211259	0.102598		-0.257215	0.415577	0.840575	1.50963
0.21089	0.10259		-0.259663	0.415269	0.838546	1.50912
0.210323	0.102293		-0.259865	0.414253	0.838068	1.49886
0.210071	0.102269		-0.264335	0.408046	0.836162	1.49767
0.209998	0.102107		-0.272553	0.407727	0.829951	1.49119
0.209434	0.100856		-0.275726	0.407276	0.828018	1.47938
0.208256	0.10074		-0.276382	0.407006	0.82561	1.47211
0.207347	0.100043		-0.283454	0.401247	0.82405	1.46647
0.206803	0.0998161		-0.283464	0.395339	0.823036	1.46228
0.206733	0.0990082		-0.287024	0.393234	0.821903	1.46228
0.205487	0.098761		-0.288692	0.388728	0.820926	1.46041
0.205026	0.0983843		-0.295878	0.388073	0.820118	1.45516
0.204519	0.0980444		-0.298793	0.387334	0.818205	1.44324
0.204211	0.0980031		-0.300438	0.384693	0.815368	1.44139
0.204043	0.0975534		-0.306975	0.380544	0.810682	1.42634
0.203474	0.0975093		-0.307543	0.380427	0.810249	1.41601
0.203194	0.0974646		-0.308084	0.374272	0.808532	1.41517
0.203143	0.0972287		-0.310213	0.373915	0.807827	1.41024
0.20299	0.0969813		-0.310962	0.370407	0.800678	1.40597
0.202516	0.0967654		-0.334601	0.370232	0.798319	1.37432
0.20251	0.0966715		-0.335305	0.367001	0.794642	1.37319
0.202398	0.0964055		-0.338913	0.36343	0.793408	1.3602
0.202339	0.0959624		-0.340428	0.361503	0.788773	1.35929
0.202322	0.0959402		-0.343815	0.354805	0.783989	1.35631
0.202275	0.0945279		-0.345862	0.353162	0.783302	1.34918
0.201684	0.0944366		-0.347699	0.352315	0.777632	1.34308
0.201278	0.0940211		-0.351254	0.351969	0.776739	1.33661
0.201201	0.0932292		-0.35843	0.35013	0.772478	1.33355
0.201197	0.0919084		-0.359274	0.348458	0.769262	1.32814
0.200978	0.0914012		-0.360625	0.34492	0.764874	1.32336
0.200734	0.090828		-0.361017	0.343019	0.761513	1.31302
0.200732	0.0898887		-0.36179	0.342381	0.761343	1.30447
0.200616	0.0890747		-0.362478	0.341388	0.760599	1.29596
0.200271	0.0888501		-0.367529	0.341341	0.758815	1.29566
0.20012	0.0881114		-0.370199	0.340977	0.756683	1.29522
0.199619	0.0871178		-0.374625	0.337784	0.755549	1.28111
0.199293	0.0856205		-0.375368	0.337603	0.754055	1.27705
0.19889	0.0851457		-0.377941	0.337238	0.753709	1.27704
0.19886	0.0850345		-0.378946	0.336656	0.752646	1.26693
0.198316	0.0846946		-0.382834	0.335452	0.752624	1.26431
0.198239	0.0846743		-0.385839	0.333911	0.74946	1.2636
0.197799	0.0846442		-0.389381	0.333853	0.746576	1.26119
0.197738	0.0840771		-0.392881	0.331789	0.744454	1.25862
0.197641	0.0833902		-0.393196	0.331738	0.728529	1.25656
0.197607	0.0830713		-0.401118	0.330051	0.72155	1.25433
0.197548	0.082487		-0.407669	0.329818	0.721001	1.2516
0.197283	0.0824778		-0.409774	0.328803	0.711917	1.24705
0.196922	0.082088		-0.411401	0.325953	0.710542	1.24528
0.196902	0.0817828		-0.427318	0.325148	0.708933	1.24327
0.196815	0.0815584		-0.429429	0.32156	0.705429	1.23338
0.196551	0.0814315		-0.437477	0.321044	0.695132	1.2244
0.196409	0.0808922		-0.439972	0.317859	0.693149	1.21483
0.196368	0.080301		-0.448223	0.317007	0.692595	1.214
0.196017	0.0802831		-0.454076	0.313341	0.686006	1.20242
0.195978	0.0801239		-0.454518	0.313052	0.68595	1.19697
0.195951	0.0798684		-0.456087	0.312936	0.685367	1.18963
0.195699	0.0795495		-0.456946	0.312482	0.685225	1.18627
0.195265	0.0790443		-0.457187	0.311795	0.678263	1.18505
0.194748	0.0789847		-0.457393	0.308943	0.674185	1.18351
0.194386	0.0777369		-0.458351	0.298954	0.672541	1.16374
0.193898	0.077644		-0.459377	0.296075	0.668344	1.1599
0.193617	0.0764333		-0.460013	0.29548	0.668227	1.15311
0.193026	0.075756		-0.463455	0.292814	0.665707	1.15049
0.192655	0.0755688		-0.465355	0.291627	0.664399	1.14784
0.192614	0.0755292		-0.469367	0.289409	0.663373	1.14681
0.192491	0.0753543		-0.473618	0.286967	0.663187	1.14629
0.192359	0.0748558		-0.474308	0.283741	0.660805	1.1359
0.192326	0.0745022		-0.47721	0.281015	0.65804	1.13069
0.1917	0.0744892		-0.477916	0.28021	0.656202	1.11958
0.191414	0.074164		-0.480513	0.279482	0.654521	1.11315
0.191102	0.0732034		-0.486119	0.278786	0.654146	1.10951
0.190319	0.0729088		-0.487468	0.278582	0.653145	1.10737
0.18956	0.0726385		-0.49037	0.278207	0.652186	1.08939
0.189496	0.0712986		-0.49389	0.275302	0.650428	1.08224
0.189456	0.0707337		-0.494701	0.27474	0.650275	1.06404
0.188983	0.0705808		-0.497066	0.27308	0.643888	1.05497
0.188957	0.0694218		-0.501145	0.272185	0.643647	1.0539
0.188547	0.0686337		-0.507782	0.271962	0.643243	1.05266
0.188111	0.0676714		-0.509684	0.265132	0.640396	1.04585
0.187843	0.0674853		-0.510569	0.263432	0.640108	1.04436
0.187524	0.0671771		-0.529765	0.262676	0.638696	1.03793
0.187384	0.0664433		-0.534189	0.253425	0.63431	1.03007
0.187255	0.0659614		-0.534764	0.253182	0.632294	1.02116
0.186661	0.065878		-0.546312	0.252326	0.631669	1.00017
0.18652	0.0653492		-0.553505	0.250869	0.62581	0.993595
0.185437	0.0653486		-0.554836	0.249721	0.624545	0.9909
0.185382	0.0645487		-0.563533	0.249298	0.623947	0.990454
0.185189	0.0642652		-0.564331	0.240103	0.622884	0.987167
0.184992	0.0641751		-0.578246	0.23976	0.622778	0.984837
0.184905	0.0638364		-0.590773	0.236811	0.62267	0.970863
0.184445	0.0638288		-0.591553	0.236643	0.621068	0.970685
0.184434	0.0621552		-0.595578	0.236252	0.616817	0.966755
0.184382	0.0621122		-0.599365	0.231257	0.616248	0.963559
0.184329	0.0618609		-0.601644	0.230419	0.614045	0.963534
0.184048	0.0617661		-0.607517	0.230005	0.609618	0.963406
0.182951	0.060766		-0.608749	0.229732	0.60869	0.960019
0.182848	0.0604641		-0.611541	0.220697	0.605293	0.927261
0.182528	0.0599767		-0.612152	0.219678	0.602624	0.926093
0.1825	0.0593602		-0.613736	0.217587	0.602022	0.921819
0.182113	0.0592634		-0.617082	0.214191	0.589916	0.91203
0.182058	0.0589245		-0.629205	0.21069	0.580259	0.906341
0.181836	0.0586949		-0.633217	0.206765	0.57964	0.889335
0.181343	0.058369		-0.637138	0.202486	0.577179	0.887515
0.181328	0.0573982		-0.639053	0.201311	0.569459	0.887139
0.181132	0.0570816		-0.642639	0.199212	0.56455	0.871757
0.181064	0.0568542		-0.650435	0.192129	0.55765	0.862267
0.180813	0.0562379		-0.659044	0.191787	0.55533	0.856203
0.180269	0.055985		-0.661981	0.189174	0.554887	0.852745
0.180165	0.0558521		-0.666233	0.188892	0.552459	0.848966
0.179254	0.0558377		-0.669774	0.186654	0.550984	0.831377
0.178569	0.0548728		-0.682611	0.185003	0.549313	0.829284
0.178295	0.0541035		-0.692182	0.181835	0.543368	0.827472
0.177703	0.0540486		-0.69241	0.178042	0.540349	0.825422
0.177208	0.0539887		-0.708228	0.173875	0.536836	0.815612
0.177101	0.0531625		-0.709319	0.171353	0.535655	0.808769
0.17708	0.0528687		-0.711655	0.165784	0.530673	0.7968
0.176729	0.0524465		-0.717428	0.164737	0.529406	0.788407
0.176604	0.0521166		-0.722682	0.161558	0.52879	0.776343
0.175541	0.0520085		-0.726512	0.160894	0.527783	0.772208
0.174584	0.0511784		-0.734599	0.155978	0.524851	0.76083
0.174485	0.0511143		-0.738625	0.152514	0.516113	0.749861
0.174371	0.0506701		-0.78681	0.150656	0.506421	0.745069
0.174308	0.0505729		-0.791924	0.148117	0.503722	0.731556
0.174085	0.0503578		-0.795058	0.144383	0.501097	0.730418
0.173957	0.0503201		-0.796461	0.144206	0.500442	0.727536
0.173954	0.0500887		-0.796981	0.143742	0.497929	0.722472
0.173791	0.0491661		-0.823264	0.142174	0.489561	0.708976
0.173482	0.0486666		-0.831945	0.11449	0.478629	0.700624
0.173102	0.0481842		-0.834204	0.113309	0.477679	0.671211
0.172914	0.0469554		-0.843042	0.111505	0.476699	0.666786
0.171775	0.0460863		-0.854972	0.109475	0.472346	0.655694
0.171749	0.0459401		-0.8644	0.100189	0.47184	0.654049
0.171497	0.0457145		-0.864489	0.0989585	0.463408	0.638951
0.171213	0.0455492		-0.877073	0.0979335	0.460298	0.628527
0.171089	0.0452376		-0.887919	0.0914041	0.459441	0.62654
0.170395	0.0452164		-0.889283	0.0873776	0.458957	0.613804
0.170341	0.0449722		-0.893048	0.0844375	0.450939	0.610581
0.170276	0.0445704		-0.893192	0.068889	0.439411	0.595853
0.170113	0.0444588		-0.897311	0.0631394	0.435308	0.593018
0.170014	0.0441278		-0.898379	0.062563	0.427278	0.587689
0.169881	0.0440037		-0.916415	0.0622239	0.426383	0.570048
0.169758	0.0439176		-0.923557	0.0564253	0.425219	0.548968
0.169516	0.0436234		-0.924641	0.0425781	0.425042	0.530927
0.169373	0.0428538		-0.924849	0.0377499	0.423053	0.519626
0.16932	0.0428463		-0.928309	0.0374232	0.417872	0.512546
0.169253	0.0427154		-0.93535	0.0360129	0.411331	0.463311
0.168871	0.042482		-0.946643	0.0359003	0.408467	0.460568
0.168749	0.0424406		-0.957537	0.0328903	0.401521	0.456277
0.167923	0.0415364		-0.960781	0.0266305	0.39805	0.452233
0.166658	0.0410603		-0.962156	0.0263594	0.394657	0.432692
0.166607	0.0409729		-0.964776	0.0232867	0.394425	0.43009
0.166128	0.0407915		-0.991256	0.0232633	0.385005	0.422856
0.165844	0.04051		-0.993524	0.0201247	0.380221	0.420618
0.16568	0.03981		-0.998814	0.0194023	0.378247	0.399005
0.164747	0.0395414		-1.00533	0.0190863	0.373296	0.398514
0.164715	0.0393908		-1.03811	0.0184734	0.373245	0.397052
0.164323	0.0382926		-1.05572	0.0127658	0.365753	0.393993
0.164237	0.0364031		-1.06211	0.0103235	0.361922	0.388229
0.163653	0.0360464		-1.06767	0.00798709	0.360458	0.380093
0.163479	0.0349055		-1.06853	0.00488919	0.353181	0.379116
0.163041	0.0347516		-1.08714	0.00253388	0.338345	0.375372
0.163013	0.0342866		-1.09765	-0.00204687	0.333942	0.360173
0.162682	0.034263		-1.11405	-0.00254759	0.330608	0.353273
0.161998	0.0342153		-1.13894	-0.00406463	0.32473	0.341959
0.161966	0.0334143		-1.17903	-0.00927073	0.31108	0.312251
0.161428	0.0329281		-1.22819	-0.00956388	0.30771	0.31078
0.160927	0.0326818		-1.23303	-0.0111162	0.304585	0.305285
0.160725	0.0320046		-1.2331	-0.0124015	0.294925	0.295219
0.160551	0.0317944		-1.23362	-0.014584	0.287641	0.293312
0.159563	0.0299493		-1.23853	-0.0171984	0.285248	0.290232
0.15902	0.0297195		-1.24238	-0.0175003	0.284226	0.259498
0.157915	0.0295466		-1.2593	-0.0194627	0.27712	0.241175
0.157274	0.0285076		-1.28467	-0.0202153	0.267963	0.20693
0.157226	0.0275393		-1.28484	-0.0289523	0.264448	0.206191
0.157073	0.0266959		-1.31118	-0.0332396	0.260982	0.194095
0.156645	0.0252436		-1.32964	-0.0379718	0.252545	0.189801
0.156617	0.0247581		-1.33825	-0.0381861	0.252038	0.180969
0.156564	0.024071		-1.34664	-0.0382257	0.246922	0.175618
0.156539	0.0239701		-1.34863	-0.039612	0.243045	0.143681
0.15621	0.0239371		-1.36087	-0.0498493	0.233905	0.143206
0.154992	0.0237972		-1.37964	-0.052206	0.229846	0.143004
0.154861	0.0229654		-1.38561	-0.054599	0.228957	0.132206
0.154104	0.0229351		-1.38831	-0.0570275	0.227859	0.125
0.153834	0.0226801		-1.4061	-0.060367	0.210989	0.120587
0.153434	0.0222292		-1.42085	-0.0630324	0.205626	0.110168
0.153285	0.0185778		-1.4234	-0.0655994	0.198604	0.06821
0.153067	0.0166075		-1.45126	-0.0656962	0.196547	0.0663581
0.152395	0.016425		-1.46495	-0.0702116	0.193096	0.0345271
0.151478	0.0161512		-1.49957	-0.0827106	0.193042	0
0.150068	0.0159217		-1.53561	-0.0831399	0.192768	-0.0577616
0.148449	0.0156837		-1.54962	-0.100509	0.192698	-0.0607878
0.147828	0.0156496		-1.5655	-0.101067	0.189461	-0.163266
0.146787	0.0153323		-1.56598	-0.105181	0.180544	-0.540046
0.146663	0.0151446		-1.58895	-0.122037	0.179039	-1.42872
0.145795	0.0147432		-1.594	-0.125532	0.176772
0.145728	0.0139141		-1.60812	-0.131855	0.174576
0.14555	0.0137982		-1.61118	-0.136472	0.168997
0.14455	0.0133578		-1.61548	-0.162088	0.165556
0.143712	0.0133568		-1.6166	-0.16994	0.160008
0.142787	0.0133177		-1.61766	-0.171631	0.159637
0.142416	0.0129426		-1.62753	-0.17527	0.1589
0.141838	0.0126431		-1.62892	-0.179049	0.157056
0.141467	0.012185		-1.64575	-0.207149	0.155209
0.141409	0.0117204		-1.65059	-0.209465	0.151287
0.141217	0.0107671		-1.66435	-0.211936	0.141412
0.140497	0.0105254		-1.68229	-0.234253	0.130792
0.140287	0.00966667		-1.73167	-0.236657	0.122302
0.139614	0.00926391		-1.75374	-0.250019	0.117648
0.139134	0.00768169		-1.76215	-0.268987	0.117391
0.138763	0.00715411		-1.79836	-0.270087	0.110119
0.137606	0.00562138		-1.80342	-0.2934	0.0892733
0.136336	0.0055445		-1.88101	-0.298397	0.0862625
0.135675	0.00514964		-1.91727	-0.301175	0.0791231
0.134851	0.00396835		-1.97861	-0.310315	0.0750013
0.134687	0.0037968		-2.02416	-0.331231	0.069072
0.132989	0.00353895		-2.02582	-0.332733	0.063954
0.131207	0.00343342		-2.06681	-0.407817	0.0599179
0.131127	0.00223061		-2.21699	-0.429511	0.0462354
0.130929	0.000402727		-2.24676	-0.437708	0.0424581
0.130839	0.000352404		-2.25281	-0.462124	0.0388733
0.130738	0		-2.29139	-0.511096	0.0331517
0.130317	0		-2.35884	-0.519133	0.0315775
0.129977	0		-2.40966	-0.531094	0.0274305
0.129887	0		-2.43664	-0.534446	0.0254031
0.129095	0		-2.59611	-0.546263	0.0184636
0.12853	0		-2.64675	-0.648299	0.0157423
0.127277	0		-2.69363	-0.67017	0.0132214
0.126802	0		-2.72916	-0.675204	0.0113815
0.126148	0		-2.85683	-0.776821	0.00668173
0.124329	0		-2.88279	-0.831429	0.00582129
0.12366	0		-2.91304	-0.874351	0.00310409
0.123336	0		-2.95508	-0.875672	0.00126292
0.123312	0		-3.08304	-0.935459	0.000839843
0.123002	0		-3.22831	-0.935853	-0.00193163
0.122663	-0.00071665		-3.42056	-1.02954	-0.00511109
0.122377	-0.000731006		-3.43897	-1.09875	-0.065499
0.122294	-0.00078328		-3.63004	-1.09918	-0.200658
0.121793	-0.00123179		-3.64341	-1.1195	-0.219895
0.120549	-0.00401731		-3.67973	-1.16849	-0.408578
0.117741	-0.00432359		-3.71342	-1.24688	-0.49424
0.117727	-0.00498044		-3.74996	-1.3163	-0.858939
0.117444	-0.00625874		-3.8886	-1.31787	-0.996492
0.114416	-0.00636014		-4.16257	-1.36055	-1.08892
0.114343	-0.00675842		-4.16763	-1.44455	-2.34361
0.114097	-0.0091221		-4.22441	-1.47497
0.113772	-0.0102373		-4.32986	-1.49433
0.113644	-0.010678		-4.56077	-1.55598
0.11329	-0.0107126		-4.64793	-1.69088
0.110226	-0.0113956		-4.87552	-2.11982
0.109357	-0.0116935		-4.89599	-2.16989
0.108843	-0.0149301		-4.96859	-2.393
0.107553	-0.0156953		-5.01353	-2.85929
0.105371	-0.0174032		-5.32053	-3.63707
0.104328	-0.0192225		-5.49143	-3.90957
0.101354	-0.0195971		-5.64865	-5.08799
0.0998398	-0.0215649		-7.24174	-6.37798
0.0995775	-0.024707		-11.6975
0.0993875	-0.0258294		-12.9008
0.0992863	-0.025903		-14.6025
0.0972255	-0.0261331
0.096841	-0.0262246
0.0947094	-0.0273508
0.0939455	-0.0278726
0.0938658	-0.0302972
0.0938351	-0.0325043
0.0930959	-0.0331362
0.0912057	-0.0335947
0.090599	-0.0356518
0.0901995	-0.039749
0.0865552	-0.045398
0.0856664	-0.0487912
0.0850751	-0.050284
0.0843614	-0.0505263
0.0842558	-0.0544168
0.0832557	-0.0558872
0.0829753	-0.0601253
0.0824888	-0.0716424
0.0803793	-0.0721633
0.0800005	-0.0724009
0.0789208	-0.0736494
0.0780581	-0.0760009
0.077128	-0.0768372
0.073634	-0.0824226
0.0733586	-0.0872108
0.0726431	-0.0903972
0.0700403	-0.0980755
0.0693634	-0.105841
0.0651804	-0.109673
0.064248	-0.112682
0.0638797	-0.115686
0.0594883	-0.122874
0.0562294	-0.129585
0.0561806	-0.139253
0.0546325	-0.140393
0.052168	-0.146185
0.0510348	-0.195351
0.0478326	-0.206609
0.040485	-0.212177
0.0349884	-0.347023
0.0292117	-0.410058
0.0257677	-0.53289

## Sheet: figure6f
### ax 6 (f)
### precipitation on twin axis ###
Year	Mean Winter (DJF)			Year	Temp anomaly (cf. 1986-2005)
1949	4.6736			1941	0.111111
1950	6.64633			1942	0.111111
1951	7.33213			1943	-1.27778
1952	8.98313			1944	0
1953	9.54193			1945	-1.05556
1954	10.8119			1946	-0.888889
1955	8.255			1947	-0.555556
1956	12.6492			1948	-1.72222
1957	9.02547			1949	-1.83333
1958	11.0236			1950	-2.61111
1959	9.99067			1951	-2.16667
1960	12.8863			1952	-1.05556
1961	10.1515			1953	-0.388889
1962	17.5599			1954	-1.5
1963	13.7499			1955	-2.5
1964	15.3077			1956	-2.22222
1965	9.93987			1957	-0.666667
1966	11.2268			1958	-0.111111
1967	10.0076			1959	-1.11111
1968	2.9972			1960	-0.277778
1969	8.55133			1961	-0.888889
1970	10.2193			1962	-1.05556
1971	8.18727			1963	-0.5
1972	10.0499			1964	-1.22222
1973	9.23713			1965	-1.77778
1974	12.5984			1966	-2.88889
1975	15.9343			1967	-1.5
1976	12.4714			1968	-1.72222
1977	4.55507			1969	-1.94444
1978	6.4262			1970	-1.88889
1979	11.8618			1971	-2.38889
1980	8.04333			1972	-2.77778
1981	6.2738			1973	-2.33333
1982	5.82507			1974	-1.55556
1983	10.1261			1975	-1.72222
1984	18.8299			1976	-0.166667
1985	15.7395			1977	0.111111
1986	11.4639			1978	-0.388889
1987	12.2513			1979	-1.22222
1988	9.8298			1980	-0.444444
1989	12.7423			1981	0.611111
1990	14.1901			1982	-1.66667
1991	21.3868			1983	-0.555556
1992	19.4225			1984	0.0555556
1993	14.7913			1985	-0.333333
1994	9.25407			1986	0.0555556
1995	12.9201			1987	0.777778
1996	13.2588			1988	0
1997	15.2908			1989	-0.111111
1998	13.7583			1990	-0.666667
1999	14.1309			1991	0
2000	13.5467			1992	0.111111
2001	11.3453			1993	0.944444
2002	10.9897			1994	-0.611111
2003	14.8082			1995	-0.277778
2004	19.2193			1996	-1.27778
2005	9.9568			1997	0.888889
2006	15.7649			1998	0.0555556
2007	11.5147			1999	-0.166667
2008	14.5627			2000	-0.222222
2009	8.70373			2001	-0.222222
2010	10.8543			2002	-0.277778
2011	14.3764			2003	-0.277778
2012	16.2983			2004	0.722222
2013	17.4837			2005	0.555556
2014	16.002			2006	-1.22222
2015	10.3378			2007	-0.833333
2016	14.6643			2008	-1.27778
2017	13.6567			2009	-0.666667
2018	12.9963			2010	0.166667
2019	17.018			2011	-1.02269
2020	24.0665			2012	-1.20139
				2013	-0.0101852
				2014	0.335185
				2015	1.12037
				2016	1.34676
				2017	-0.584259
				2018	0.235648
				2019	0.980093
				2020	-0.0263889

## Sheet: figure6g
### AX7 (g) ### Area change km2 a-1
xval = [1675, 1770, 1880, 1948, 1979, 1990, 2005, 2015, 2019]
# glacieret
yval = [0.0,0,0, -0.45, -0.04, -0.46, -1.17, -2.06, -3.31]
# mountain glacier
yval = [0.0, 0,0, -1.55, -0.73, -1.23, -5.20, -7.47, -12.68]
# valley glacier
yval = [0.0, 0, 0, -0.77, -1.85, -2.66, -4.78, -6.66, -10.47]
# outlet glacier
yval = [0.0, 0, 0, -0.94, -2.85, -3.98, -6.39, -9.16, -12.02]
# all glaciers
yval = [0,0,0, -3.70, -5.48, -8.33, -17.54, -25.36, -38.47]

## Sheet: figure6h
### AX9 (h) ###
number = [16, 28, 5, 64, 52, 126]
years = [1948, 1979, 1990, 2005, 2015, 2019]

## Sheet: figure6i
### AX8 (i) ###
height = [1449, 1420, 1184, 1264, 1348, 1388]
height_stddev = [95, 60, 158, 40, 41, 23]
years = [1948, 1979, 1990, 2005, 2015, 2019]
year	lemon creek ELA (m)	Year	Taku ELA (m)
		1946	980
		1947	900
		1948	870
		1949	800
		1950	1010
		1951	1160
		1952	950
		1953	1010
		1954	1160
		1955	950
		1956	1010
		1957	980
		1958	780
		1959	1000
		1960	1010
		1961	930
		1962	915
		1963	950
		1964	885
		1965	900
		1966	875
		1967	750
		1968	810
		1969	965
		1970	930
		1971	885
		1972	730
		1973	825
		1974	850
		1975	800
		1976	850
		1977	885
		1978	915
		1979	950
		1980	870
		1981	980
		1982	950
		1983	1085
		1984	875
		1985	600
		1986	720
		1987	910
		1988	890
		1989	1115
		1990	1080
		1991	900
		1992	940
		1993	980
		1994	970
		1995	1219
		1996	1132
		1997	1279
1998	1192	1998	1146
1999	1049	1999	1056
2000	1061	2000	948
2001	1089	2001	964
2002	1131	2002	1060
2003	2105	2003	1391
2004	1258	2004	1238
2005	1391	2005	1078
2006	1085	2006	1015
2007	1074	2007	1015
2008	993	2008	1014
2009	1219	2009	1015
2010	1195	2010	1086
2011	1139	2011	1085
2012	965	2012	984
2013	1868	2013	1149
2014	1309	2014	1187
2015	1201	2015	1216
2016	1329	2016	1168
2017	1720	2017	1175
2018	1818	2018	1308
2019	2023	2019	1528
2020	1180	2020	1086
2021	1093	2021	1005
2022	1277	2022	1089
2023	1511	2023	1360

## Sheet: figure6j
### ax 10 (i)
tempanomaly = [-0.66, -1.44, -0.29, -0.05, -0.37, 0.51] #annual
km2a1 = [-3.70, -5.48, -8.33,-17.54, -25.36, -38.47]
tempanomaly2 = [-1.02, -0.17, -0.33, 0.11] #annual
dhdtall = [-0.25, -0.57, -0.21, -0.74]

[truncated: 2 more sheets: figure6k, figure6l]
