# Supplementary material for: Accelerating glacier volume loss on Juneau Icefield driven by hypsometry and melt-accelerating feedbacks
Source: Nat Commun. 2024 Jul 2;15:5099. doi: 10.1038/s41467-024-49269-y (PMC11220083; doi:10.1038/s41467-024-49269-y)
Supplement: Supplementary file 3 — Source Data [file 41467_2024_49269_MOESM3_ESM.zip › Source data/Glacier Snowline data.xlsx]

## Sheet: Sheet1
FID	Shape *	Id	Glac_name	Glac_RGI	Z_Min	Z_Max	Z_Mean	Avg_Slope	Longitutde	Latitude	Year	Date
159	Polyline	0		RGI60-54	1443.81	1553.67	1503.85	21.8916	-134.892	-134.892	2019	2019.09.01
82	Polyline	0		RGI60-01.27013	1698.92	1727.92	1718.35	13.2951	-134.361	-134.361	2019	2019.09.01
10	Polyline	0		RGI60-01.25456	1510.1	1571.53	1539.83	15.6329	-134.49	-134.49	2019	2019.09.01
11	Polyline	0		RGI60-01.25455	1540.4	1581.04	1560.95	12.2128	-134.474	-134.474	2019	2019.09.01
12	Polyline	0		RGI60-01.25454	1536.09	1567.48	1548.41	12.683	-134.457	-134.457	2019	2019.09.01
175	Polyline	0		RGI60-01.25403	1601.36	1680.58	1646.72	18.8231	-134.514	-134.514	2019	2019.09.01
67	Polyline	0	East Twin Glacier	RGI60-01.23663	1245.19	1434.99	1320.98	32.0413	-133.878	-133.878	2019	2019.09.01
19	Polyline	0	Llewellyn Glacier	RGI60-01.23662	1733.88	1810.45	1763.9	12.669	-134.318	-134.318	2019	2019.09.01
81	Polyline	0		RGI60-01.22867	1661.13	1772.26	1721.21	14.8675	-134.338	-134.338	2019	2019.09.01
144	Polyline	0		RGI60-01.22808	1769.88	1816.74	1791.71	9.64542	-133.887	-133.887	2019	2019.09.01
100	Polyline	0		RGI60-01.22807	1799.52	1849.7	1831.16	14.8775	-134.599	-134.599	2019	2019.09.01
99	Polyline	0		RGI60-01.22806	1716.42	1792.5	1761.58	15.0856	-134.588	-134.588	2019	2019.09.01
132	Polyline	0	Echo Glacier	RGI60-01.01525	1216.63	1373.61	1299.66	15.3319	-134.341	-134.341	2019	2019.09.01
24	Polyline	0	Meade Glacier	RGI60-01.01524	1633.04	1703.11	1669.23	19.1809	-134.503	-134.503	2019	2019.09.01
27	Polyline	0	Meade Glacier	RGI60-01.01524	1573.01	1642.57	1604.78	21.5793	-134.533	-134.533	2019	2019.09.01
28	Polyline	0	Meade Glacier	RGI60-01.01524	1673.37	1789.66	1744.04	13.9917	-134.566	-134.566	2019	2019.09.01
30	Polyline	0	Meade Glacier	RGI60-01.01524	1732.23	1856.18	1790.76	15.8793	-134.506	-134.506	2019	2019.09.01
33	Polyline	0	Meade Glacier	RGI60-01.01524	1597.85	1846.07	1688.18	14.5323	-134.629	-134.629	2019	2019.09.01
37	Polyline	0	Meade Glacier	RGI60-01.01524	1690.16	1737.16	1718.68	10.0748	-134.876	-134.876	2019	2019.09.01
38	Polyline	0	Meade Glacier	RGI60-01.01524	1788.16	1911.83	1836.43	32.687	-134.86	-134.86	2019	2019.09.01
39	Polyline	0	Meade Glacier	RGI60-01.01524	1651.74	1707.38	1675.95	14.2036	-134.853	-134.853	2019	2019.09.01
43	Polyline	0	Meade Glacier	RGI60-01.01524	1616.61	1931.5	1778.45	18.6811	-134.98	-134.98	2019	2019.09.01
44	Polyline	0	Meade Glacier	RGI60-01.01524	1626.54	1684.3	1652.09	17.3291	-134.969	-134.969	2019	2019.09.01
45	Polyline	0	Meade Glacier	RGI60-01.01524	1540.56	1565.18	1549.5	5.13437	-135.028	-135.028	2019	2019.09.01
46	Polyline	0	Meade Glacier	RGI60-01.01524	1515.53	1668.2	1564.66	24.8299	-135.05	-135.05	2019	2019.08.03
93	Polyline	0	Meade Glacier	RGI60-01.01524	1489.09	1589.39	1542.96	27.0132	-134.594	-134.594	2019	2019.09.01
104	Polyline	0	Meade Glacier	RGI60-01.01524	1646.55	1707.42	1675.93	16.1576	-134.649	-134.649	2019	2019.09.01
105	Polyline	0	Meade Glacier	RGI60-01.01524	1684.51	1715.18	1695.66	12.1721	-134.643	-134.643	2019	2019.09.01
106	Polyline	0	Meade Glacier	RGI60-01.01524	1710.23	1779.94	1735.22	23.8963	-134.634	-134.634	2019	2019.09.01
107	Polyline	0	Meade Glacier	RGI60-01.01524	1736.54	1763.52	1752.72	13.5282	-135.006	-135.006	2019	2019.09.01
145	Polyline	0	Meade Glacier	RGI60-01.01524	1454.97	1635.76	1510.43	27.6513	-134.692	-134.692	2019	2019.09.01
146	Polyline	0	Meade Glacier	RGI60-01.01524	1398.39	1443.17	1420.94	17.5416	-134.65	-134.65	2019	2019.09.01
151	Polyline	0	Meade Glacier	RGI60-01.01524	1673.4	1772.55	1706.94	13.8218	-134.718	-134.718	2019	2019.09.01
160	Polyline	0	Meade Glacier	RGI60-01.01524	1752.73	1845.93	1805.61	15.1904	-134.781	-134.781	2019	2019.09.01
14	Polyline	0		RGI60-01.01523	1697.73	1791	1744.98	19.2562	-133.997	-133.997	2019	2019.09.01
91	Polyline	0		RGI60-01.01523	1704.07	1795.85	1744.77	21.0515	-133.931	-133.931	2019	2019.09.01
13	Polyline	0	Llewellyn Glacier	RGI60-01.01522	1612	1887.48	1706.48	12.9855	-134.077	-134.077	2019	2019.09.01
15	Polyline	0	Llewellyn Glacier	RGI60-01.01522	1753.68	1868.09	1797.36	32.8242	-134.313	-134.313	2019	2019.09.01
16	Polyline	0	Llewellyn Glacier	RGI60-01.01522	1583.9	1768.2	1648.83	7.96901	-134.226	-134.226	2019	2019.09.01
17	Polyline	0	Llewellyn Glacier	RGI60-01.01522	1597.9	1601.12	1599.34	1.1969	-134.242	-134.242	2019	2019.09.01
18	Polyline	0	Llewellyn Glacier	RGI60-01.01522	1743.12	1831.45	1801.65	17.0915	-134.144	-134.144	2019	2019.09.01
92	Polyline	0	Llewellyn Glacier	RGI60-01.01522	1712.15	1760.71	1737.26	4.59159	-134.164	-134.164	2019	2019.09.01
60	Polyline	0	Tulsequah Glacier	RGI60-01.01521	1716.4	1778.18	1736.62	16.0953	-134.021	-134.021	2019	2019.09.01
61	Polyline	0	Tulsequah Glacier	RGI60-01.01521	1646.29	1723.3	1678.25	20.2086	-134.016	-134.016	2019	2019.09.01
62	Polyline	0	Tulsequah Glacier	RGI60-01.01521	1575.2	1635.32	1609.01	19.6492	-134.081	-134.081	2019	2019.09.01
63	Polyline	0	Tulsequah Glacier	RGI60-01.01521	1629.5	1642.18	1636.73	1.67136	-134.076	-134.076	2019	2019.09.01
64	Polyline	0	Tulsequah Glacier	RGI60-01.01521	1642.51	1706.62	1671.98	7.82814	-134.055	-134.055	2019	2019.09.01
87	Polyline	0	Tulsequah Glacier	RGI60-01.01521	1685.91	1727.34	1701.47	15.6417	-134.004	-134.004	2019	2019.09.01
88	Polyline	0	Tulsequah Glacier	RGI60-01.01521	1735.45	1764.07	1748.58	12.4625	-133.972	-133.972	2019	2019.09.01
22	Polyline	0	Field Glacier	RGI60-01.01520	1669.04	1782.94	1729.77	17.6373	-134.463	-134.463	2019	2019.09.01
23	Polyline	0	Field Glacier	RGI60-01.01520	1626.4	1796.96	1691.25	34.2612	-134.493	-134.493	2019	2019.09.01
25	Polyline	0	Field Glacier	RGI60-01.01520	1503.13	1576.79	1539.77	12.881	-134.569	-134.569	2019	2019.09.01
26	Polyline	0	Field Glacier	RGI60-01.01520	1494.64	1518.67	1505.99	9.96336	-134.61	-134.61	2019	2019.09.01
94	Polyline	0	Field Glacier	RGI60-01.01520	1555.78	1631.33	1589.09	20.104	-134.541	-134.541	2019	2019.09.01
147	Polyline	0	Field Glacier	RGI60-01.01520	1465.16	1505.45	1477.48	10.569	-134.674	-134.674	2019	2019.09.01
148	Polyline	0	Field Glacier	RGI60-01.01520	1568.43	1663.63	1619.12	18.5723	-134.646	-134.646	2019	2019.09.01
149	Polyline	0	Field Glacier	RGI60-01.01520	1431.78	1508.48	1448.44	17.1622	-134.71	-134.71	2019	2019.09.01
169	Polyline	0	Field Glacier	RGI60-01.01520	1679.73	1829.03	1733.52	11.3998	-134.424	-134.424	2019	2019.09.01
170	Polyline	0	Field Glacier	RGI60-01.01520	1590.21	1665.3	1612.83	15.6508	-134.498	-134.498	2019	2019.09.01
172	Polyline	0	Field Glacier	RGI60-01.01520	1567.09	1667.04	1620.19	20.1773	-134.464	-134.464	2019	2019.09.01
173	Polyline	0	Field Glacier	RGI60-01.01520	1732.4	1880.92	1808.54	14.235	-134.432	-134.432	2019	2019.09.01
174	Polyline	0	Field Glacier	RGI60-01.01520	1852.47	1877.76	1868.7	16.4818	-134.429	-134.429	2019	2019.09.01
114	Polyline	0	Eagle Glacier	RGI60-01.01519	1490.84	1570.38	1531.64	8.57368	-134.61	-134.61	2019	2019.09.01
117	Polyline	0	Eagle Glacier	RGI60-01.01519	1273.61	1385.54	1307.79	12.6432	-134.717	-134.717	2019	2019.09.01
120	Polyline	0	Eagle Glacier	RGI60-01.01519	1324.86	1393.09	1348.13	13.8172	-134.65	-134.65	2019	2019.09.01
123	Polyline	0	Eagle Glacier	RGI60-01.01519	1503.65	1549.39	1534.35	12.4131	-134.705	-134.705	2019	2019.09.01
122	Polyline	0	Battle Glacier	RGI60-01.01518	1509.02	1547.9	1521.94	13.6445	-134.579	-134.579	2019	2019.09.01
128	Polyline	0	Battle Glacier	RGI60-01.01518	1524.11	1607.83	1557.62	35.7209	-134.563	-134.563	2019	2019.09.01
127	Polyline	0		RGI60-01.01517	1499.88	1535.74	1511.94	11.5951	-134.554	-134.554	2019	2019.09.01
59	Polyline	0		RGI60-01.01516	1745.05	1774.84	1761.56	16.1201	-135.016	-135.016	2019	2019.09.01
66	Polyline	0	West Twin Glacier	RGI60-01.01514	1371.68	1464.91	1426.95	21.2094	-133.984	-133.984	2019	2019.09.01
69	Polyline	0	West Twin Glacier	RGI60-01.01514	1343.65	1395.55	1370.12	22.9939	-133.958	-133.958	2019	2019.09.01
21	Polyline	0	Willison Glacier	RGI60-01.01513	1825.37	1915.12	1871.91	15.6218	-134.405	-134.405	2019	2019.09.01
29	Polyline	0	Willison Glacier	RGI60-01.01513	1757.16	1817.13	1785.45	14.3899	-134.49	-134.49	2019	2019.09.01
32	Polyline	0	Willison Glacier	RGI60-01.01513	1776.01	1815.28	1791.91	18.3897	-134.484	-134.484	2019	2019.09.01
95	Polyline	0	Willison Glacier	RGI60-01.01513	1647.56	1756.04	1694.73	19.4386	-134.445	-134.445	2019	2019.09.01
96	Polyline	0	Willison Glacier	RGI60-01.01513	1712.74	1808.39	1762.79	17.3769	-134.361	-134.361	2019	2019.09.01
97	Polyline	0	Willison Glacier	RGI60-01.01513	1747.27	1762.71	1753.67	8.46077	-134.35	-134.35	2019	2019.09.01
157	Polyline	0		RGI60-01.01510	1321.41	1575.22	1496.52	24.9072	-135.108	-135.108	2019	2019.08.03
139	Polyline	0		RGI60-01.01506	1321.97	1342.51	1328.89	7.8994	-134.347	-134.347	2019	2019.09.01
56	Polyline	0		RGI60-01.01490	1647.61	1719.8	1673.95	15.5836	-135.152	-135.152	2019	2019.08.03
57	Polyline	0		RGI60-01.01490	1675.1	1705.88	1693.73	65.5299	-135.164	-135.164	2019	2019.08.03
51	Polyline	0		RGI60-01.01488	1684.87	1718.56	1702.11	21.0891	-134.963	-134.963	2019	2019.09.01
72	Polyline	0		RGI60-01.01479	1484.88	1550.33	1506.49	16.8883	-133.953	-133.953	2019	2019.09.01
6	Polyline	0	Norris Glacier	RGI60-01.01470	1127.9	1348.89	1263.39	34.1322	-134.323	-134.323	2019	2019.09.01
7	Polyline	0	Norris Glacier	RGI60-01.01470	1254.63	1301.57	1279.68	14.3076	-134.311	-134.311	2019	2019.09.01
134	Polyline	0	Norris Glacier	RGI60-01.01470	1334.93	1479.43	1396.33	20.9595	-134.406	-134.406	2019	2019.09.01
137	Polyline	0	Norris Glacier	RGI60-01.01470	1588.49	1594.72	1590.82	5.52088	-134.365	-134.365	2019	2019.09.01
138	Polyline	0	Norris Glacier	RGI60-01.01470	1274.64	1312.27	1298.08	16.2429	-134.341	-134.341	2019	2019.09.01
126	Polyline	0		RGI60-01.01451	1548.49	1715.41	1625.72	26.0298	-134.632	-134.632	2019	2019.09.01
130	Polyline	0		RGI60-01.01448	1457.32	1490.04	1478.72	8.56788	-134.702	-134.702	2019	2019.09.01
158	Polyline	0		RGI60-01.01424	1556.94	1586.03	1572.23	12.7413	-135.1	-135.1	2019	2019.08.03
103	Polyline	0		RGI60-01.01422	1734.05	1816.61	1768.61	13.4651	-134.65	-134.65	2019	2019.09.01
101	Polyline	0		RGI60-01.01420	1741.6	1842.47	1807.96	21.1965	-134.686	-134.686	2019	2019.09.01
152	Polyline	0		RGI60-01.01415	1468.55	1537.16	1502.5	18.5528	-134.832	-134.832	2019	2019.09.01
153	Polyline	0		RGI60-01.01415	1403.01	1536.72	1460.53	21.3736	-134.868	-134.868	2019	2019.09.01
161	Polyline	0		RGI60-01.01415	1649.81	1778.48	1701.27	21.3875	-134.808	-134.808	2019	2019.09.01
108	Polyline	0		RGI60-01.01407	1540.83	1570.82	1558.01	21.0108	-135.132	-135.132	2019	2019.08.03
54	Polyline	0	Denver Glacier	RGI60-01.01403	1624.47	1704.3	1671.17	10.6433	-135.112	-135.112	2019	2019.08.03
47	Polyline	0	South Glacier	RGI60-01.01401	1685	1688	1685.16	0.190986	-135.043	-135.043	2019	2019.09.01
48	Polyline	0	South Glacier	RGI60-01.01401	1685	1689.86	1686.46	0.613862	-135.026	-135.026	2019	2019.09.01
0	Polyline	0	Taku Glacier	RGI60-01.01390	1547.43	1602.67	1577.91	13.5814	-134.258	-134.258	2019	2019.09.01
1	Polyline	0	Taku Glacier	RGI60-01.01390	1423.84	1497.05	1439.88	4.16462	-134.196	-134.196	2019	2019.09.01
2	Polyline	0	Taku Glacier	RGI60-01.01390	1482.65	1520.42	1497.53	3.72716	-134.156	-134.156	2019	2019.09.01
3	Polyline	0	Taku Glacier	RGI60-01.01390	1459.46	1568.76	1495.92	15.2713	-134.369	-134.369	2019	2019.09.01
4	Polyline	0	Taku Glacier	RGI60-01.01390	1229	1301.45	1246.45	4.15532	-134.326	-134.326	2019	2019.09.01
5	Polyline	0	Taku Glacier	RGI60-01.01390	1291.71	1408.51	1330.6	12.6386	-134.298	-134.298	2019	2019.09.01
65	Polyline	0	Taku Glacier	RGI60-01.01390	1366.79	1436.09	1386.98	7.6671	-134.08	-134.08	2019	2019.09.01
70	Polyline	0	Taku Glacier	RGI60-01.01390	1256.04	1493.51	1390.97	45.1873	-134.022	-134.022	2019	2019.09.01
71	Polyline	0	Taku Glacier	RGI60-01.01390	1498.26	1606.43	1543.22	19.0703	-134.035	-134.035	2019	2019.09.01
73	Polyline	0	Taku Glacier	RGI60-01.01390	1452.48	1523.53	1489.13	14.7664	-134.035	-134.035	2019	2019.09.01
74	Polyline	0	Taku Glacier	RGI60-01.01390	1501.72	1567.04	1525.57	7.63237	-134.135	-134.135	2019	2019.09.01
75	Polyline	0	Taku Glacier	RGI60-01.01390	1484.32	1553.23	1517.49	12.4527	-134.09	-134.09	2019	2019.09.01
76	Polyline	0	Taku Glacier	RGI60-01.01390	1487.89	1709.57	1566.64	18.3246	-134.064	-134.064	2019	2019.09.01
77	Polyline	0	Taku Glacier	RGI60-01.01390	1580.06	1655.43	1623.47	20.0642	-134.183	-134.183	2019	2019.09.01
131	Polyline	0	Taku Glacier	RGI60-01.01390	1396	1413.7	1398.32	2.1067	-134.418	-134.418	2019	2019.09.01
133	Polyline	0	Taku Glacier	RGI60-01.01390	1381.04	1489.26	1438.35	12.4532	-134.423	-134.423	2019	2019.09.01
140	Polyline	0	Taku Glacier	RGI60-01.01390	1270.95	1340.36	1308.96	18.1705	-134.136	-134.136	2019	2019.09.01
141	Polyline	0	Taku Glacier	RGI60-01.01390	1238.93	1336.53	1282.54	29.1765	-134.127	-134.127	2019	2019.09.01
142	Polyline	0	Taku Glacier	RGI60-01.01390	1407.77	1441.2	1415.63	4.00303	-134.202	-134.202	2019	2019.09.01
143	Polyline	0	Taku Glacier	RGI60-01.01390	1395.13	1443.92	1419.98	11.2986	-134.145	-134.145	2019	2019.09.01
55	Polyline	0		RGI60-01.01337	1748.03	1887.45	1807.81	20.451	-135.138	-135.138	2019	2019.08.03
49	Polyline	0		RGI60-01.01310	1691.57	1951.95	1837.54	271.133	-134.997	-134.997	2019	2019.09.01
50	Polyline	0		RGI60-01.01310	1651.32	1682.02	1661.55	17.21	-134.977	-134.977	2019	2019.09.01
41	Polyline	0	Warm Creek Glacier	RGI60-01.01306	1700.24	1777.37	1743.53	21.2719	-134.893	-134.893	2019	2019.09.01
42	Polyline	0	Warm Creek Glacier	RGI60-01.01306	1591.36	1674.91	1631.41	20.3933	-134.906	-134.906	2019	2019.09.01
52	Polyline	0	Warm Creek Glacier	RGI60-01.01306	1801.32	1883.84	1849.36	19.0121	-134.936	-134.936	2019	2019.09.01
89	Polyline	0		RGI60-01.01286	1595.93	1639.79	1620.67	11.5228	-133.936	-133.936	2019	2019.09.01
90	Polyline	0		RGI60-01.01286	1693.55	1798.99	1742.66	18.0244	-133.912	-133.912	2019	2019.09.01
40	Polyline	0		RGI60-01.01282	1625.03	1665.76	1645.03	14.8845	-134.739	-134.739	2019	2019.09.01
53	Polyline	0		RGI60-01.01282	1669.91	1707.88	1683.89	14.8959	-134.796	-134.796	2019	2019.09.01
36	Polyline	0		RGI60-01.01277	1951.1	1986.89	1967.88	16.4752	-134.74	-134.74	2019	2019.09.01
98	Polyline	0		RGI60-01.01277	1704.66	1790.37	1752.82	22.254	-134.617	-134.617	2019	2019.09.01
102	Polyline	0		RGI60-01.01277	1718.74	1755.73	1736.49	11.0894	-134.653	-134.653	2019	2019.09.01
34	Polyline	0		RGI60-01.01271	1742.85	1826.72	1781.97	26.6439	-134.585	-134.585	2019	2019.09.01
35	Polyline	0		RGI60-01.01271	1721.46	1777.38	1741.72	21.1151	-134.502	-134.502	2019	2019.09.01
162	Polyline	0		RGI60-01.01271	1828.84	1881.14	1856.8	15.2589	-134.505	-134.505	2019	2019.09.01
31	Polyline	0		RGI60-01.01270	1879.35	1960.03	1911.47	19.0642	-134.488	-134.488	2019	2019.09.01
112	Polyline	0	Herbert Glacier	RGI60-01.01245	1409.37	1476.86	1443.67	7.28317	-134.515	-134.515	2019	2019.09.01
113	Polyline	0	Herbert Glacier	RGI60-01.01245	1476.84	1509.73	1499.3	13.0413	-134.656	-134.656	2019	2019.09.01
115	Polyline	0	Herbert Glacier	RGI60-01.01245	1492.21	1529.2	1507.48	7.72601	-134.584	-134.584	2019	2019.09.01
116	Polyline	0	Herbert Glacier	RGI60-01.01245	1386.2	1493.62	1461.81	11.6211	-134.52	-134.52	2019	2019.09.01
119	Polyline	0	Thiel Glacier	RGI60-01.01242	1604.38	1649.38	1636.5	31.2916	-134.694	-134.694	2019	2019.09.01
121	Polyline	0	Thiel Glacier	RGI60-01.01242	1474.96	1481.23	1478.76	2.05032	-134.641	-134.641	2019	2019.09.01
124	Polyline	0	Thiel Glacier	RGI60-01.01242	1566.44	1616.33	1594.3	11.3636	-134.7	-134.7	2019	2019.09.01
125	Polyline	0	Thiel Glacier	RGI60-01.01242	1303.23	1329.87	1310.01	6.8426	-134.722	-134.722	2019	2019.09.01
129	Polyline	0	Thiel Glacier	RGI60-01.01242	1288.71	1311.54	1297.87	12.6452	-134.623	-134.623	2019	2019.09.01
156	Polyline	0		RGI60-01.01182	1409.95	1456.99	1432.39	9.2534	-135.085	-135.085	2019	2019.08.03
154	Polyline	0		RGI60-01.01180	1634.52	1667.74	1648.14	17.2592	-134.823	-134.823	2019	2019.09.01
150	Polyline	0	Ogive Glacier	RGI60-01.01153	1412.9	1446.59	1434.05	14.2827	-134.741	-134.741	2019	2019.09.01
155	Polyline	0	Ogive Glacier	RGI60-01.01153	1689.14	1752.85	1724.3	14.6589	-134.771	-134.771	2019	2019.09.01
68	Polyline	0	Bacon Glacier	RGI60-01.01150	1348.28	1392.48	1369.85	18.0389	-133.852	-133.852	2019	2019.09.01
8	Polyline	0	Mendenhall Glacier	RGI60-01.00709	1470.5	1603.54	1559.33	16.8581	-134.394	-134.394	2019	2019.09.01
9	Polyline	0	Mendenhall Glacier	RGI60-01.00709	1475.02	1544.85	1506.1	10.6473	-134.419	-134.419	2019	2019.09.01
111	Polyline	0	Mendenhall Glacier	RGI60-01.00709	1408.56	1591.27	1465.19	15.4658	-134.495	-134.495	2019	2019.09.01
135	Polyline	0	Mendenhall Glacier	RGI60-01.00709	1418.63	1485.59	1454.44	11.8132	-134.433	-134.433	2019	2019.09.01
136	Polyline	0	Mendenhall Glacier	RGI60-01.00709	1346.27	1369.57	1357.28	11.2709	-134.409	-134.409	2019	2019.09.01
118	Polyline	0		RGI60-01.00706	1321.02	1437.71	1368.65	19.1323	-134.768	-134.768	2019	2019.09.01
78	Polyline	0	Gilkey Glacier	RGI60-01.00704	1362.54	1412.93	1374.94	14.4561	-134.294	-134.294	2019	2019.09.01
79	Polyline	0	Gilkey Glacier	RGI60-01.00704	1633.07	1699.82	1678.29	18.1054	-134.308	-134.308	2019	2019.09.01
80	Polyline	0	Gilkey Glacier	RGI60-01.00704	1641.32	1689.99	1671.01	12.8515	-134.313	-134.313	2019	2019.09.01
83	Polyline	0	Gilkey Glacier	RGI60-01.00704	1668.52	1702.56	1691	12.7884	-134.259	-134.259	2019	2019.09.01
84	Polyline	0	Gilkey Glacier	RGI60-01.00704	1719.25	1802.83	1771.64	13.0632	-134.262	-134.262	2019	2019.09.01
85	Polyline	0	Gilkey Glacier	RGI60-01.00704	1730.7	1775.02	1750.73	16.7297	-134.273	-134.273	2019	2019.09.01
86	Polyline	0	Gilkey Glacier	RGI60-01.00704	1620.38	1648.49	1640.1	11.7089	-134.28	-134.28	2019	2019.09.01
163	Polyline	0	Gilkey Glacier	RGI60-01.00704	1571.21	1625.65	1584.08	15.2166	-134.337	-134.337	2019	2019.09.01
164	Polyline	0	Gilkey Glacier	RGI60-01.00704	1866.7	1891.37	1878.6	8.50114	-134.364	-134.364	2019	2019.09.01
165	Polyline	0	Gilkey Glacier	RGI60-01.00704	1717.65	1762.88	1739.15	8.33632	-134.287	-134.287	2019	2019.09.01
166	Polyline	0	Gilkey Glacier	RGI60-01.00704	1795	1821.6	1806.06	10.7291	-134.394	-134.394	2019	2019.09.01
167	Polyline	0	Gilkey Glacier	RGI60-01.00704	1821.71	1838.92	1832.05	11.196	-134.416	-134.416	2019	2019.09.01
168	Polyline	0	Gilkey Glacier	RGI60-01.00704	1431.98	1537.92	1485.27	17.0162	-134.465	-134.465	2019	2019.09.01
171	Polyline	0	Gilkey Glacier	RGI60-01.00704	1738.04	1832.41	1793.06	12.5911	-134.527	-134.527	2019	2019.09.01
176	Polyline	0	Gilkey Glacier	RGI60-01.00704	1657.72	1718.57	1683.35	15.6439	-134.268	-134.268	2019	2019.09.01
177	Polyline	0	Gilkey Glacier	RGI60-01.00704	1849.62	1910.6	1886.7	22.925	-134.267	-134.267	2019	2019.09.01
20	Polyline	0		RGI60-01.00703	1837.11	1863.85	1852.35	12.6155	-134.275	-134.275	2019	2019.09.01
109	Polyline	0		RGI60-01.00694	1581.42	1625.03	1596.9	20.1098	-135.09	-135.09	2019	2019.08.03
110	Polyline	0		RGI60-01.00694	1668.72	1691.26	1682.21	21.0816	-135.077	-135.077	2019	2019.08.03
58	Polyline	0		RGI60-01.00666	1871.72	1900.2	1885.85	14.9834	-135.038	-135.038	2019	2019.08.03
300	Polyline	0		RGI60-54	1041.98	1116.57	1062.69	17.7102	-134.906	-134.906	2020	2020.09.15
302	Polyline	0		RGI60-54	905.109	940.714	923.078	21.4101	-134.932	-134.932	2020	2020.09.15
308	Polyline	0		RGI60-54	908	921.529	915.021	8.89652	-134.94	-134.94	2020	2020.09.15
223	Polyline	0		RGI60-01.25412	1561.59	1594.35	1577.42	17.0719	-134.379	-134.379	2020	2020.09.15
230	Polyline	0		RGI60-01.25403	1577.01	1714.79	1627.2	13.8163	-134.517	-134.517	2020	2020.09.15
260	Polyline	0		RGI60-01.25375	1629.07	1741.42	1670.6	24.4932	-134.454	-134.454	2020	2020.09.15
205	Polyline	0	East Twin Glacier	RGI60-01.23663	1002.96	1053.66	1029.76	8.4083	-133.895	-133.895	2020	2020.09.15
179	Polyline	0	Llewellyn Glacier	RGI60-01.23662	1748.33	1839.43	1784.02	18.9196	-134.324	-134.324	2020	2020.09.15
224	Polyline	0		RGI60-01.22867	1618.45	1718.36	1683.09	15.4395	-134.343	-134.343	2020	2020.09.15
261	Polyline	0		RGI60-01.22807	1578.08	1667.15	1617.41	17.5105	-134.586	-134.586	2020	2020.09.15
255	Polyline	0		RGI60-01.22577	1336.01	1468.57	1401.54	11.9311	-134.786	-134.786	2020	2020.09.15
219	Polyline	0	Echo Glacier	RGI60-01.01525	1233.2	1392.63	1323.63	21.5356	-134.376	-134.376	2020	2020.09.15
237	Polyline	0	Meade Glacier	RGI60-01.01524	1333.54	1533.44	1418.09	28.7512	-134.642	-134.642	2020	2020.09.15
238	Polyline	0	Meade Glacier	RGI60-01.01524	1542.41	1654.22	1601.24	22.1225	-134.536	-134.536	2020	2020.09.15
239	Polyline	0	Meade Glacier	RGI60-01.01524	1430.96	1492.2	1461.6	14.8512	-134.812	-134.812	2020	2020.09.15
240	Polyline	0	Meade Glacier	RGI60-01.01524	1419.29	1523.53	1453.87	12.5107	-134.77	-134.77	2020	2020.09.15
241	Polyline	0	Meade Glacier	RGI60-01.01524	1489.75	1567.85	1533.73	18.9168	-134.596	-134.596	2020	2020.09.15
242	Polyline	0	Meade Glacier	RGI60-01.01524	1512.02	1685.58	1568.48	19.5081	-134.559	-134.559	2020	2020.09.15
243	Polyline	0	Meade Glacier	RGI60-01.01524	1386.7	1513.97	1444.86	14.4079	-134.605	-134.605	2020	2020.09.15
244	Polyline	0	Meade Glacier	RGI60-01.01524	1540.45	1562.32	1551.43	8.49102	-134.649	-134.649	2020	2020.09.15
245	Polyline	0	Meade Glacier	RGI60-01.01524	1546.37	1594.59	1567.97	13.7171	-134.66	-134.66	2020	2020.09.15
248	Polyline	0	Meade Glacier	RGI60-01.01524	1631.01	1699.78	1657.48	16.2948	-134.527	-134.527	2020	2020.09.15
254	Polyline	0	Meade Glacier	RGI60-01.01524	1302.42	1504.24	1412.17	15.7275	-134.767	-134.767	2020	2020.09.15
268	Polyline	0	Meade Glacier	RGI60-01.01524	1617.11	1665.75	1633.3	14.6372	-134.754	-134.754	2020	2020.09.15
269	Polyline	0	Meade Glacier	RGI60-01.01524	1436.14	1847.93	1644.5	26.5602	-134.782	-134.782	2020	2020.09.15
270	Polyline	0	Meade Glacier	RGI60-01.01524	1566.31	1643.7	1606.56	14.588	-134.87	-134.87	2020	2020.09.15
271	Polyline	0	Meade Glacier	RGI60-01.01524	1446.6	1506.37	1471.39	12.2382	-134.825	-134.825	2020	2020.09.15
272	Polyline	0	Meade Glacier	RGI60-01.01524	1435.77	1494.56	1471.58	13.388	-134.892	-134.892	2020	2020.09.15
275	Polyline	0	Meade Glacier	RGI60-01.01524	1624.75	1665.37	1641.56	13.7399	-134.963	-134.963	2020	2020.09.15
298	Polyline	0	Meade Glacier	RGI60-01.01524	1394.19	1610.52	1470.8	26.0189	-134.738	-134.738	2020	2020.09.15
312	Polyline	0	Meade Glacier	RGI60-01.01524	1725.99	1771.16	1744	17.7872	-134.664	-134.664	2020	2020.09.15
324	Polyline	0	Meade Glacier	RGI60-01.01524	1556.07	1623.27	1584.11	22.5166	-134.582	-134.582	2020	2020.09.15
341	Polyline	0	Meade Glacier	RGI60-01.01524	1361.15	1447.8	1388.35	18.1314	-135.014	-135.014	2020	2020.09.15
344	Polyline	0	Meade Glacier	RGI60-01.01524	1287.99	1317.36	1303.47	9.63843	-135.014	-135.014	2020	2020.09.15
350	Polyline	0	Meade Glacier	RGI60-01.01524	1464.5	1777.2	1554.88	12.5837	-135.019	-135.019	2020	2020.09.15
352	Polyline	0	Meade Glacier	RGI60-01.01524	1328.12	1402.41	1366	12.5684	-134.95	-134.95	2020	2020.09.15
354	Polyline	0	Meade Glacier	RGI60-01.01524	1359.1	1422.03	1393.34	15.3959	-134.987	-134.987	2020	2020.09.15
355	Polyline	0	Meade Glacier	RGI60-01.01524	1727.47	1756.08	1743.63	16.7052	-135.004	-135.004	2020	2020.09.15
185	Polyline	0		RGI60-01.01523	1681.4	1800.24	1729.99	19.6705	-133.99	-133.99	2020	2020.09.15
186	Polyline	0		RGI60-01.01523	1644.76	1727.62	1672.61	17.8568	-133.932	-133.932	2020	2020.09.15
178	Polyline	0	Llewellyn Glacier	RGI60-01.01522	1584.79	1793.34	1640.52	6.70409	-134.229	-134.229	2020	2020.09.15
180	Polyline	0	Llewellyn Glacier	RGI60-01.01522	1705.09	1900.01	1788.44	35.6865	-134.305	-134.305	2020	2020.09.15
181	Polyline	0	Llewellyn Glacier	RGI60-01.01522	1571.88	1772.3	1626.09	8.85408	-134.076	-134.076	2020	2020.09.15
319	Polyline	0	Llewellyn Glacier	RGI60-01.01522	1660.25	1748.02	1704.98	11.5436	-134.177	-134.177	2020	2020.09.15
320	Polyline	0	Llewellyn Glacier	RGI60-01.01522	1792.1	1825.13	1812.28	23.6816	-134.263	-134.263	2020	2020.09.15
321	Polyline	0	Llewellyn Glacier	RGI60-01.01522	1586.5	1625.59	1609.12	7.88905	-134.251	-134.251	2020	2020.09.15
322	Polyline	0	Llewellyn Glacier	RGI60-01.01522	1666.72	1693.19	1677.18	15.0266	-134.143	-134.143	2020	2020.09.15
323	Polyline	0	Llewellyn Glacier	RGI60-01.01522	1637.47	1693.54	1662.92	9.71599	-134.159	-134.159	2020	2020.09.15
196	Polyline	0	Tulsequah Glacier	RGI60-01.01521	1292.32	1369.78	1334.97	27.6199	-133.976	-133.976	2020	2020.09.15
197	Polyline	0	Tulsequah Glacier	RGI60-01.01521	1352.02	1386.08	1373.44	14.5562	-134.044	-134.044	2020	2020.09.15
198	Polyline	0	Tulsequah Glacier	RGI60-01.01521	1467.59	1600.8	1526.19	16.9199	-134.073	-134.073	2020	2020.09.15
199	Polyline	0	Tulsequah Glacier	RGI60-01.01521	1508.55	1663.83	1618.47	28.2052	-134.05	-134.05	2020	2020.09.15
200	Polyline	0	Tulsequah Glacier	RGI60-01.01521	1625	1661.54	1645.68	16.6763	-134.025	-134.025	2020	2020.09.15
183	Polyline	0	Field Glacier	RGI60-01.01520	1493.46	1581.56	1542.09	13.0188	-134.474	-134.474	2020	2020.09.15
229	Polyline	0	Field Glacier	RGI60-01.01520	1456.85	1486.04	1471.02	11.9488	-134.492	-134.492	2020	2020.09.15
231	Polyline	0	Field Glacier	RGI60-01.01520	1327.66	1493.56	1422.57	12.5781	-134.591	-134.591	2020	2020.09.15
232	Polyline	0	Field Glacier	RGI60-01.01520	1269.94	1423.31	1362.62	16.0272	-134.665	-134.665	2020	2020.09.15
233	Polyline	0	Field Glacier	RGI60-01.01520	1473.39	1511.53	1500.34	12.9919	-134.629	-134.629	2020	2020.09.15
297	Polyline	0	Field Glacier	RGI60-01.01520	1374.19	1409.75	1393.69	11.9931	-134.715	-134.715	2020	2020.09.15
210	Polyline	0	Eagle Glacier	RGI60-01.01519	1501.39	1512.39	1507.73	6.52839	-134.613	-134.613	2020	2020.09.15
214	Polyline	0	Eagle Glacier	RGI60-01.01519	1266.18	1295.8	1285.06	12.369	-134.656	-134.656	2020	2020.09.15
215	Polyline	0	Eagle Glacier	RGI60-01.01519	1069.56	1157.44	1113.09	11.9174	-134.64	-134.64	2020	2020.09.15
216	Polyline	0	Eagle Glacier	RGI60-01.01519	1103.08	1153.51	1125.68	11.7473	-134.692	-134.692	2020	2020.09.15
213	Polyline	0	Battle Glacier	RGI60-01.01518	1186.87	1254.08	1212.01	19.4115	-134.58	-134.58	2020	2020.09.15
273	Polyline	0		RGI60-01.01515	1291.38	1416.87	1351.83	17.7894	-134.774	-134.774	2020	2020.09.15
201	Polyline	0	West Twin Glacier	RGI60-01.01514	1357.75	1495.15	1400.84	32.9271	-133.849	-133.849	2020	2020.09.15
204	Polyline	0	West Twin Glacier	RGI60-01.01514	973.276	1022.81	997.481	7.32194	-133.992	-133.992	2020	2020.09.15
182	Polyline	0	Willison Glacier	RGI60-01.01513	1646.4	1851	1765.2	15.9531	-134.422	-134.422	2020	2020.09.15
195	Polyline	0	Willison Glacier	RGI60-01.01513	1645.81	1826.94	1713.99	15.5856	-134.356	-134.356	2020	2020.09.15
247	Polyline	0	Willison Glacier	RGI60-01.01513	1641.7	1763.16	1702.07	16.0711	-134.479	-134.479	2020	2020.09.15
318	Polyline	0	Willison Glacier	RGI60-01.01513	1585.9	1622.94	1602.06	10.9562	-134.447	-134.447	2020	2020.09.15
236	Polyline	0		RGI60-01.01502	1411.24	1467.17	1450.74	15.8738	-134.806	-134.806	2020	2020.09.15
295	Polyline	0		RGI60-01.01497	1308.33	1343	1324.82	14.0694	-134.627	-134.627	2020	2020.09.15
278	Polyline	0		RGI60-01.01488	1537.82	1692.2	1605.65	17.179	-134.953	-134.953	2020	2020.09.15
190	Polyline	0		RGI60-01.01485	1297.84	1376.16	1337.74	17.5698	-133.785	-133.785	2020	2020.09.15
191	Polyline	0		RGI60-01.01485	1496.08	1614.45	1532.24	15.5582	-133.751	-133.751	2020	2020.09.15
285	Polyline	0		RGI60-01.01479	1267.74	1433.6	1369.59	34.883	-133.925	-133.925	2020	2020.09.15
325	Polyline	0	Norris Glacier	RGI60-01.01470	958.013	1103.03	1021.29	21.2363	-134.244	-134.244	2020	2020.09.15
326	Polyline	0	Norris Glacier	RGI60-01.01470	989.514	1185.59	1068.55	18.005	-134.342	-134.342	2020	2020.09.15
328	Polyline	0	Norris Glacier	RGI60-01.01470	912.195	1082.42	1023.09	36.0163	-134.285	-134.285	2020	2020.09.15
280	Polyline	0		RGI60-01.01433	1376.4	1664.91	1496.6	22.8245	-133.825	-133.825	2020	2020.09.15
282	Polyline	0		RGI60-01.01433	975.963	1003.2	991.078	12.1416	-133.847	-133.847	2020	2020.09.15
283	Polyline	0		RGI60-01.01433	1281.97	1322.44	1306.75	39.9897	-133.824	-133.824	2020	2020.09.15
284	Polyline	0		RGI60-01.01433	1376.42	1503.55	1435.23	22.3821	-133.808	-133.808	2020	2020.09.15
304	Polyline	0		RGI60-01.01426	1084.7	1176.71	1127.06	18.2769	-134.968	-134.968	2020	2020.09.15
331	Polyline	0		RGI60-01.01425	1238.57	1352.53	1305.03	23.1967	-135.131	-135.131	2020	2020.09.15
301	Polyline	0		RGI60-01.01424	1120.29	1152.59	1135.96	15.6845	-134.975	-134.975	2020	2020.09.15
335	Polyline	0		RGI60-01.01424	962.24	1214.33	1059.85	17.9123	-135.084	-135.084	2020	2020.09.15
336	Polyline	0		RGI60-01.01424	1498.9	1598.24	1564.36	19.8433	-135.098	-135.098	2020	2020.09.15
249	Polyline	0		RGI60-01.01422	1558.78	1821.9	1693.22	18.5223	-134.655	-134.655	2020	2020.09.15
252	Polyline	0		RGI60-01.01420	1548.37	1603.24	1572.18	16.0156	-134.688	-134.688	2020	2020.09.15
256	Polyline	0		RGI60-01.01420	1535.22	1578.17	1551.11	16.7228	-134.739	-134.739	2020	2020.09.15
257	Polyline	0		RGI60-01.01420	1420.58	1467.7	1436.89	34.3195	-134.723	-134.723	2020	2020.09.15
351	Polyline	0		RGI60-01.01419	1228.34	1261.25	1246.15	17.0226	-134.986	-134.986	2020	2020.09.15
353	Polyline	0		RGI60-01.01419	1379.76	1441.43	1409.81	29.471	-134.975	-134.975	2020	2020.09.15
305	Polyline	0		RGI60-01.01415	1357.32	1397.82	1377.37	14.5288	-134.863	-134.863	2020	2020.09.15
306	Polyline	0		RGI60-01.01415	1402.94	1420.09	1412.31	11.2996	-134.836	-134.836	2020	2020.09.15
307	Polyline	0		RGI60-01.01415	1371.21	1428.9	1404.21	16.394	-134.828	-134.828	2020	2020.09.15
340	Polyline	0	Denver Glacier	RGI60-01.01403	1098.19	1167.54	1119.42	17.0241	-135.124	-135.124	2020	2020.09.15
338	Polyline	0	South Glacier	RGI60-01.01401	1525.62	1570.06	1549.94	21.5508	-135.051	-135.051	2020	2020.09.15
339	Polyline	0	South Glacier	RGI60-01.01401	1444.82	1498.57	1470.52	27.265	-135.037	-135.037	2020	2020.09.15
206	Polyline	0	Taku Glacier	RGI60-01.01390	1117	1209.08	1143.55	5.46036	-134.068	-134.068	2020	2020.09.15
207	Polyline	0	Taku Glacier	RGI60-01.01390	949.516	991.259	977.587	2.38872	-134.188	-134.188	2020	2020.09.15
220	Polyline	0	Taku Glacier	RGI60-01.01390	1396.33	1484.79	1423.16	7.39787	-134.295	-134.295	2020	2020.09.15
293	Polyline	0		RGI60-01.01339	1339.52	1382.94	1371.69	11.2922	-134.542	-134.542	2020	2020.09.15
188	Polyline	0		RGI60-01.01334	1650.05	1777.31	1703.59	27.4364	-133.739	-133.739	2020	2020.09.15
189	Polyline	0		RGI60-01.01328	1505.24	1541.82	1528.61	14.8737	-133.693	-133.693	2020	2020.09.15
279	Polyline	0		RGI60-01.01310	1538.29	1593.38	1560.55	14.3954	-134.982	-134.982	2020	2020.09.15
274	Polyline	0	Warm Creek Glacier	RGI60-01.01306	1537.67	1599.15	1569.41	15.8824	-134.887	-134.887	2020	2020.09.15
187	Polyline	0		RGI60-01.01289	1577.69	1705.41	1652.95	24.6871	-133.78	-133.78	2020	2020.09.15
286	Polyline	0		RGI60-01.01288	1151.63	1179.8	1163.41	26.014	-133.943	-133.943	2020	2020.09.15
276	Polyline	0		RGI60-01.01282	1542.07	1671.15	1614.82	20.8556	-134.777	-134.777	2020	2020.09.15
277	Polyline	0		RGI60-01.01282	1487.04	1531.68	1502.68	10.5234	-134.73	-134.73	2020	2020.09.15
315	Polyline	0		RGI60-01.01278	1789.29	1879.17	1832.69	19.318	-134.735	-134.735	2020	2020.09.15
250	Polyline	0		RGI60-01.01277	1643.48	1728.52	1696.44	20.0838	-134.654	-134.654	2020	2020.09.15
251	Polyline	0		RGI60-01.01277	1659.39	1718.76	1682.91	30.3922	-134.63	-134.63	2020	2020.09.15
253	Polyline	0		RGI60-01.01277	1576.05	1662.11	1628.42	16.1364	-134.719	-134.719	2020	2020.09.15
267	Polyline	0		RGI60-01.01277	1581.39	1646.8	1615.63	15.5849	-134.73	-134.73	2020	2020.09.15
264	Polyline	0		RGI60-01.01275	1698.17	1739.06	1722.47	13.789	-134.491	-134.491	2020	2020.09.15
259	Polyline	0		RGI60-01.01271	1537.09	1663.93	1603.02	23.8143	-134.529	-134.529	2020	2020.09.15
246	Polyline	0		RGI60-01.01270	1622.22	1711.38	1669.24	18.9036	-134.453	-134.453	2020	2020.09.15
258	Polyline	0		RGI60-01.01270	1679.95	1805.12	1755.76	21.9696	-134.476	-134.476	2020	2020.09.15
208	Polyline	0	Herbert Glacier	RGI60-01.01245	1122.6	1146.74	1134.32	7.3803	-134.578	-134.578	2020	2020.09.15
209	Polyline	0	Herbert Glacier	RGI60-01.01245	1066.77	1118.88	1092.41	11.1021	-134.538	-134.538	2020	2020.09.15
211	Polyline	0	Thiel Glacier	RGI60-01.01242	1205.46	1220.22	1215.44	5.02982	-134.632	-134.632	2020	2020.09.15
212	Polyline	0	Thiel Glacier	RGI60-01.01242	1220.75	1347.64	1270.83	27.2338	-134.656	-134.656	2020	2020.09.15
217	Polyline	0	Thiel Glacier	RGI60-01.01242	1069.59	1155.32	1087.74	5.97916	-134.738	-134.738	2020	2020.09.15
225	Polyline	0		RGI60-01.01213	1567.36	1663.31	1610.92	18.3193	-134.327	-134.327	2020	2020.09.15
348	Polyline	0		RGI60-01.01182	914	1076.18	953.254	28.9434	-134.994	-134.994	2020	2020.09.15
349	Polyline	0		RGI60-01.01182	1078.14	1143.02	1120.17	17.6515	-134.989	-134.989	2020	2020.09.15
299	Polyline	0		RGI60-01.01180	980.946	1141.94	1054.66	13.8864	-134.864	-134.864	2020	2020.09.15
281	Polyline	0		RGI60-01.01162	1278.04	1447.27	1347.93	31.0227	-133.771	-133.771	2020	2020.09.15
234	Polyline	0	Ogive Glacier	RGI60-01.01153	1591.97	1680.47	1655.56	29.7784	-134.769	-134.769	2020	2020.09.15
235	Polyline	0	Ogive Glacier	RGI60-01.01153	1353.56	1416.56	1387.08	10.7134	-134.75	-134.75	2020	2020.09.15
202	Polyline	0		RGI60-01.01151	1299.75	1383.37	1329.06	15.7655	-133.742	-133.742	2020	2020.09.15
203	Polyline	0		RGI60-01.01151	1273.95	1298.62	1285.88	15.9323	-133.718	-133.718	2020	2020.09.15
309	Polyline	0		RGI60-01.01144	1168.25	1190.04	1183.85	15.5315	-134.989	-134.989	2020	2020.09.15
303	Polyline	0		RGI60-01.01140	1329.97	1374.79	1348.29	18.4223	-134.968	-134.968	2020	2020.09.15
310	Polyline	0		RGI60-01.01136	1493.68	1533.66	1508.71	9.90059	-134.834	-134.834	2020	2020.09.15
311	Polyline	0		RGI60-01.01136	1495.82	1547.69	1519.35	24.3183	-134.851	-134.851	2020	2020.09.15
314	Polyline	0		RGI60-01.01130	1560.36	1588.54	1573.49	12.444	-134.795	-134.795	2020	2020.09.15
313	Polyline	0		RGI60-01.01120	1739.12	1820.54	1780.25	19.4959	-134.757	-134.757	2020	2020.09.15
329	Polyline	0	Lemon Creek Glacier	RGI60-01.01104	1113.63	1167.22	1143.69	25.7588	-134.344	-134.344	2020	2020.09.15
218	Polyline	0		RGI60-01.01077	1036.42	1066.63	1053.4	9.34886	-134.747	-134.747	2020	2020.09.15
294	Polyline	0		RGI60-01.01002	1162.17	1250.92	1217.85	14.5922	-134.596	-134.596	2020	2020.09.15
296	Polyline	0		RGI60-01.00985	1254.17	1391.74	1326.83	17.6028	-134.675	-134.675	2020	2020.09.15
333	Polyline	0		RGI60-01.00941	1174.01	1189.42	1183.25	10.6701	-135.136	-135.136	2020	2020.09.15
337	Polyline	0		RGI60-01.00913	1270.18	1445.37	1334.88	24.9301	-135.152	-135.152	2020	2020.09.15
334	Polyline	0		RGI60-01.00907	1522.5	1558.69	1543.6	15.2027	-135.135	-135.135	2020	2020.09.15
332	Polyline	0		RGI60-01.00903	1403.41	1493.68	1427.91	19.3481	-135.121	-135.121	2020	2020.09.15
266	Polyline	0		RGI60-01.00871	1505.18	1524.93	1516.45	16.6462	-134.435	-134.435	2020	2020.09.15
262	Polyline	0		RGI60-01.00844	1504.26	1586.79	1538.96	11.6829	-134.609	-134.609	2020	2020.09.15
265	Polyline	0		RGI60-01.00841	1703.78	1734.23	1718.07	13.0547	-134.477	-134.477	2020	2020.09.15
263	Polyline	0		RGI60-01.00832	1498.05	1514.53	1504.73	12.2113	-134.631	-134.631	2020	2020.09.15
317	Polyline	0		RGI60-01.00826	1734.49	1816.84	1761.55	17.2143	-134.418	-134.418	2020	2020.09.15
316	Polyline	0		RGI60-01.00769	1774.51	1814.66	1796.87	13.3089	-134.409	-134.409	2020	2020.09.15
327	Polyline	0	Mendenhall Glacier	RGI60-01.00709	1058.72	1221.89	1151.53	14.6541	-134.449	-134.449	2020	2020.09.15
330	Polyline	0	Mendenhall Glacier	RGI60-01.00709	1059.11	1171.47	1105.84	13.302	-134.448	-134.448	2020	2020.09.15
347	Polyline	0	Mendenhall Glacier	RGI60-01.00709	984.604	1167.71	1018.75	23.2946	-134.527	-134.527	2020	2020.09.15
184	Polyline	0	Gilkey Glacier	RGI60-01.00704	1271.05	1365.14	1320.49	15.0482	-134.484	-134.484	2020	2020.09.15
221	Polyline	0	Gilkey Glacier	RGI60-01.00704	1332.75	1401.19	1363.54	13.4722	-134.293	-134.293	2020	2020.09.15
222	Polyline	0	Gilkey Glacier	RGI60-01.00704	1464.67	1551.86	1517.78	14.5434	-134.276	-134.276	2020	2020.09.15
226	Polyline	0	Gilkey Glacier	RGI60-01.00704	1649.39	1707.47	1664.52	9.81822	-134.288	-134.288	2020	2020.09.15
227	Polyline	0	Gilkey Glacier	RGI60-01.00704	1439.15	1625.17	1484.22	16.8999	-134.309	-134.309	2020	2020.09.15
228	Polyline	0	Gilkey Glacier	RGI60-01.00704	1848.2	1867.74	1862.11	7.04214	-134.363	-134.363	2020	2020.09.15
287	Polyline	0	Gilkey Glacier	RGI60-01.00704	1298.06	1357.21	1323.62	16.2897	-134.447	-134.447	2020	2020.09.15
288	Polyline	0	Gilkey Glacier	RGI60-01.00704	1341.86	1465.32	1390.68	15.3059	-134.466	-134.466	2020	2020.09.15
289	Polyline	0	Gilkey Glacier	RGI60-01.00704	1295.95	1387.78	1347.05	19.7984	-134.483	-134.483	2020	2020.09.15
290	Polyline	0	Gilkey Glacier	RGI60-01.00704	1258.65	1286.44	1270.51	17.6989	-134.506	-134.506	2020	2020.09.15
291	Polyline	0	Gilkey Glacier	RGI60-01.00704	1229.72	1245.08	1237.78	14.5796	-134.503	-134.503	2020	2020.09.15
292	Polyline	0	Gilkey Glacier	RGI60-01.00704	1285.4	1303.05	1291.89	18.7104	-134.484	-134.484	2020	2020.09.15
192	Polyline	0		RGI60-01.00703	1690.7	1716.51	1701.18	10.8607	-134.263	-134.263	2020	2020.09.15
193	Polyline	0		RGI60-01.00703	1741.78	1766.91	1754.18	9.95966	-134.278	-134.278	2020	2020.09.15
194	Polyline	0		RGI60-01.00703	1668.05	1690.95	1679.64	9.45412	-134.295	-134.295	2020	2020.09.15
342	Polyline	0		RGI60-01.00699	1341.29	1390.61	1361.47	22.3689	-135.028	-135.028	2020	2020.09.15
343	Polyline	0		RGI60-01.00699	1483.93	1506.33	1494.38	15.2355	-135.035	-135.035	2020	2020.09.15
345	Polyline	0		RGI60-01.00697	1504.23	1745.81	1623.81	23.3312	-135.027	-135.027	2020	2020.09.15
346	Polyline	0		RGI60-01.00697	1520.65	1660.94	1573.31	33.0065	-135.026	-135.026	2020	2020.09.15
407	Polyline	0		RGI60-54	868.807	947.227	905.111	18.7511	-134.925	-134.925	2021	2021.08.31
491	Polyline	0	Llewellyn Glacier	RGI60-01.27103	1563.51	1663.57	1586.76	6.82302	-134.063	-134.063	2021	2021.08.31
448	Polyline	0		RGI60-01.26861	1532.76	1622.46	1571.9	12.5839	-134.744	-134.744	2021	2021.08.31
384	Polyline	0		RGI60-01.25419	1283.82	1396.18	1338.55	22.6152	-134.378	-134.378	2021	2021.08.31
393	Polyline	0		RGI60-01.25403	1558.23	1606.03	1582.73	12.7666	-134.52	-134.52	2021	2021.08.31
453	Polyline	0		RGI60-01.25375	1490.89	1540.86	1519.68	12.3269	-134.472	-134.472	2021	2021.08.31
478	Polyline	0	East Twin Glacier	RGI60-01.23663	1010.13	1044.48	1028.65	6.74594	-133.895	-133.895	2021	2021.08.31
466	Polyline	0	Llewellyn Glacier	RGI60-01.23662	1709.87	1814.22	1754.18	15.7345	-134.319	-134.319	2021	2021.08.31
486	Polyline	0		RGI60-01.22810	1630.45	1715.97	1679.15	21.3715	-133.795	-133.795	2021	2021.08.31
454	Polyline	0		RGI60-01.22807	1626.31	1677.98	1662.7	15.1874	-134.59	-134.59	2021	2021.08.31
414	Polyline	0		RGI60-01.22806	1673.14	1719.71	1696.49	12.5151	-134.58	-134.58	2021	2021.08.31
383	Polyline	0	Echo Glacier	RGI60-01.01525	1188.44	1267.86	1231.51	11.827	-134.397	-134.397	2021	2021.08.31
401	Polyline	0	Meade Glacier	RGI60-01.01524	1401.82	1486.55	1428.16	13.7694	-134.771	-134.771	2021	2021.08.31
402	Polyline	0	Meade Glacier	RGI60-01.01524	1438.49	1509.3	1471.32	15.1726	-134.804	-134.804	2021	2021.08.31
403	Polyline	0	Meade Glacier	RGI60-01.01524	1277.54	1364.02	1319.99	15.8532	-134.682	-134.682	2021	2021.08.31
404	Polyline	0	Meade Glacier	RGI60-01.01524	1418.53	1451.15	1436.11	18.9904	-134.809	-134.809	2021	2021.08.31
409	Polyline	0	Meade Glacier	RGI60-01.01524	1419.53	1518.72	1461.33	14.8805	-134.602	-134.602	2021	2021.08.31
410	Polyline	0	Meade Glacier	RGI60-01.01524	1397.43	1437	1411.19	11.6166	-134.653	-134.653	2021	2021.08.31
411	Polyline	0	Meade Glacier	RGI60-01.01524	1381.21	1476.6	1413.89	9.76027	-134.619	-134.619	2021	2021.08.31
412	Polyline	0	Meade Glacier	RGI60-01.01524	1405.52	1493.46	1456.35	13.8513	-134.674	-134.674	2021	2021.08.31
413	Polyline	0	Meade Glacier	RGI60-01.01524	1674.02	1721.02	1705.06	16.0836	-134.667	-134.667	2021	2021.08.31
422	Polyline	0	Meade Glacier	RGI60-01.01524	1196.26	1241.03	1219.32	19.6165	-134.818	-134.818	2021	2021.08.31
423	Polyline	0	Meade Glacier	RGI60-01.01524	1235.2	1308.32	1269.48	15.1813	-134.798	-134.798	2021	2021.08.31
424	Polyline	0	Meade Glacier	RGI60-01.01524	1597.07	1665	1645.62	10.8985	-134.77	-134.77	2021	2021.08.31
426	Polyline	0	Meade Glacier	RGI60-01.01524	1471.39	1515.5	1491.13	12.4379	-134.762	-134.762	2021	2021.08.31
427	Polyline	0	Meade Glacier	RGI60-01.01524	1233.93	1398.08	1301.87	11.5363	-134.779	-134.779	2021	2021.08.31
428	Polyline	0	Meade Glacier	RGI60-01.01524	1577.94	1617.46	1601.59	10.4988	-134.868	-134.868	2021	2021.08.31
429	Polyline	0	Meade Glacier	RGI60-01.01524	1267.69	1435.17	1353.92	20.2003	-134.9	-134.9	2021	2021.08.31
430	Polyline	0	Meade Glacier	RGI60-01.01524	1277.11	1291.51	1285.9	7.15904	-135.014	-135.014	2021	2021.08.31
431	Polyline	0	Meade Glacier	RGI60-01.01524	1310.36	1348.19	1323.28	14.6182	-134.946	-134.946	2021	2021.08.31
434	Polyline	0	Meade Glacier	RGI60-01.01524	1341.57	1422.43	1376.67	19.6258	-134.987	-134.987	2021	2021.08.31
523	Polyline	0	Meade Glacier	RGI60-01.01524	1254.59	1269.22	1259.31	8.93334	-135.009	-135.009	2021	2021.08.31
489	Polyline	0		RGI60-01.01523	1598.84	1686.71	1648.03	19.2115	-133.927	-133.927	2021	2021.08.31
490	Polyline	0		RGI60-01.01523	1700.71	1720.37	1710.1	17.4414	-133.94	-133.94	2021	2021.08.31
492	Polyline	0		RGI60-01.01523	1649.44	1711.88	1677.28	23.972	-133.99	-133.99	2021	2021.08.31
493	Polyline	0		RGI60-01.01523	1698.58	1872.52	1767.46	21.2573	-133.972	-133.972	2021	2021.08.31
497	Polyline	0		RGI60-01.01523	1680.73	1747.01	1723.24	24.5666	-134.005	-134.005	2021	2021.08.31
498	Polyline	0		RGI60-01.01523	1795.45	1863.99	1832.81	19.2532	-134.023	-134.023	2021	2021.08.31
467	Polyline	0	Llewellyn Glacier	RGI60-01.01522	1689.1	1742.76	1710.49	32.5913	-134.287	-134.287	2021	2021.08.31
468	Polyline	0	Llewellyn Glacier	RGI60-01.01522	1639.68	1690.62	1662.25	14.546	-134.259	-134.259	2021	2021.08.31
494	Polyline	0	Llewellyn Glacier	RGI60-01.01522	1675.55	1739.44	1700.47	18.8615	-134.145	-134.145	2021	2021.08.31
495	Polyline	0	Llewellyn Glacier	RGI60-01.01522	1619.7	1676.29	1646.83	8.70033	-134.155	-134.155	2021	2021.08.31
496	Polyline	0	Llewellyn Glacier	RGI60-01.01522	1681.5	1784.94	1739.52	29.3363	-134.12	-134.12	2021	2021.08.31
499	Polyline	0	Llewellyn Glacier	RGI60-01.01522	1661.51	1727.44	1695.11	9.12135	-134.174	-134.174	2021	2021.08.31
500	Polyline	0	Llewellyn Glacier	RGI60-01.01522	1577	1608.97	1583.02	2.91166	-134.239	-134.239	2021	2021.08.31
501	Polyline	0	Llewellyn Glacier	RGI60-01.01522	1724.24	1758.78	1746.75	33.7165	-134.203	-134.203	2021	2021.08.31
469	Polyline	0	Tulsequah Glacier	RGI60-01.01521	1369.49	1513.4	1457.48	16.1001	-133.982	-133.982	2021	2021.08.31
470	Polyline	0	Tulsequah Glacier	RGI60-01.01521	1361.99	1389.87	1376.28	9.6617	-134.044	-134.044	2021	2021.08.31
471	Polyline	0	Tulsequah Glacier	RGI60-01.01521	1425.66	1470.84	1451.76	15.7158	-134.025	-134.025	2021	2021.08.31
472	Polyline	0	Tulsequah Glacier	RGI60-01.01521	1459.74	1650.59	1590.94	31.7271	-134.05	-134.05	2021	2021.08.31
473	Polyline	0	Tulsequah Glacier	RGI60-01.01521	1268.26	1330.84	1296.19	18.9849	-133.974	-133.974	2021	2021.08.31
392	Polyline	0	Field Glacier	RGI60-01.01520	1301.95	1562.32	1461.24	16.1846	-134.476	-134.476	2021	2021.08.31
394	Polyline	0	Field Glacier	RGI60-01.01520	1335.13	1464.8	1410.36	9.58654	-134.591	-134.591	2021	2021.08.31
395	Polyline	0	Field Glacier	RGI60-01.01520	1247.12	1374.56	1306.1	18.7184	-134.666	-134.666	2021	2021.08.31
397	Polyline	0	Field Glacier	RGI60-01.01520	1367.69	1390.68	1379.56	9.12865	-134.716	-134.716	2021	2021.08.31
371	Polyline	0	Eagle Glacier	RGI60-01.01519	1005	1145.55	1050.78	17.9757	-134.639	-134.639	2021	2021.08.31
376	Polyline	0	Eagle Glacier	RGI60-01.01519	1321.79	1473.97	1416.26	13.4416	-134.62	-134.62	2021	2021.08.31
377	Polyline	0	Eagle Glacier	RGI60-01.01519	1279	1320.96	1299.84	11.2752	-134.654	-134.654	2021	2021.08.31
378	Polyline	0	Eagle Glacier	RGI60-01.01519	1039.76	1051.95	1047.61	3.41447	-134.679	-134.679	2021	2021.08.31
382	Polyline	0	Battle Glacier	RGI60-01.01518	1434.51	1472.61	1461.65	7.37764	-134.576	-134.576	2021	2021.08.31
446	Polyline	0		RGI60-01.01516	1594.11	1629.02	1609.5	17.7333	-135.01	-135.01	2021	2021.08.31
442	Polyline	0		RGI60-01.01515	1479.38	1581.24	1512.59	24.7629	-134.846	-134.846	2021	2021.08.31
443	Polyline	0		RGI60-01.01515	1497.35	1526.18	1507.72	17.0676	-134.824	-134.824	2021	2021.08.31
451	Polyline	0		RGI60-01.01515	1292.29	1366.47	1321.27	12.1429	-134.767	-134.767	2021	2021.08.31
357	Polyline	0	West Twin Glacier	RGI60-01.01514	957.91	1035.65	997.923	8.81776	-133.99	-133.99	2021	2021.08.31
475	Polyline	0	West Twin Glacier	RGI60-01.01514	1395.61	1486.19	1443.36	25.9773	-133.821	-133.821	2021	2021.08.31
455	Polyline	0	Willison Glacier	RGI60-01.01513	1576.06	1705.5	1647.45	14.9951	-134.463	-134.463	2021	2021.08.31
462	Polyline	0	Willison Glacier	RGI60-01.01513	1595.33	1629.72	1606.57	18.5233	-134.43	-134.43	2021	2021.08.31
463	Polyline	0	Willison Glacier	RGI60-01.01513	1615.61	1641.39	1631.42	11.2016	-134.418	-134.418	2021	2021.08.31
464	Polyline	0	Willison Glacier	RGI60-01.01513	1657.47	1725.17	1681.58	17.4955	-134.36	-134.36	2021	2021.08.31
465	Polyline	0	Willison Glacier	RGI60-01.01513	1741.26	1758.47	1753.13	9.80367	-134.351	-134.351	2021	2021.08.31
363	Polyline	0		RGI60-01.01506	1133.84	1170.68	1154.61	14.9974	-134.359	-134.359	2021	2021.08.31
399	Polyline	0		RGI60-01.01502	1343.6	1382.52	1363.84	14.6822	-134.81	-134.81	2021	2021.08.31
439	Polyline	0		RGI60-01.01488	1521.15	1630.7	1564.58	21.0901	-134.956	-134.956	2021	2021.08.31
445	Polyline	0		RGI60-01.01488	1576.23	1615.3	1595.13	15.2359	-134.902	-134.902	2021	2021.08.31
481	Polyline	0		RGI60-01.01486	1279.08	1343.03	1313.8	15.7152	-133.661	-133.661	2021	2021.08.31
483	Polyline	0		RGI60-01.01485	1297.19	1371.1	1334.17	18.491	-133.786	-133.786	2021	2021.08.31
485	Polyline	0		RGI60-01.01485	1445.06	1518.7	1490.7	13.1973	-133.751	-133.751	2021	2021.08.31
482	Polyline	0		RGI60-01.01482	1199.11	1237.97	1213.42	10.2057	-133.751	-133.751	2021	2021.08.31
360	Polyline	0	Norris Glacier	RGI60-01.01470	907.311	988.793	954.027	15.3625	-134.302	-134.302	2021	2021.08.31
361	Polyline	0	Norris Glacier	RGI60-01.01470	936.7	1024.83	981.281	13.5805	-134.242	-134.242	2021	2021.08.31
362	Polyline	0	Norris Glacier	RGI60-01.01470	925.435	1105.81	995.785	23.7287	-134.274	-134.274	2021	2021.08.31
519	Polyline	0		RGI60-01.01426	1101.47	1132.61	1114.56	15.9037	-134.966	-134.966	2021	2021.08.31
520	Polyline	0		RGI60-01.01426	1074.16	1094.77	1086.21	10.3959	-134.969	-134.969	2021	2021.08.31
518	Polyline	0		RGI60-01.01425	1150.51	1176.28	1165.51	13.7369	-135.11	-135.11	2021	2021.08.31
511	Polyline	0		RGI60-01.01424	1094.53	1136.51	1112.93	15.0182	-134.977	-134.977	2021	2021.08.31
514	Polyline	0		RGI60-01.01424	1019.12	1084.34	1050.38	18.2675	-135.083	-135.083	2021	2021.08.31
515	Polyline	0		RGI60-01.01424	886.925	946.491	913.463	21.8893	-135.031	-135.031	2021	2021.08.31
521	Polyline	0		RGI60-01.01424	1507.05	1558.26	1545.09	15.3518	-135.097	-135.097	2021	2021.08.31
522	Polyline	0		RGI60-01.01424	1109.82	1136.73	1124.18	15.875	-135.066	-135.066	2021	2021.08.31
420	Polyline	0		RGI60-01.01422	1525.29	1596.33	1573.21	17.5093	-134.669	-134.669	2021	2021.08.31
421	Polyline	0		RGI60-01.01422	1680.9	1708.2	1693.95	9.60024	-134.663	-134.663	2021	2021.08.31
417	Polyline	0		RGI60-01.01420	1497.68	1590.73	1550.75	15.8537	-134.69	-134.69	2021	2021.08.31
432	Polyline	0		RGI60-01.01419	1103.04	1162.83	1129.62	9.83666	-134.978	-134.978	2021	2021.08.31
405	Polyline	0		RGI60-01.01415	1285.51	1364.94	1320.91	18.0939	-134.852	-134.852	2021	2021.08.31
406	Polyline	0		RGI60-01.01415	1361.11	1410.67	1386.66	12.3691	-134.83	-134.83	2021	2021.08.31
447	Polyline	0	Denver Glacier	RGI60-01.01403	1062.08	1113.05	1088.73	15.3468	-135.122	-135.122	2021	2021.08.31
437	Polyline	0	South Glacier	RGI60-01.01401	1542.78	1572.25	1553.32	15.5624	-135.051	-135.051	2021	2021.08.31
438	Polyline	0	South Glacier	RGI60-01.01401	1629.57	1672.9	1652.13	11.6617	-135.031	-135.031	2021	2021.08.31
356	Polyline	0	Taku Glacier	RGI60-01.01390	796.555	1016.47	899.762	3.07609	-134.145	-134.145	2021	2021.08.31
358	Polyline	0	Taku Glacier	RGI60-01.01390	1019	1087.43	1049.05	5.406	-134.085	-134.085	2021	2021.08.31
359	Polyline	0	Taku Glacier	RGI60-01.01390	1080.35	1127.56	1099.82	4.64826	-134.072	-134.072	2021	2021.08.31
488	Polyline	0		RGI60-01.01334	1652.16	1727.07	1691.17	23.2855	-133.743	-133.743	2021	2021.08.31
484	Polyline	0		RGI60-01.01328	1484.55	1572.5	1531.65	21.6079	-133.693	-133.693	2021	2021.08.31
479	Polyline	0		RGI60-01.01320	1365.2	1420.98	1392.77	16.0956	-133.654	-133.654	2021	2021.08.31
480	Polyline	0		RGI60-01.01320	1487.99	1528.56	1508.36	16.1383	-133.654	-133.654	2021	2021.08.31
435	Polyline	0		RGI60-01.01310	1651.83	1695.26	1674.76	16.9489	-134.999	-134.999	2021	2021.08.31
436	Polyline	0		RGI60-01.01310	1539.03	1597.16	1555.92	18.8685	-134.982	-134.982	2021	2021.08.31
506	Polyline	0		RGI60-01.01310	1619.32	1694.47	1648.21	18.1067	-134.975	-134.975	2021	2021.08.31
440	Polyline	0	Warm Creek Glacier	RGI60-01.01306	1536.45	1575.51	1556.47	11.5728	-134.923	-134.923	2021	2021.08.31
441	Polyline	0	Warm Creek Glacier	RGI60-01.01306	1549.06	1601.31	1571.97	17.866	-134.882	-134.882	2021	2021.08.31
444	Polyline	0	Warm Creek Glacier	RGI60-01.01306	1445.88	1524.56	1468.8	23.3386	-134.886	-134.886	2021	2021.08.31
487	Polyline	0		RGI60-01.01289	1580	1623.21	1599.66	18.3212	-133.784	-133.784	2021	2021.08.31
449	Polyline	0		RGI60-01.01282	1549.85	1604.2	1574.39	14.8393	-134.763	-134.763	2021	2021.08.31
450	Polyline	0		RGI60-01.01282	1471.22	1509.43	1494.96	10.3522	-134.747	-134.747	2021	2021.08.31
505	Polyline	0		RGI60-01.01282	1569.03	1606.39	1590.48	18.7789	-134.73	-134.73	2021	2021.08.31
452	Polyline	0		RGI60-01.01278	1649.11	1744.59	1709.66	19.2721	-134.727	-134.727	2021	2021.08.31
418	Polyline	0		RGI60-01.01277	1555.35	1604.09	1576.56	17.659	-134.657	-134.657	2021	2021.08.31
419	Polyline	0		RGI60-01.01277	1556.79	1664.45	1623.73	17.0407	-134.716	-134.716	2021	2021.08.31
425	Polyline	0		RGI60-01.01277	1567.13	1634.36	1610.51	11.6494	-134.728	-134.728	2021	2021.08.31
416	Polyline	0		RGI60-01.01271	1502.58	1625.62	1542.87	25.7746	-134.525	-134.525	2021	2021.08.31
456	Polyline	0		RGI60-01.01270	1636.36	1679.89	1660.45	10.9394	-134.455	-134.455	2021	2021.08.31
457	Polyline	0		RGI60-01.01270	1535.09	1615.82	1568.94	14.79	-134.46	-134.46	2021	2021.08.31
458	Polyline	0		RGI60-01.01270	1719.05	1760.53	1748.1	18.9094	-134.434	-134.434	2021	2021.08.31
459	Polyline	0		RGI60-01.01270	1676.07	1696.9	1683.22	12.7535	-134.426	-134.426	2021	2021.08.31
502	Polyline	0		RGI60-01.01268	1712.95	1776.83	1736.29	19.1274	-134.318	-134.318	2021	2021.08.31
372	Polyline	0	Herbert Glacier	RGI60-01.01245	1094.22	1123.08	1104.73	8.9803	-134.578	-134.578	2021	2021.08.31
373	Polyline	0	Herbert Glacier	RGI60-01.01245	1045.18	1060.57	1050.4	9.55767	-134.573	-134.573	2021	2021.08.31
374	Polyline	0	Herbert Glacier	RGI60-01.01245	1059.1	1096.07	1076.09	7.69324	-134.54	-134.54	2021	2021.08.31
375	Polyline	0	Herbert Glacier	RGI60-01.01245	989.605	1015.38	1001.95	13.5807	-134.636	-134.636	2021	2021.08.31
380	Polyline	0	Thiel Glacier	RGI60-01.01242	1164.33	1206.05	1189.97	9.2655	-134.638	-134.638	2021	2021.08.31
381	Polyline	0	Thiel Glacier	RGI60-01.01242	1069.8	1156.58	1096.45	7.79462	-134.739	-134.739	2021	2021.08.31
379	Polyline	0		RGI60-01.01239	1190.27	1218.76	1202.89	11.9744	-134.759	-134.759	2021	2021.08.31
512	Polyline	0		RGI60-01.01182	814.871	849.782	830.959	16.7774	-135.019	-135.019	2021	2021.08.31
513	Polyline	0		RGI60-01.01182	895.315	906.439	900.424	10.0575	-134.997	-134.997	2021	2021.08.31
516	Polyline	0		RGI60-01.01182	1281.9	1446.26	1391.48	21.0066	-135.082	-135.082	2021	2021.08.31
398	Polyline	0		RGI60-01.01180	943.17	1114.95	1019	13.2239	-134.867	-134.867	2021	2021.08.31
396	Polyline	0	Ogive Glacier	RGI60-01.01153	1340.68	1399	1375.27	11.0679	-134.751	-134.751	2021	2021.08.31
400	Polyline	0	Ogive Glacier	RGI60-01.01153	1660.02	1733.76	1700.36	27.6428	-134.77	-134.77	2021	2021.08.31
474	Polyline	0		RGI60-01.01151	1284.34	1418.02	1328.46	16.7632	-133.744	-133.744	2021	2021.08.31
476	Polyline	0		RGI60-01.01151	1400.17	1434.52	1417.12	23.223	-133.715	-133.715	2021	2021.08.31
477	Polyline	0	Bacon Glacier	RGI60-01.01150	1265.33	1288.12	1279.9	7.77714	-133.819	-133.819	2021	2021.08.31
408	Polyline	0		RGI60-01.01140	1330.44	1355.17	1342.42	11.7081	-134.966	-134.966	2021	2021.08.31
364	Polyline	0	Lemon Creek Glacier	RGI60-01.01104	1012.6	1091.2	1048.81	15.352	-134.347	-134.347	2021	2021.08.31
365	Polyline	0	Lemon Creek Glacier	RGI60-01.01104	1183.29	1213.22	1199.54	27.1416	-134.336	-134.336	2021	2021.08.31
366	Polyline	0	Lemon Creek Glacier	RGI60-01.01104	1136.25	1161.75	1150.77	15.4824	-134.331	-134.331	2021	2021.08.31
509	Polyline	0		RGI60-01.00941	1198.61	1247.74	1230.06	17.2879	-135.142	-135.142	2021	2021.08.31
510	Polyline	0		RGI60-01.00941	1165.12	1280.11	1202.61	16.3416	-135.133	-135.133	2021	2021.08.31
517	Polyline	0		RGI60-01.00903	1360.91	1446.08	1396.38	18.4208	-135.125	-135.125	2021	2021.08.31
503	Polyline	0		RGI60-01.00814	1652.82	1666.2	1661.52	6.39536	-134.509	-134.509	2021	2021.08.31
504	Polyline	0		RGI60-01.00769	1765.43	1770.68	1767.6	4.47623	-134.409	-134.409	2021	2021.08.31
367	Polyline	0	Mendenhall Glacier	RGI60-01.00709	1015.64	1190.22	1091.5	13.8673	-134.466	-134.466	2021	2021.08.31
368	Polyline	0	Mendenhall Glacier	RGI60-01.00709	1063.19	1145.4	1108.43	15.5637	-134.447	-134.447	2021	2021.08.31
369	Polyline	0	Mendenhall Glacier	RGI60-01.00709	834.005	887.895	856.312	13.5056	-134.582	-134.582	2021	2021.08.31
370	Polyline	0	Mendenhall Glacier	RGI60-01.00709	913.619	951.389	928.033	11.5355	-134.543	-134.543	2021	2021.08.31
385	Polyline	0	Gilkey Glacier	RGI60-01.00704	1655.36	1681.56	1667.11	9.99088	-134.287	-134.287	2021	2021.08.31
386	Polyline	0	Gilkey Glacier	RGI60-01.00704	1846.27	1863.49	1856.82	7.95834	-134.363	-134.363	2021	2021.08.31
387	Polyline	0	Gilkey Glacier	RGI60-01.00704	1511.07	1566.02	1538.08	12.7724	-134.274	-134.274	2021	2021.08.31
388	Polyline	0	Gilkey Glacier	RGI60-01.00704	1250.08	1269.49	1258	6.44147	-134.292	-134.292	2021	2021.08.31
389	Polyline	0	Gilkey Glacier	RGI60-01.00704	1290.96	1335.94	1306.38	9.67545	-134.447	-134.447	2021	2021.08.31
390	Polyline	0	Gilkey Glacier	RGI60-01.00704	1331.68	1391.05	1362.42	12.3885	-134.372	-134.372	2021	2021.08.31
391	Polyline	0	Gilkey Glacier	RGI60-01.00704	1224.38	1361.39	1278.86	15.053	-134.499	-134.499	2021	2021.08.31
460	Polyline	0		RGI60-01.00703	1702.89	1761.93	1733.04	20.4492	-134.302	-134.302	2021	2021.08.31
461	Polyline	0		RGI60-01.00703	1684.9	1776.44	1724.86	13.4146	-134.261	-134.261	2021	2021.08.31
415	Polyline	0		RGI60-01.00700	1444.52	1589.67	1509.98	16.1649	-134.568	-134.568	2021	2021.08.31
433	Polyline	0		RGI60-01.00697	1486.21	1502.22	1494.17	8.14317	-135.033	-135.033	2021	2021.08.31
507	Polyline	0		RGI60-01.00686	1704.53	1751.72	1728.94	18.5268	-134.977	-134.977	2021	2021.08.31
508	Polyline	0		RGI60-01.00686	1653.52	1773.14	1700.06	19.9176	-134.985	-134.985	2021	2021.08.31
590	Polyline	0		RGI60-54	852.471	985.678	912.279	12.9331	-134.924	-134.924	2022	2022.08.21
561	Polyline	0	Llewellyn Glacier	RGI60-01.27103	1571.05	1612.09	1589.38	1.87178	-134.066	-134.066	2022	2022.08.21
638	Polyline	0		RGI60-01.26861	1567.79	1685.23	1626.58	19.6829	-134.748	-134.748	2022	2022.08.21
535	Polyline	0		RGI60-01.25419	1286.2	1419.97	1344.43	28.8841	-134.377	-134.377	2022	2022.08.21
695	Polyline	0		RGI60-01.25403	1564	1714.6	1609.09	15.1491	-134.518	-134.518	2022	2022.08.21
737	Polyline	0		RGI60-01.25381	1707.52	1761.65	1734.1	19.7696	-133.604	-133.604	2022	2022.08.21
650	Polyline	0		RGI60-01.25375	1570.54	1624.83	1606.05	13.008	-134.463	-134.463	2022	2022.08.21
583	Polyline	0		RGI60-01.25362	1473.59	1483.98	1479.4	8.52478	-134.866	-134.866	2022	2022.08.21
546	Polyline	0	East Twin Glacier	RGI60-01.23663	999.535	1030.9	1012.98	6.25066	-133.894	-133.894	2022	2022.08.21
690	Polyline	0	East Twin Glacier	RGI60-01.23663	1348.89	1381.41	1367.95	22.1583	-133.855	-133.855	2022	2022.08.21
569	Polyline	0	Llewellyn Glacier	RGI60-01.23662	1730.95	1843.6	1769.03	18.3062	-134.325	-134.325	2022	2022.08.21
571	Polyline	0	Llewellyn Glacier	RGI60-01.23662	1766.34	1939.94	1838.3	28.4755	-134.337	-134.337	2022	2022.08.21
740	Polyline	0		RGI60-01.23556	1680.12	1714.85	1688.95	12.7968	-133.686	-133.686	2022	2022.08.21
727	Polyline	0		RGI60-01.23555	1734.32	1863.99	1800.15	22.5617	-133.736	-133.736	2022	2022.08.21
724	Polyline	0		RGI60-01.23550	1487.69	1520.62	1505.78	12.5882	-133.59	-133.59	2022	2022.08.21
637	Polyline	0		RGI60-01.22874	1715.49	1806.87	1750.51	24.904	-135.037	-135.037	2022	2022.08.21
633	Polyline	0		RGI60-01.22873	1635.11	1667.2	1650.31	11.9438	-134.965	-134.965	2022	2022.08.21
536	Polyline	0		RGI60-01.22867	1608.1	1665.74	1644.47	21.0633	-134.346	-134.346	2022	2022.08.21
660	Polyline	0		RGI60-01.22851	1704.07	1736.6	1718.78	29.1579	-134.38	-134.38	2022	2022.08.21
721	Polyline	0		RGI60-01.22811	1420.67	1453.01	1439.05	13.5929	-133.632	-133.632	2022	2022.08.21
730	Polyline	0		RGI60-01.22810	1661.45	1727.7	1704.54	17.494	-133.795	-133.795	2022	2022.08.21
733	Polyline	0		RGI60-01.22808	1704.42	1731.85	1723.63	13.6215	-133.881	-133.881	2022	2022.08.21
654	Polyline	0		RGI60-01.22807	1580.94	1657.95	1626.88	15.7344	-134.587	-134.587	2022	2022.08.21
653	Polyline	0		RGI60-01.22806	1700.74	1736.48	1723.27	17.0282	-134.582	-134.582	2022	2022.08.21
761	Polyline	0		RGI60-01.22772	1746.03	1762.56	1752.72	13.095	-134.924	-134.924	2022	2022.08.21
754	Polyline	0		RGI60-01.22577	1362.03	1445.13	1400.5	12.5049	-134.787	-134.787	2022	2022.08.21
534	Polyline	0	Echo Glacier	RGI60-01.01525	1183.81	1255.74	1225.22	13.5194	-134.399	-134.399	2022	2022.08.21
577	Polyline	0	Meade Glacier	RGI60-01.01524	1542.62	1629.54	1577.91	21.9326	-134.549	-134.549	2022	2022.08.21
578	Polyline	0	Meade Glacier	RGI60-01.01524	1378.15	1490.48	1424.69	16.392	-134.628	-134.628	2022	2022.08.21
579	Polyline	0	Meade Glacier	RGI60-01.01524	1443.58	1544.85	1507.5	13.2483	-134.59	-134.59	2022	2022.08.21
580	Polyline	0	Meade Glacier	RGI60-01.01524	1294.29	1398.76	1341.61	13.0716	-134.692	-134.692	2022	2022.08.21
581	Polyline	0	Meade Glacier	RGI60-01.01524	1423.68	1510.39	1464.98	21.6711	-134.816	-134.816	2022	2022.08.21
585	Polyline	0	Meade Glacier	RGI60-01.01524	1421.3	1503.55	1461.37	13.9106	-134.769	-134.769	2022	2022.08.21
586	Polyline	0	Meade Glacier	RGI60-01.01524	1322.41	1409.97	1360.03	17.715	-134.74	-134.74	2022	2022.08.21
587	Polyline	0	Meade Glacier	RGI60-01.01524	1345.13	1366.72	1358.41	7.02752	-134.707	-134.707	2022	2022.08.21
588	Polyline	0	Meade Glacier	RGI60-01.01524	1446.97	1500.76	1469.78	26.7728	-134.72	-134.72	2022	2022.08.21
601	Polyline	0	Meade Glacier	RGI60-01.01524	1464.12	1536.87	1494.14	13.8764	-134.601	-134.601	2022	2022.08.21
602	Polyline	0	Meade Glacier	RGI60-01.01524	1464.65	1560.29	1530.52	15.8286	-134.666	-134.666	2022	2022.08.21
611	Polyline	0	Meade Glacier	RGI60-01.01524	1256.29	1356.04	1322.9	16.581	-135.011	-135.011	2022	2022.08.21
612	Polyline	0	Meade Glacier	RGI60-01.01524	1572.07	1622.25	1602.58	13.2006	-134.868	-134.868	2022	2022.08.21
613	Polyline	0	Meade Glacier	RGI60-01.01524	1453.46	1493.62	1470.34	12.1407	-134.891	-134.891	2022	2022.08.21
614	Polyline	0	Meade Glacier	RGI60-01.01524	1278.33	1316.64	1300.4	13.1144	-134.818	-134.818	2022	2022.08.21
615	Polyline	0	Meade Glacier	RGI60-01.01524	1513.56	1575.54	1543.48	9.40896	-135.006	-135.006	2022	2022.08.21
616	Polyline	0	Meade Glacier	RGI60-01.01524	1365.38	1426.55	1406.45	24.0141	-135.033	-135.033	2022	2022.08.21
617	Polyline	0	Meade Glacier	RGI60-01.01524	1459.64	1510.33	1492.3	18.4676	-135.029	-135.029	2022	2022.08.21
618	Polyline	0	Meade Glacier	RGI60-01.01524	1597.18	1631.28	1618.44	13.5154	-134.965	-134.965	2022	2022.08.21
643	Polyline	0	Meade Glacier	RGI60-01.01524	1592.64	1680.61	1657.53	12.5066	-134.769	-134.769	2022	2022.08.21
644	Polyline	0	Meade Glacier	RGI60-01.01524	1270.23	1336.78	1296.28	14.7119	-134.787	-134.787	2022	2022.08.21
647	Polyline	0	Meade Glacier	RGI60-01.01524	1584.31	1660.14	1609.45	13.3746	-134.755	-134.755	2022	2022.08.21
648	Polyline	0	Meade Glacier	RGI60-01.01524	1441.95	1495.62	1478.11	17.0098	-134.785	-134.785	2022	2022.08.21
670	Polyline	0	Meade Glacier	RGI60-01.01524	1650.5	1700.92	1669.86	19.121	-134.523	-134.523	2022	2022.08.21
748	Polyline	0	Meade Glacier	RGI60-01.01524	1442.14	1490.12	1466.87	14.1213	-134.594	-134.594	2022	2022.08.21
749	Polyline	0	Meade Glacier	RGI60-01.01524	1385.46	1432.39	1405.14	15.7483	-134.621	-134.621	2022	2022.08.21
750	Polyline	0	Meade Glacier	RGI60-01.01524	1309.54	1367.11	1328.88	17.3419	-134.665	-134.665	2022	2022.08.21
751	Polyline	0	Meade Glacier	RGI60-01.01524	1363.06	1456.05	1405.76	21.4326	-134.629	-134.629	2022	2022.08.21
752	Polyline	0	Meade Glacier	RGI60-01.01524	1725.54	1748.1	1735.91	13.5364	-134.665	-134.665	2022	2022.08.21
753	Polyline	0	Meade Glacier	RGI60-01.01524	1300.15	1421.28	1347.77	13.5291	-134.774	-134.774	2022	2022.08.21
757	Polyline	0	Meade Glacier	RGI60-01.01524	1439.61	1478.04	1459.76	12.222	-134.825	-134.825	2022	2022.08.21
1020	Polyline	0	Meade Glacier	RGI60-01.01524	1517.71	1531.21	1522.55	9.37265	519933	6.56195e+06	2022	2022.08.21
558	Polyline	0		RGI60-01.01523	1625.42	1724.07	1668.37	16.0441	-133.935	-133.935	2022	2022.08.21
559	Polyline	0		RGI60-01.01523	1709.22	1733.34	1721.05	15.0344	-133.984	-133.984	2022	2022.08.21
560	Polyline	0		RGI60-01.01523	1711.06	1734.26	1723.6	13.4028	-134.009	-134.009	2022	2022.08.21
742	Polyline	0		RGI60-01.01523	1753.73	1886.94	1806.33	19.0101	-134.018	-134.018	2022	2022.08.21
562	Polyline	0	Llewellyn Glacier	RGI60-01.01522	1568.38	1641.79	1587.96	5.99481	-134.096	-134.096	2022	2022.08.21
563	Polyline	0	Llewellyn Glacier	RGI60-01.01522	1646.01	1828.95	1731.3	25.7636	-134.119	-134.119	2022	2022.08.21
564	Polyline	0	Llewellyn Glacier	RGI60-01.01522	1856	1902.37	1873.14	11.4615	-134.15	-134.15	2022	2022.08.21
565	Polyline	0	Llewellyn Glacier	RGI60-01.01522	1644.63	1686.82	1664.97	9.49805	-134.159	-134.159	2022	2022.08.21
566	Polyline	0	Llewellyn Glacier	RGI60-01.01522	1659.04	1697.75	1676.24	8.37878	-134.171	-134.171	2022	2022.08.21
567	Polyline	0	Llewellyn Glacier	RGI60-01.01522	1595.43	1738.03	1661.68	13.3508	-134.217	-134.217	2022	2022.08.21
568	Polyline	0	Llewellyn Glacier	RGI60-01.01522	1617.29	1654.3	1640.1	5.85383	-134.252	-134.252	2022	2022.08.21
572	Polyline	0	Llewellyn Glacier	RGI60-01.01522	1737.59	1904.33	1799.84	54.9174	-134.294	-134.294	2022	2022.08.21
573	Polyline	0	Llewellyn Glacier	RGI60-01.01522	1725.41	1768.11	1741.66	20.5579	-134.268	-134.268	2022	2022.08.21
679	Polyline	0	Llewellyn Glacier	RGI60-01.01522	1854.11	1991.54	1918.55	73.2742	-134.186	-134.186	2022	2022.08.21
680	Polyline	0	Llewellyn Glacier	RGI60-01.01522	1847.86	1951.2	1889.2	24.3135	-134.266	-134.266	2022	2022.08.21
681	Polyline	0	Llewellyn Glacier	RGI60-01.01522	1733.48	2023.82	1823.51	327.879	-134.267	-134.267	2022	2022.08.21
682	Polyline	0	Llewellyn Glacier	RGI60-01.01522	1585.59	1619.51	1603.37	7.42049	-134.25	-134.25	2022	2022.08.21
696	Polyline	0	Llewellyn Glacier	RGI60-01.01522	1585	1597.15	1590.7	1.58912	-134.235	-134.235	2022	2022.08.21
551	Polyline	0	Tulsequah Glacier	RGI60-01.01521	1249.46	1332.94	1287.38	17.7135	-133.973	-133.973	2022	2022.08.21
552	Polyline	0	Tulsequah Glacier	RGI60-01.01521	1352.25	1385.25	1373.67	16.2521	-134.044	-134.044	2022	2022.08.21
553	Polyline	0	Tulsequah Glacier	RGI60-01.01521	1625.26	1660.54	1644.87	15.7218	-134.025	-134.025	2022	2022.08.21
554	Polyline	0	Tulsequah Glacier	RGI60-01.01521	1631.98	1647.85	1636.33	1.80832	-134.075	-134.075	2022	2022.08.21
555	Polyline	0	Tulsequah Glacier	RGI60-01.01521	1489.4	1583.26	1541.2	13.4065	-133.998	-133.998	2022	2022.08.21
556	Polyline	0	Tulsequah Glacier	RGI60-01.01521	1473.94	1502.72	1493.95	11.0323	-133.981	-133.981	2022	2022.08.21
574	Polyline	0	Field Glacier	RGI60-01.01520	1369.47	1468.24	1421.06	10.6805	-134.589	-134.589	2022	2022.08.21
575	Polyline	0	Field Glacier	RGI60-01.01520	1250.7	1372.43	1316.93	17.3491	-134.667	-134.667	2022	2022.08.21
576	Polyline	0	Field Glacier	RGI60-01.01520	1322.45	1389.95	1374.29	15.733	-134.717	-134.717	2022	2022.08.21
694	Polyline	0	Field Glacier	RGI60-01.01520	1485.46	1530.61	1508.98	6.53926	-134.481	-134.481	2022	2022.08.21
703	Polyline	0	Field Glacier	RGI60-01.01520	1446.38	1481.82	1458.9	15.4166	-134.494	-134.494	2022	2022.08.21
704	Polyline	0	Field Glacier	RGI60-01.01520	1594.07	1622.58	1615.24	7.2307	-134.522	-134.522	2022	2022.08.21
705	Polyline	0	Field Glacier	RGI60-01.01520	1528.91	1599.37	1574.57	25.3671	-134.472	-134.472	2022	2022.08.21
1014	Polyline	0		RGI60-01.01520	1635.04	1680.3	1661.88	11.733	526279	6.54351e+06	2022	2022.08.21
541	Polyline	0	Eagle Glacier	RGI60-01.01519	950.522	968.174	955.748	3.37748	-134.679	-134.679	2022	2022.08.21
542	Polyline	0	Eagle Glacier	RGI60-01.01519	977.973	1003.25	990.44	6.35109	-134.664	-134.664	2022	2022.08.21
543	Polyline	0	Eagle Glacier	RGI60-01.01519	1439.85	1477.41	1461.76	13.9541	-134.616	-134.616	2022	2022.08.21
707	Polyline	0	Battle Glacier	RGI60-01.01518	1462.57	1496.98	1475.15	7.92193	-134.578	-134.578	2022	2022.08.21
623	Polyline	0		RGI60-01.01516	1657.72	1764.17	1704.98	22.9408	-135.011	-135.011	2022	2022.08.21
619	Polyline	0		RGI60-01.01515	1444.79	1489.64	1469.85	14.6187	-134.818	-134.818	2022	2022.08.21
620	Polyline	0		RGI60-01.01515	1510	1573.26	1537.16	19.7419	-134.848	-134.848	2022	2022.08.21
641	Polyline	0		RGI60-01.01515	1292.87	1357.49	1325.07	11.8438	-134.768	-134.768	2022	2022.08.21
547	Polyline	0	West Twin Glacier	RGI60-01.01514	963.922	1021.34	987.641	6.76449	-133.989	-133.989	2022	2022.08.21
689	Polyline	0	West Twin Glacier	RGI60-01.01514	1378.2	1436.02	1408.42	16.5426	-133.841	-133.841	2022	2022.08.21
747	Polyline	0	West Twin Glacier	RGI60-01.01514	1451.76	1535.85	1484.64	20.9896	-133.813	-133.813	2022	2022.08.21
570	Polyline	0	Willison Glacier	RGI60-01.01513	1718.18	1823.73	1767.18	14.8088	-134.406	-134.406	2022	2022.08.21
669	Polyline	0	Willison Glacier	RGI60-01.01513	1714.81	1756.82	1735.2	16.2778	-134.485	-134.485	2022	2022.08.21
671	Polyline	0	Willison Glacier	RGI60-01.01513	1774.56	1814.72	1796.12	13.5226	-134.495	-134.495	2022	2022.08.21
672	Polyline	0	Willison Glacier	RGI60-01.01513	1755.79	1789.76	1775.23	15.4617	-134.495	-134.495	2022	2022.08.21
675	Polyline	0	Willison Glacier	RGI60-01.01513	1771.6	1819.75	1790.93	15.7879	-134.344	-134.344	2022	2022.08.21
676	Polyline	0	Willison Glacier	RGI60-01.01513	1692.04	1767.35	1723.15	14.3409	-134.368	-134.368	2022	2022.08.21
1011	Polyline	0		RGI60-01.01497	1284.75	1308.2	1298.46	9.39709	521695	6.52637e+06	2022	2022.08.21
627	Polyline	0		RGI60-01.01488	1743.18	1872.28	1795.11	27.7253	-134.962	-134.962	2022	2022.08.21
628	Polyline	0		RGI60-01.01488	1600.78	1733.22	1654.04	22.4244	-134.93	-134.93	2022	2022.08.21
629	Polyline	0		RGI60-01.01488	1585.85	1662.34	1609.22	18.4914	-134.9	-134.9	2022	2022.08.21
630	Polyline	0		RGI60-01.01488	1765.52	1812.29	1780.26	18.7817	-134.889	-134.889	2022	2022.08.21
714	Polyline	0		RGI60-01.01486	1455.11	1512.03	1488.93	16.6636	-133.677	-133.677	2022	2022.08.21
715	Polyline	0		RGI60-01.01486	1426.62	1444.11	1435.01	11.7814	-133.655	-133.655	2022	2022.08.21
720	Polyline	0		RGI60-01.01486	1386.76	1425.73	1404.36	16.01	-133.649	-133.649	2022	2022.08.21
711	Polyline	0		RGI60-01.01485	1489.34	1528.79	1510.15	12.1249	-133.747	-133.747	2022	2022.08.21
712	Polyline	0		RGI60-01.01485	1709.36	1806.5	1766.43	15.1845	-133.74	-133.74	2022	2022.08.21
713	Polyline	0		RGI60-01.01485	1300.28	1371.45	1330.05	16.9885	-133.784	-133.784	2022	2022.08.21
716	Polyline	0		RGI60-01.01482	1293.06	1343.1	1321.17	11.1242	-133.73	-133.73	2022	2022.08.21
717	Polyline	0		RGI60-01.01482	1305.7	1320.06	1311.73	11.2609	-133.734	-133.734	2022	2022.08.21
718	Polyline	0		RGI60-01.01482	1434.96	1571.98	1508.39	24.7803	-133.736	-133.736	2022	2022.08.21
538	Polyline	0		RGI60-01.01469	1120.86	1132.1	1126.31	2.35506	-134.297	-134.297	2022	2022.08.21
1015	Polyline	0		RGI60-01.01437	1075.37	1176.57	1120.4	15.7456	511869	6.54277e+06	2022	2022.08.21
1016	Polyline	0		RGI60-01.01437	1019.04	1027.92	1023.27	7.28303	510883	6.54077e+06	2022	2022.08.21
687	Polyline	0		RGI60-01.01433	1390.73	1409.76	1399.97	10.4879	-133.809	-133.809	2022	2022.08.21
599	Polyline	0		RGI60-01.01425	1162.99	1234.61	1186.16	13.3283	-135.113	-135.113	2022	2022.08.21
595	Polyline	0		RGI60-01.01424	874.635	947.802	901.929	22.5304	-135.031	-135.031	2022	2022.08.21
598	Polyline	0		RGI60-01.01424	1527.03	1561.88	1554.05	10.7119	-135.098	-135.098	2022	2022.08.21
701	Polyline	0		RGI60-01.01424	1131.23	1178.68	1161.04	14.5718	-134.969	-134.969	2022	2022.08.21
702	Polyline	0		RGI60-01.01424	1031.42	1095	1059.64	12.512	-134.987	-134.987	2022	2022.08.21
1017	Polyline	0		RGI60-01.01424	916.617	963.978	941.445	25.5987	496944	6.55272e+06	2022	2022.08.21
603	Polyline	0		RGI60-01.01422	1557.02	1706.93	1608.79	15.1769	-134.661	-134.661	2022	2022.08.21
604	Polyline	0		RGI60-01.01422	1668.97	1717.42	1698.41	10.7639	-134.661	-134.661	2022	2022.08.21
605	Polyline	0		RGI60-01.01420	1563.81	1575.26	1571.51	7.43935	-134.739	-134.739	2022	2022.08.21
610	Polyline	0		RGI60-01.01420	1518.31	1605.3	1562.01	17.3121	-134.686	-134.686	2022	2022.08.21
582	Polyline	0		RGI60-01.01415	1284.4	1376.2	1325.85	16.5967	-134.853	-134.853	2022	2022.08.21
591	Polyline	0		RGI60-01.01415	1386.8	1455.27	1427.2	12.9617	-134.823	-134.823	2022	2022.08.21
625	Polyline	0	South Glacier	RGI60-01.01401	1480.23	1561.82	1543.18	24.5688	-135.049	-135.049	2022	2022.08.21
759	Polyline	0	South Glacier	RGI60-01.01401	1663.06	1687.16	1673.81	15.2945	-135.028	-135.028	2022	2022.08.21
1021	Polyline	0	South Glacier	RGI60-01.01401	1719.46	1731.58	1724.96	12.8406	498844	6.59183e+06	2022	2022.08.21
745	Polyline	0		RGI60-01.01395	1887.8	1988.18	1929.31	18.0326	-134.005	-134.005	2022	2022.08.21
746	Polyline	0		RGI60-01.01395	1808.08	1871.83	1823.97	17.2751	-134.002	-134.002	2022	2022.08.21
743	Polyline	0		RGI60-01.01394	1829.47	1889.52	1866.13	23.7509	-134.032	-134.032	2022	2022.08.21
744	Polyline	0		RGI60-01.01394	1865.36	1886.75	1878.23	12.5256	-134.026	-134.026	2022	2022.08.21
548	Polyline	0	Taku Glacier	RGI60-01.01390	901.888	928.906	913.577	3.38319	-134.13	-134.13	2022	2022.08.21
549	Polyline	0	Taku Glacier	RGI60-01.01390	831.71	888.012	852.33	17.8158	-134.067	-134.067	2022	2022.08.21
550	Polyline	0	Taku Glacier	RGI60-01.01390	876.809	884.041	881.19	1.63627	-134.155	-134.155	2022	2022.08.21
1012	Polyline	0		RGI60-01.01339	1382.21	1408.28	1392.16	10.0378	526330	6.52961e+06	2022	2022.08.21
726	Polyline	0		RGI60-01.01334	1665.34	1751.62	1693.81	19.1953	-133.741	-133.741	2022	2022.08.21
741	Polyline	0		RGI60-01.01334	1728.08	1803.23	1753.44	23.6386	-133.745	-133.745	2022	2022.08.21
735	Polyline	0		RGI60-01.01331	1637.82	1847.3	1706.57	23.5713	-133.633	-133.633	2022	2022.08.21
734	Polyline	0		RGI60-01.01329	1650.82	1786	1723.55	18.9749	-133.714	-133.714	2022	2022.08.21
710	Polyline	0		RGI60-01.01328	1505.44	1555.4	1529.68	16.3969	-133.7	-133.7	2022	2022.08.21
736	Polyline	0		RGI60-01.01324	1682.37	1704.11	1695.83	10.7579	-133.637	-133.637	2022	2022.08.21
738	Polyline	0		RGI60-01.01322	1717.47	1768.67	1747.37	23.4158	-133.6	-133.6	2022	2022.08.21
709	Polyline	0		RGI60-01.01320	1494.13	1540.68	1513.82	16.07	-133.655	-133.655	2022	2022.08.21
725	Polyline	0		RGI60-01.01320	1353.72	1421.73	1391.91	15.1786	-133.656	-133.656	2022	2022.08.21
624	Polyline	0		RGI60-01.01310	1650.96	1731.4	1677.57	17.0191	-134.998	-134.998	2022	2022.08.21
626	Polyline	0		RGI60-01.01310	1618.18	1701.85	1644.11	14.3559	-134.977	-134.977	2022	2022.08.21
621	Polyline	0	Warm Creek Glacier	RGI60-01.01306	1554.26	1592.95	1571.96	14.4004	-134.886	-134.886	2022	2022.08.21
622	Polyline	0	Warm Creek Glacier	RGI60-01.01306	1465.34	1628.23	1544.74	13.1456	-134.914	-134.914	2022	2022.08.21
731	Polyline	0		RGI60-01.01289	1646.47	1702.03	1667.34	21.683	-133.78	-133.78	2022	2022.08.21
557	Polyline	0		RGI60-01.01286	1152.69	1334.27	1265.59	18.1635	-133.907	-133.907	2022	2022.08.21
732	Polyline	0		RGI60-01.01284	1404.22	1454.56	1428.38	22.1734	-133.875	-133.875	2022	2022.08.21
639	Polyline	0		RGI60-01.01282	1587.91	1635.86	1609.01	15.0791	-134.769	-134.769	2022	2022.08.21
640	Polyline	0		RGI60-01.01282	1612.61	1639.52	1624.94	10.7637	-134.73	-134.73	2022	2022.08.21
642	Polyline	0		RGI60-01.01282	1614.23	1653.23	1628.22	14.4109	-134.759	-134.759	2022	2022.08.21
758	Polyline	0		RGI60-01.01282	1585.16	1618.31	1601.76	18.5185	-134.733	-134.733	2022	2022.08.21
645	Polyline	0		RGI60-01.01278	1750.76	1881.53	1806.02	20.9288	-134.734	-134.734	2022	2022.08.21
607	Polyline	0		RGI60-01.01277	1555.99	1605.67	1579.23	16.2872	-134.651	-134.651	2022	2022.08.21
609	Polyline	0		RGI60-01.01277	1580.73	1666.14	1633.18	14.3294	-134.718	-134.718	2022	2022.08.21
646	Polyline	0		RGI60-01.01277	1580.17	1644.39	1616.04	12.3924	-134.73	-134.73	2022	2022.08.21
755	Polyline	0		RGI60-01.01277	1590.48	1617.38	1604.78	17.1576	-134.68	-134.68	2022	2022.08.21
756	Polyline	0		RGI60-01.01277	1721.97	1811	1754.66	20.93	-134.702	-134.702	2022	2022.08.21
656	Polyline	0		RGI60-01.01275	1692.82	1794.03	1750.22	16.9705	-134.494	-134.494	2022	2022.08.21
651	Polyline	0		RGI60-01.01271	1534.18	1672.96	1589.12	20.0129	-134.53	-134.53	2022	2022.08.21
663	Polyline	0		RGI60-01.01270	1713.41	1795.82	1770.71	14.025	-134.476	-134.476	2022	2022.08.21
664	Polyline	0		RGI60-01.01270	1581.28	1760.75	1656.09	20.5239	-134.459	-134.459	2022	2022.08.21
665	Polyline	0		RGI60-01.01270	1637.86	1723.53	1670.47	19.2064	-134.454	-134.454	2022	2022.08.21
666	Polyline	0		RGI60-01.01270	1776.36	1812.85	1790.85	24.1174	-134.437	-134.437	2022	2022.08.21
667	Polyline	0		RGI60-01.01270	1709.59	1735.68	1721.84	20.4931	-134.425	-134.425	2022	2022.08.21
668	Polyline	0		RGI60-01.01270	1705.5	1736.35	1720.56	20.2055	-134.412	-134.412	2022	2022.08.21
674	Polyline	0		RGI60-01.01268	1730.21	1807.73	1758.09	15.7782	-134.319	-134.319	2022	2022.08.21
540	Polyline	0	Herbert Glacier	RGI60-01.01245	971.563	1020.8	999.172	13.533	-134.59	-134.59	2022	2022.08.21
544	Polyline	0	Herbert Glacier	RGI60-01.01245	1044.99	1075.45	1053.91	9.40057	-134.546	-134.546	2022	2022.08.21
545	Polyline	0	Herbert Glacier	RGI60-01.01245	820.954	836.477	829.486	11.4707	-134.592	-134.592	2022	2022.08.21
1008	Polyline	0	Herbert Glacier	RGI60-01.01245	1387.95	1430.44	1408.38	6.28154	527840	6.49377e+06	2022	2022.08.21
706	Polyline	0	Thiel Glacier	RGI60-01.01242	1145.7	1229.62	1192.33	12.0168	-134.639	-134.639	2022	2022.08.21
708	Polyline	0	Thiel Glacier	RGI60-01.01242	1057.51	1078.72	1061.67	4.33205	-134.728	-134.728	2022	2022.08.21
537	Polyline	0		RGI60-01.01213	1579.21	1666.9	1608.95	16.0527	-134.329	-134.329	2022	2022.08.21
596	Polyline	0		RGI60-01.01182	758.058	789.483	772.091	14.3621	-135.025	-135.025	2022	2022.08.21
597	Polyline	0		RGI60-01.01182	783.34	805.843	795.034	11.8442	-135.015	-135.015	2022	2022.08.21
700	Polyline	0		RGI60-01.01182	1398.39	1439.6	1421.75	15.3508	-135.084	-135.084	2022	2022.08.21
584	Polyline	0		RGI60-01.01180	1483.79	1583.5	1517.17	17.0455	-134.85	-134.85	2022	2022.08.21
589	Polyline	0		RGI60-01.01180	1042.7	1123.1	1081.03	13.8139	-134.86	-134.86	2022	2022.08.21
686	Polyline	0		RGI60-01.01162	1274.55	1362.93	1321.08	20.9801	-133.771	-133.771	2022	2022.08.21
1007	Polyline	0	Ogive Glacier	RGI60-01.01153	1317.64	1395.93	1359.85	16.4733	513979	6.54986e+06	2022	2022.08.21
683	Polyline	0		RGI60-01.01151	1381.25	1474.75	1425.61	18.768	-133.716	-133.716	2022	2022.08.21
684	Polyline	0		RGI60-01.01151	1387.79	1420.72	1399.11	13.8156	-133.753	-133.753	2022	2022.08.21
685	Polyline	0		RGI60-01.01151	1296.19	1315.97	1305.57	10.8071	-133.743	-133.743	2022	2022.08.21
691	Polyline	0	Bacon Glacier	RGI60-01.01150	891.43	923.264	911.687	18.1272	-133.827	-133.827	2022	2022.08.21
692	Polyline	0	Bacon Glacier	RGI60-01.01150	1273.06	1309.17	1298.9	11.6627	-133.821	-133.821	2022	2022.08.21
594	Polyline	0		RGI60-01.01140	1322.97	1387.3	1350.99	18.0821	-134.973	-134.973	2022	2022.08.21
592	Polyline	0		RGI60-01.01136	1490.59	1551.65	1507.59	14.6723	-134.832	-134.832	2022	2022.08.21
593	Polyline	0		RGI60-01.01136	1512.16	1615.88	1555.12	21.4297	-134.852	-134.852	2022	2022.08.21
606	Polyline	0		RGI60-01.01120	1678.86	1897.38	1779.59	22.8663	-134.747	-134.747	2022	2022.08.21
719	Polyline	0		RGI60-01.00962	1423.83	1504.19	1457.01	21.1956	-133.578	-133.578	2022	2022.08.21
722	Polyline	0		RGI60-01.00962	1320.69	1344.33	1331.38	13.2145	-133.554	-133.554	2022	2022.08.21
723	Polyline	0		RGI60-01.00962	1320.1	1380.99	1359.45	23.4234	-133.561	-133.561	2022	2022.08.21
729	Polyline	0		RGI60-01.00960	1668.03	1735.33	1688.12	20.8469	-133.78	-133.78	2022	2022.08.21
728	Polyline	0		RGI60-01.00951	1768.48	1796.13	1780.62	12.4097	-133.718	-133.718	2022	2022.08.21
739	Polyline	0		RGI60-01.00951	1709.09	1765.64	1728.96	13.1055	-133.704	-133.704	2022	2022.08.21
698	Polyline	0		RGI60-01.00941	1152.7	1227.19	1184.55	15.067	-135.133	-135.133	2022	2022.08.21
699	Polyline	0		RGI60-01.00941	1417.89	1422.04	1419.32	4.96859	-135.124	-135.124	2022	2022.08.21
1018	Polyline	0		RGI60-01.00941	1417.1	1489.97	1462.6	17.1074	492824	6.54499e+06	2022	2022.08.21
600	Polyline	0		RGI60-01.00903	1365.28	1526.6	1433.64	27.3278	-135.124	-135.124	2022	2022.08.21
1019	Polyline	0		RGI60-01.00903	1306.67	1326.98	1319.22	13.0132	492067	6.55821e+06	2022	2022.08.21
649	Polyline	0		RGI60-01.00871	1527.21	1752.88	1629.84	16.406	-134.426	-134.426	2022	2022.08.21
658	Polyline	0		RGI60-01.00865	1805.77	1888.52	1840.88	16.6032	-134.349	-134.349	2022	2022.08.21
659	Polyline	0		RGI60-01.00865	1830.56	1913.24	1861.4	19.1687	-134.337	-134.337	2022	2022.08.21
608	Polyline	0		RGI60-01.00844	1516.46	1582.74	1530.02	13.799	-134.604	-134.604	2022	2022.08.21
655	Polyline	0		RGI60-01.00841	1663.02	1693.76	1675.87	13.5669	-134.476	-134.476	2022	2022.08.21
657	Polyline	0		RGI60-01.00840	1883.89	2016.18	1915.52	19.7005	-134.446	-134.446	2022	2022.08.21
661	Polyline	0		RGI60-01.00828	1895.33	1915.22	1904	13.2097	-134.272	-134.272	2022	2022.08.21
662	Polyline	0		RGI60-01.00799	1791.07	1806.72	1801.49	11.1345	-134.269	-134.269	2022	2022.08.21
688	Polyline	0		RGI60-01.00705	1324.11	1384.37	1352.9	16.6185	-133.751	-133.751	2022	2022.08.21
524	Polyline	0	Gilkey Glacier	RGI60-01.00704	1655.66	1670.01	1661.84	6.088	-134.264	-134.264	2022	2022.08.21
525	Polyline	0	Gilkey Glacier	RGI60-01.00704	1655.04	1669.85	1663.33	8.07354	-134.289	-134.289	2022	2022.08.21
526	Polyline	0	Gilkey Glacier	RGI60-01.00704	1893.46	1913.43	1903.26	5.69047	-134.343	-134.343	2022	2022.08.21
527	Polyline	0	Gilkey Glacier	RGI60-01.00704	1844.21	1899.98	1864.08	10.9499	-134.362	-134.362	2022	2022.08.21
528	Polyline	0	Gilkey Glacier	RGI60-01.00704	1334.77	1377.43	1350.12	12.3316	-134.374	-134.374	2022	2022.08.21
529	Polyline	0	Gilkey Glacier	RGI60-01.00704	1553.24	1636.77	1600.59	13.782	-134.385	-134.385	2022	2022.08.21
530	Polyline	0	Gilkey Glacier	RGI60-01.00704	1369.18	1392.53	1386.49	4.71265	-134.318	-134.318	2022	2022.08.21
531	Polyline	0	Gilkey Glacier	RGI60-01.00704	1455.43	1474.8	1468.84	7.54184	-134.283	-134.283	2022	2022.08.21
532	Polyline	0	Gilkey Glacier	RGI60-01.00704	1286.24	1340.85	1310.3	13.3137	-134.447	-134.447	2022	2022.08.21
533	Polyline	0	Gilkey Glacier	RGI60-01.00704	1612.64	1651.33	1623.65	9.71511	-134.351	-134.351	2022	2022.08.21
539	Polyline	0	Gilkey Glacier	RGI60-01.00704	1314.74	1338.26	1322.25	5.76533	-134.293	-134.293	2022	2022.08.21
693	Polyline	0	Gilkey Glacier	RGI60-01.00704	1236.97	1277.36	1258.71	13.5155	-134.498	-134.498	2022	2022.08.21
697	Polyline	0	Gilkey Glacier	RGI60-01.00704	1338.56	1369.78	1356.33	14.7828	-134.487	-134.487	2022	2022.08.21
1009	Polyline	0	Gilkey Glacier	RGI60-01.00704	1111.44	1147.99	1137.55	7.94954	524452	6.51903e+06	2022	2022.08.21
1010	Polyline	0	Gilkey Glacier	RGI60-01.00704	1181.14	1256.89	1216.04	22.8481	522822	6.51986e+06	2022	2022.08.21
1013	Polyline	0	Gilkey Glacier	RGI60-01.00704	1253.04	1280.42	1271.73	12.7482	528502	6.52608e+06	2022	2022.08.21
673	Polyline	0		RGI60-01.00703	1755.58	1803.95	1775.67	15.6732	-134.308	-134.308	2022	2022.08.21
677	Polyline	0		RGI60-01.00703	1864.75	1956.89	1899.82	16.7386	-134.28	-134.28	2022	2022.08.21
678	Polyline	0		RGI60-01.00703	1769.76	1806.55	1784.52	13.0986	-134.255	-134.255	2022	2022.08.21
652	Polyline	0		RGI60-01.00700	1590.11	1645.05	1618.23	13.2842	-134.576	-134.576	2022	2022.08.21
634	Polyline	0		RGI60-01.00686	1746.43	1773.93	1756.96	11.3979	-134.972	-134.972	2022	2022.08.21
636	Polyline	0		RGI60-01.00686	1655.87	1752.96	1712.96	20.7721	-134.986	-134.986	2022	2022.08.21
635	Polyline	0		RGI60-01.00680	1689.81	1789.84	1746.48	21.8805	-134.928	-134.928	2022	2022.08.21
631	Polyline	0		RGI60-01.00666	1815.07	1913.24	1871.85	21.6363	-135.037	-135.037	2022	2022.08.21
632	Polyline	0		RGI60-01.00666	1657.68	1696.06	1671	18.6321	-135.031	-135.031	2022	2022.08.21
760	Polyline	0		RGI60-01.00649	1651.56	1677.58	1667.55	26.6189	-134.936	-134.936	2022	2022.08.21
941	Polyline	0		RGI60-54	1102.58	1335.46	1210.05	54.6128	-134.901	-134.901	2023	2023.08.22
765	Polyline	0	Llewellyn Glacier	RGI60-01.27103	1574.99	1701.85	1610.36	5.48522	-134.068	-134.068	2023	2023.07.30
853	Polyline	0		RGI60-01.26858	1434.49	1546.42	1503.28	29.4584	-135.112	-135.112	2023	2023.08.22
849	Polyline	0		RGI60-01.26728	1762.68	1794.66	1774.12	20.1665	-134.923	-134.923	2023	2023.08.22
882	Polyline	0		RGI60-01.25403	1552.84	1602.51	1578.37	12.4444	-134.522	-134.522	2023	2023.07.30
883	Polyline	0		RGI60-01.25403	1676.95	1707.59	1690.67	14.0997	-134.509	-134.509	2023	2023.07.30
886	Polyline	0		RGI60-01.25400	1387.2	1425.17	1398.93	22.2825	-134.657	-134.657	2023	2023.07.30
962	Polyline	0		RGI60-01.25375	1623.21	1723.88	1666.11	26.5719	-134.455	-134.455	2023	2023.07.30
934	Polyline	0	East Twin Glacier	RGI60-01.23663	1035.11	1064.48	1048.54	9.9687	-133.897	-133.897	2023	2023.08.21
774	Polyline	0	Llewellyn Glacier	RGI60-01.23662	1775.09	1875.67	1813.89	18.9064	-134.337	-134.337	2023	2023.07.30
775	Polyline	0	Llewellyn Glacier	RGI60-01.23662	1749.5	1839.95	1782.1	24.5019	-134.328	-134.328	2023	2023.07.30
953	Polyline	0		RGI60-01.22874	1800.84	1860.81	1824.09	20.2895	-135.032	-135.032	2023	2023.08.22
954	Polyline	0		RGI60-01.22874	1764.84	1861.97	1818.79	30.7167	-135.041	-135.041	2023	2023.08.22
855	Polyline	0		RGI60-01.22834	1234.51	1252.74	1240.6	10.7987	-135.292	-135.292	2023	2023.08.22
998	Polyline	0		RGI60-01.22810	1668.5	1755.62	1724.57	24.7872	-133.795	-133.795	2023	2023.07.30
971	Polyline	0		RGI60-01.22807	1671.41	1723.88	1687.51	21.6476	-134.591	-134.591	2023	2023.07.30
964	Polyline	0		RGI60-01.22806	1701.45	1742.85	1724.44	17.5655	-134.583	-134.583	2023	2023.07.30
824	Polyline	0		RGI60-01.22577	1465.12	1495.27	1479.33	10.6206	-134.773	-134.773	2023	2023.07.30
780	Polyline	0	Meade Glacier	RGI60-01.01524	1529.71	1642.16	1569.12	21.0261	-134.55	-134.55	2023	2023.07.30
781	Polyline	0	Meade Glacier	RGI60-01.01524	1605.48	1684.55	1642.84	16.7176	-134.531	-134.531	2023	2023.07.30
782	Polyline	0	Meade Glacier	RGI60-01.01524	1436.76	1462.85	1448.28	8.35712	-134.599	-134.599	2023	2023.07.30
783	Polyline	0	Meade Glacier	RGI60-01.01524	1477.93	1541.05	1505.4	9.91719	-134.587	-134.587	2023	2023.07.30
791	Polyline	0	Meade Glacier	RGI60-01.01524	1522.33	1532.39	1526.94	11.1044	-134.655	-134.655	2023	2023.07.30
792	Polyline	0	Meade Glacier	RGI60-01.01524	1457.89	1549.33	1509.68	15.4228	-134.59	-134.59	2023	2023.07.30
793	Polyline	0	Meade Glacier	RGI60-01.01524	1475.25	1545.64	1509.13	16.5586	-134.605	-134.605	2023	2023.07.30
794	Polyline	0	Meade Glacier	RGI60-01.01524	1533.67	1565.45	1545.83	12.7283	-134.665	-134.665	2023	2023.07.30
795	Polyline	0	Meade Glacier	RGI60-01.01524	1680.53	1705.63	1696.07	8.40107	-134.668	-134.668	2023	2023.07.30
803	Polyline	0	Meade Glacier	RGI60-01.01524	1380.04	1408.6	1395.5	13.0805	-134.622	-134.622	2023	2023.07.30
806	Polyline	0	Meade Glacier	RGI60-01.01524	1298.78	1418.52	1359.65	13.8134	-134.772	-134.772	2023	2023.07.30
810	Polyline	0	Meade Glacier	RGI60-01.01524	1674.65	1730.75	1717.48	12.4606	-134.872	-134.872	2023	2023.08.22
818	Polyline	0	Meade Glacier	RGI60-01.01524	1634.13	1672.04	1648.41	11.8312	-134.963	-134.963	2023	2023.08.22
819	Polyline	0	Meade Glacier	RGI60-01.01524	1472.11	1517.64	1495.55	14.1979	-134.886	-134.886	2023	2023.08.22
820	Polyline	0	Meade Glacier	RGI60-01.01524	1482.46	1632.03	1578.42	16.8252	-134.846	-134.846	2023	2023.08.22
821	Polyline	0	Meade Glacier	RGI60-01.01524	1222.77	1332.95	1283.28	15.5969	-134.815	-134.815	2023	2023.08.22
826	Polyline	0	Meade Glacier	RGI60-01.01524	1610.22	1697.87	1670.06	15.8972	-134.77	-134.77	2023	2023.07.30
827	Polyline	0	Meade Glacier	RGI60-01.01524	1489.04	1544.05	1526.63	13.7705	-135.049	-135.049	2023	2023.08.22
828	Polyline	0	Meade Glacier	RGI60-01.01524	1532.46	1544.38	1534.31	2.84739	-135.031	-135.031	2023	2023.08.22
845	Polyline	0	Meade Glacier	RGI60-01.01524	1282.57	1315.96	1288.52	18.1208	-135.011	-135.011	2023	2023.08.22
846	Polyline	0	Meade Glacier	RGI60-01.01524	1662.3	1680.3	1672.19	13.1451	-135.002	-135.002	2023	2023.08.22
946	Polyline	0	Meade Glacier	RGI60-01.01524	1716.26	1839.42	1772.67	17.989	-134.985	-134.985	2023	2023.08.22
947	Polyline	0	Meade Glacier	RGI60-01.01524	1583.52	1593.25	1589.24	5.96712	-135.012	-135.012	2023	2023.08.22
967	Polyline	0	Meade Glacier	RGI60-01.01524	1597.74	1641.12	1616.09	14.1102	-134.756	-134.756	2023	2023.07.30
972	Polyline	0	Meade Glacier	RGI60-01.01524	1554.82	1594.74	1575.62	9.61287	-134.56	-134.56	2023	2023.07.30
762	Polyline	0		RGI60-01.01523	1645.4	1740.47	1677.01	15.9682	-133.933	-133.933	2023	2023.07.30
763	Polyline	0		RGI60-01.01523	1698.83	1729.7	1715.81	20.3428	-134.006	-134.006	2023	2023.07.30
764	Polyline	0		RGI60-01.01523	1695.63	1806.76	1740.66	16.844	-133.977	-133.977	2023	2023.07.30
766	Polyline	0	Llewellyn Glacier	RGI60-01.01522	1608.18	1770.49	1665.05	26.8939	-134.106	-134.106	2023	2023.07.30
767	Polyline	0	Llewellyn Glacier	RGI60-01.01522	1854.38	1900.78	1873.05	16.1782	-134.15	-134.15	2023	2023.07.30
768	Polyline	0	Llewellyn Glacier	RGI60-01.01522	1576.22	1710.59	1605.43	6.07765	-134.233	-134.233	2023	2023.07.30
769	Polyline	0	Llewellyn Glacier	RGI60-01.01522	1739.2	1783.16	1762.95	24.6254	-134.205	-134.205	2023	2023.07.30
770	Polyline	0	Llewellyn Glacier	RGI60-01.01522	1730.14	1902.27	1776.41	38.2239	-134.282	-134.282	2023	2023.07.30
771	Polyline	0	Llewellyn Glacier	RGI60-01.01522	1669.62	1840.92	1727.89	14.4005	-134.177	-134.177	2023	2023.07.30
772	Polyline	0	Llewellyn Glacier	RGI60-01.01522	1570.77	1573	1572.16	0.735318	-134.088	-134.088	2023	2023.07.30
1006	Polyline	0	Llewellyn Glacier	RGI60-01.01522	1613.3	1631	1623.23	3.89289	-134.252	-134.252	2023	2023.07.30
901	Polyline	0	Tulsequah Glacier	RGI60-01.01521	1560.81	1676.68	1629.21	18.4924	-134.032	-134.032	2023	2023.07.30
902	Polyline	0	Tulsequah Glacier	RGI60-01.01521	1629	1641.82	1636.21	1.46034	-134.08	-134.08	2023	2023.07.30
903	Polyline	0	Tulsequah Glacier	RGI60-01.01521	1353.66	1404.53	1375.47	16.4023	-134.042	-134.042	2023	2023.07.30
904	Polyline	0	Tulsequah Glacier	RGI60-01.01521	1283.67	1390.47	1323.42	26.3523	-133.976	-133.976	2023	2023.07.30
905	Polyline	0	Tulsequah Glacier	RGI60-01.01521	1568.22	1615.45	1589.2	34.118	-133.957	-133.957	2023	2023.07.30
1002	Polyline	0	Tulsequah Glacier	RGI60-01.01521	1642.94	1695.8	1667.28	11.8986	-133.939	-133.939	2023	2023.07.30
1003	Polyline	0	Tulsequah Glacier	RGI60-01.01521	1544.35	1596.39	1575.6	8.71028	-133.993	-133.993	2023	2023.07.30
871	Polyline	0	Field Glacier	RGI60-01.01520	1363.83	1394.89	1384.99	10.6354	-134.715	-134.715	2023	2023.07.30
875	Polyline	0	Field Glacier	RGI60-01.01520	1387.83	1423.14	1412.04	7.99151	-134.6	-134.6	2023	2023.07.30
876	Polyline	0	Field Glacier	RGI60-01.01520	1448.92	1471.78	1463.14	11.6039	-134.574	-134.574	2023	2023.07.30
877	Polyline	0	Field Glacier	RGI60-01.01520	1340.97	1413.04	1388.77	14.0515	-134.671	-134.671	2023	2023.07.30
878	Polyline	0	Field Glacier	RGI60-01.01520	1263	1306.57	1293.59	14.5998	-134.661	-134.661	2023	2023.07.30
881	Polyline	0	Field Glacier	RGI60-01.01520	1482.94	1563.89	1529.02	8.64388	-134.481	-134.481	2023	2023.07.30
884	Polyline	0	Field Glacier	RGI60-01.01520	1636.07	1672.84	1650.27	14.1457	-134.542	-134.542	2023	2023.07.30
885	Polyline	0	Field Glacier	RGI60-01.01520	1591.27	1621.82	1599.72	15.1262	-134.563	-134.563	2023	2023.07.30
978	Polyline	0	Field Glacier	RGI60-01.01520	1456.37	1480.27	1468.39	15.2471	-134.488	-134.488	2023	2023.07.30
979	Polyline	0	Field Glacier	RGI60-01.01520	1637.99	1651.3	1645.56	6.80412	-134.521	-134.521	2023	2023.07.30
937	Polyline	0	Eagle Glacier	RGI60-01.01519	1149.31	1168.29	1154.85	6.61106	-134.626	-134.626	2023	2023.08.21
938	Polyline	0	Eagle Glacier	RGI60-01.01519	1124.41	1204.13	1159.32	12.5566	-134.648	-134.648	2023	2023.08.21
940	Polyline	0	Eagle Glacier	RGI60-01.01519	1485.44	1518.57	1504.9	9.79289	-134.614	-134.614	2023	2023.08.21
841	Polyline	0		RGI60-01.01516	1751.84	1788.87	1764	15.069	-135.014	-135.014	2023	2023.08.22
811	Polyline	0		RGI60-01.01515	1283.43	1372.64	1332.3	13.302	-134.776	-134.776	2023	2023.07.30
816	Polyline	0		RGI60-01.01515	1446.09	1600.94	1504.04	17.9819	-134.823	-134.823	2023	2023.08.22
926	Polyline	0	West Twin Glacier	RGI60-01.01514	1024.01	1082.98	1047.96	10.1092	-133.993	-133.993	2023	2023.08.21
927	Polyline	0	West Twin Glacier	RGI60-01.01514	1110.62	1139	1130.5	4.76944	-134.024	-134.024	2023	2023.08.21
778	Polyline	0	Willison Glacier	RGI60-01.01513	1661.96	1711.62	1690.97	15.9993	-134.364	-134.364	2023	2023.07.30
779	Polyline	0	Willison Glacier	RGI60-01.01513	1596.17	1663.95	1634.81	17.3264	-134.424	-134.424	2023	2023.07.30
788	Polyline	0	Willison Glacier	RGI60-01.01513	1711.02	1762.33	1740.46	20.892	-134.486	-134.486	2023	2023.07.30
789	Polyline	0	Willison Glacier	RGI60-01.01513	1643.45	1693.71	1664.9	13.7305	-134.473	-134.473	2023	2023.07.30
790	Polyline	0	Willison Glacier	RGI60-01.01513	1603.86	1641.17	1623.8	15.58	-134.458	-134.458	2023	2023.07.30
802	Polyline	0	Willison Glacier	RGI60-01.01513	1766.04	1805.39	1785.76	12.853	-134.345	-134.345	2023	2023.07.30
974	Polyline	0	Willison Glacier	RGI60-01.01513	1761.92	1797.09	1778.87	18.7617	-134.494	-134.494	2023	2023.07.30
975	Polyline	0	Willison Glacier	RGI60-01.01513	1777.04	1818.8	1798.91	16.851	-134.489	-134.489	2023	2023.07.30
976	Polyline	0	Willison Glacier	RGI60-01.01513	1727.18	1786.69	1752.26	31.0458	-134.49	-134.49	2023	2023.07.30
842	Polyline	0		RGI60-01.01508	1475.29	1513.6	1488.12	29.7344	-135.146	-135.146	2023	2023.08.22
920	Polyline	0		RGI60-01.01506	1192.28	1289.94	1240.95	19.6298	-134.353	-134.353	2023	2023.08.21
873	Polyline	0		RGI60-01.01502	1427.29	1478.81	1452.93	11.0633	-134.808	-134.808	2023	2023.07.30
839	Polyline	0		RGI60-01.01490	1583.36	1750.09	1679.7	19.212	-135.153	-135.153	2023	2023.08.22
831	Polyline	0		RGI60-01.01488	1534.21	1602.73	1560.27	16.3242	-134.949	-134.949	2023	2023.08.22
850	Polyline	0		RGI60-01.01488	1610.83	1663.03	1638.45	22.3149	-134.902	-134.902	2023	2023.08.22
990	Polyline	0		RGI60-01.01486	1479.17	1542.33	1505.9	15.0665	-133.678	-133.678	2023	2023.07.30
991	Polyline	0		RGI60-01.01486	1417.93	1461.75	1450.88	14.4273	-133.657	-133.657	2023	2023.07.30
999	Polyline	0		RGI60-01.01486	1374.85	1409.94	1389.73	19.8327	-133.653	-133.653	2023	2023.07.30
986	Polyline	0		RGI60-01.01485	1511.43	1596.43	1545.4	12.4823	-133.75	-133.75	2023	2023.07.30
987	Polyline	0		RGI60-01.01485	1324.36	1352.73	1336.97	23.8225	-133.784	-133.784	2023	2023.07.30
995	Polyline	0		RGI60-01.01485	1701.95	1826.74	1775.86	18.5985	-133.739	-133.739	2023	2023.07.30
988	Polyline	0		RGI60-01.01482	1584.44	1622.58	1606.01	7.93699	-133.705	-133.705	2023	2023.07.30
989	Polyline	0		RGI60-01.01482	1391.82	1436.21	1416.35	27.0919	-133.732	-133.732	2023	2023.07.30
996	Polyline	0		RGI60-01.01482	1410.38	1458.11	1437.1	9.99563	-133.714	-133.714	2023	2023.07.30
984	Polyline	0		RGI60-01.01479	1248.37	1462.25	1358.55	36.6397	-133.93	-133.93	2023	2023.07.30
907	Polyline	0	Norris Glacier	RGI60-01.01470	961.597	969.755	964.672	7.60958	-134.247	-134.247	2023	2023.08.21
908	Polyline	0	Norris Glacier	RGI60-01.01470	963.577	1115.68	1050.34	22.3527	-134.247	-134.247	2023	2023.08.21
909	Polyline	0	Norris Glacier	RGI60-01.01470	875.678	1069.83	1011.16	99.4799	-134.282	-134.282	2023	2023.08.21
910	Polyline	0	Norris Glacier	RGI60-01.01470	1070.43	1176.9	1137.3	24.7858	-134.366	-134.366	2023	2023.08.21
914	Polyline	0	Norris Glacier	RGI60-01.01470	997.151	1017.49	1007.76	20.9796	-134.271	-134.271	2023	2023.08.21
915	Polyline	0	Norris Glacier	RGI60-01.01470	989.376	1024.23	1005.19	16.0492	-134.332	-134.332	2023	2023.08.21
916	Polyline	0	Norris Glacier	RGI60-01.01470	1022.96	1084.22	1058.64	20.7267	-134.328	-134.328	2023	2023.08.21
917	Polyline	0	Norris Glacier	RGI60-01.01470	1150.17	1200.34	1177.09	11.7655	-134.344	-134.344	2023	2023.08.21
874	Polyline	0		RGI60-01.01437	1091.3	1172.96	1125.81	12.0938	-134.791	-134.791	2023	2023.07.30
880	Polyline	0		RGI60-01.01437	986.069	1042.15	1012.14	14.8592	-134.81	-134.81	2023	2023.07.30
983	Polyline	0		RGI60-01.01433	1532.84	1693.57	1626.97	26.4189	-133.815	-133.815	2023	2023.07.30
942	Polyline	0		RGI60-01.01426	1242.81	1247.9	1245.16	8.50648	-134.959	-134.959	2023	2023.08.22
867	Polyline	0		RGI60-01.01425	1310.11	1350.91	1329.58	23.7437	-135.137	-135.137	2023	2023.08.22
861	Polyline	0		RGI60-01.01424	1130.16	1175.94	1152.14	15.8619	-134.972	-134.972	2023	2023.08.22
862	Polyline	0		RGI60-01.01424	978.51	1004.75	994.677	18.5031	-135.069	-135.069	2023	2023.08.22
863	Polyline	0		RGI60-01.01424	1138.2	1163.43	1151.01	12.6083	-135.106	-135.106	2023	2023.08.22
868	Polyline	0		RGI60-01.01424	1519.62	1565.74	1553.14	14.6996	-135.099	-135.099	2023	2023.08.22
869	Polyline	0		RGI60-01.01424	1194.74	1271.18	1237.64	13.8587	-135.076	-135.076	2023	2023.08.22
944	Polyline	0		RGI60-01.01424	1207.02	1219.78	1212.64	13.9574	-134.996	-134.996	2023	2023.08.22
945	Polyline	0		RGI60-01.01423	1529.28	1548.19	1540.12	12.8854	-135.11	-135.11	2023	2023.08.22
809	Polyline	0		RGI60-01.01422	1570.88	1753.28	1636.82	21.3326	-134.657	-134.657	2023	2023.07.30
808	Polyline	0		RGI60-01.01420	1574.13	1626.12	1591.82	17.5792	-134.674	-134.674	2023	2023.07.30
857	Polyline	0		RGI60-01.01407	1507.55	1521.12	1514.57	7.84201	-135.137	-135.137	2023	2023.08.22
835	Polyline	0	Denver Glacier	RGI60-01.01403	1597.33	1672.36	1636.91	15.0446	-135.115	-135.115	2023	2023.08.22
852	Polyline	0		RGI60-01.01402	1261.46	1312.07	1279.21	37.7833	-135.096	-135.096	2023	2023.08.22
854	Polyline	0		RGI60-01.01402	1626.96	1659.83	1643.73	12.6721	-135.058	-135.058	2023	2023.08.22
949	Polyline	0		RGI60-01.01402	1577.6	1624.88	1604.65	18.217	-135.059	-135.059	2023	2023.08.22
950	Polyline	0		RGI60-01.01402	1644.88	1727.36	1693.82	51.6758	-135.069	-135.069	2023	2023.08.22
832	Polyline	0	South Glacier	RGI60-01.01401	1650.71	1709.74	1679.24	18.236	-135.029	-135.029	2023	2023.08.22
834	Polyline	0	South Glacier	RGI60-01.01401	1641.33	1693.08	1664.78	25.7596	-135.046	-135.046	2023	2023.08.22
840	Polyline	0	South Glacier	RGI60-01.01401	1548.86	1566.21	1557.21	12.851	-135.054	-135.054	2023	2023.08.22
851	Polyline	0	South Glacier	RGI60-01.01401	1713.29	1738.41	1727.89	12.3048	-135.023	-135.023	2023	2023.08.22
906	Polyline	0	Taku Glacier	RGI60-01.01390	1084.09	1114.68	1096.1	2.93887	-134.065	-134.065	2023	2023.07.30
928	Polyline	0	Taku Glacier	RGI60-01.01390	977.975	981	979.669	0.548832	-134.189	-134.189	2023	2023.08.21
929	Polyline	0	Taku Glacier	RGI60-01.01390	1021.18	1030.82	1026.1	1.5384	-134.208	-134.208	2023	2023.08.21
930	Polyline	0	Taku Glacier	RGI60-01.01390	958.001	1015.89	992.509	2.56292	-134.116	-134.116	2023	2023.08.21
931	Polyline	0	Taku Glacier	RGI60-01.01390	1040	1063.15	1048.21	9.95236	-134.182	-134.182	2023	2023.08.21
891	Polyline	0		RGI60-01.01339	1444.3	1475.85	1464.05	18.2141	-134.544	-134.544	2023	2023.07.30
838	Polyline	0		RGI60-01.01337	1741.62	1811.17	1773.38	14.9915	-135.155	-135.155	2023	2023.08.22
994	Polyline	0		RGI60-01.01331	1660.81	1747.38	1693.57	17.4596	-133.635	-133.635	2023	2023.07.30
985	Polyline	0		RGI60-01.01328	1518.77	1615.87	1552.23	16.8379	-133.693	-133.693	2023	2023.07.30
997	Polyline	0		RGI60-01.01324	1696.06	1736.95	1719.37	17.4304	-133.637	-133.637	2023	2023.07.30
992	Polyline	0		RGI60-01.01320	1489.08	1523.4	1503.49	14.2319	-133.654	-133.654	2023	2023.07.30
993	Polyline	0		RGI60-01.01320	1363	1412.09	1390.8	16.0043	-133.657	-133.657	2023	2023.07.30
829	Polyline	0		RGI60-01.01310	1608.35	1720.83	1652.92	17.6598	-134.983	-134.983	2023	2023.08.22
833	Polyline	0		RGI60-01.01310	1689.52	1693	1691.16	0.852088	-135.017	-135.017	2023	2023.08.22
815	Polyline	0	Warm Creek Glacier	RGI60-01.01306	1563.23	1650.68	1605.36	20.8337	-134.896	-134.896	2023	2023.08.22
817	Polyline	0	Warm Creek Glacier	RGI60-01.01306	1601.23	1735.32	1644.02	27.0105	-134.873	-134.873	2023	2023.08.22
830	Polyline	0	Warm Creek Glacier	RGI60-01.01306	1641.3	1695.21	1678.84	13.7762	-134.93	-134.93	2023	2023.08.22
847	Polyline	0	Warm Creek Glacier	RGI60-01.01306	1691.15	1743.33	1726.33	47.0601	-134.891	-134.891	2023	2023.08.22
848	Polyline	0	Warm Creek Glacier	RGI60-01.01306	1631.92	1650.6	1640.05	11.6656	-134.901	-134.901	2023	2023.08.22
948	Polyline	0	Warm Creek Glacier	RGI60-01.01306	1768.76	1781.74	1773.01	12.2071	-134.905	-134.905	2023	2023.08.22
1004	Polyline	0		RGI60-01.01286	1193.98	1311.18	1262.65	30.2504	-133.907	-133.907	2023	2023.07.30
1005	Polyline	0		RGI60-01.01286	1425.19	1441.49	1433.96	13.0053	-133.917	-133.917	2023	2023.07.30
773	Polyline	0		RGI60-01.01284	1629.68	1675.27	1641.92	19.2539	-133.886	-133.886	2023	2023.07.30
812	Polyline	0		RGI60-01.01282	1525.63	1631.77	1601.47	14.3356	-134.772	-134.772	2023	2023.07.30
813	Polyline	0		RGI60-01.01282	1602.17	1636.7	1616.65	14.5392	-134.752	-134.752	2023	2023.07.30
814	Polyline	0		RGI60-01.01282	1592.97	1676.96	1631.48	17.7898	-134.733	-134.733	2023	2023.07.30
825	Polyline	0		RGI60-01.01278	1824.65	1881.9	1847.23	18.653	-134.738	-134.738	2023	2023.07.30
807	Polyline	0		RGI60-01.01277	1565.54	1667.33	1615.64	17.1247	-134.644	-134.644	2023	2023.07.30
822	Polyline	0		RGI60-01.01277	1598.93	1634.87	1618.57	14.1292	-134.733	-134.733	2023	2023.07.30
823	Polyline	0		RGI60-01.01277	1616.67	1659.72	1643.69	11.4862	-134.721	-134.721	2023	2023.07.30
966	Polyline	0		RGI60-01.01277	1735.78	1778.14	1755.25	18.4941	-134.702	-134.702	2023	2023.07.30
968	Polyline	0		RGI60-01.01277	1764.47	1778.86	1772.02	13.2952	-134.741	-134.741	2023	2023.07.30
804	Polyline	0		RGI60-01.01275	1709.97	1829.91	1767.61	21.5034	-134.495	-134.495	2023	2023.07.30
965	Polyline	0		RGI60-01.01273	1568.71	1583.55	1576.48	8.97543	-134.544	-134.544	2023	2023.07.30
796	Polyline	0		RGI60-01.01271	1539.25	1679.56	1597.62	19.9645	-134.527	-134.527	2023	2023.07.30
973	Polyline	0		RGI60-01.01271	1718.77	1801.87	1749.04	24.6397	-134.504	-134.504	2023	2023.07.30
784	Polyline	0		RGI60-01.01270	1733.39	1768.25	1755.64	12.4314	-134.476	-134.476	2023	2023.07.30
785	Polyline	0		RGI60-01.01270	1627.78	1777.97	1687.07	21.0087	-134.458	-134.458	2023	2023.07.30
786	Polyline	0		RGI60-01.01270	1647.2	1764.44	1693.67	19.4383	-134.455	-134.455	2023	2023.07.30
787	Polyline	0		RGI60-01.01270	1708.63	1847.99	1779.08	22.217	-134.431	-134.431	2023	2023.07.30
801	Polyline	0		RGI60-01.01268	1753.9	1791.28	1769.71	15.8957	-134.325	-134.325	2023	2023.07.30
800	Polyline	0		RGI60-01.01263	1818.94	1879.92	1834.44	15.6655	-134.259	-134.259	2023	2023.07.30
925	Polyline	0		RGI60-01.01254	1056.27	1105.76	1074.49	12.6297	-134.619	-134.619	2023	2023.08.21
935	Polyline	0	Herbert Glacier	RGI60-01.01245	1414.93	1422.22	1418.14	4.31345	-134.519	-134.519	2023	2023.08.21
936	Polyline	0	Herbert Glacier	RGI60-01.01245	1482.97	1502.62	1491.03	6.2204	-134.583	-134.583	2023	2023.08.21
939	Polyline	0	Herbert Glacier	RGI60-01.01245	1015.39	1064.61	1028.57	19.0393	-134.638	-134.638	2023	2023.08.21
870	Polyline	0		RGI60-01.01183	1420.05	1465.15	1441.34	16.1513	-134.977	-134.977	2023	2023.08.22
860	Polyline	0		RGI60-01.01182	1140.49	1166.15	1152.31	13.6978	-134.979	-134.979	2023	2023.08.22
864	Polyline	0		RGI60-01.01182	1387.86	1442.47	1415.11	16.5836	-135.083	-135.083	2023	2023.08.22
865	Polyline	0		RGI60-01.01182	933.917	971.085	955.848	17.1945	-134.993	-134.993	2023	2023.08.22
872	Polyline	0	Ogive Glacier	RGI60-01.01153	1368.61	1393.11	1379.47	9.86948	-134.75	-134.75	2023	2023.07.30
879	Polyline	0	Ogive Glacier	RGI60-01.01153	1670.29	1689.05	1679.77	10.0148	-134.77	-134.77	2023	2023.07.30
977	Polyline	0	Ogive Glacier	RGI60-01.01153	1336.16	1355.96	1347.9	8.38599	-134.758	-134.758	2023	2023.07.30
981	Polyline	0		RGI60-01.01151	1311.05	1356.9	1328.46	16.9567	-133.743	-133.743	2023	2023.07.30
982	Polyline	0		RGI60-01.01151	1268.11	1322.68	1285.7	19.3958	-133.715	-133.715	2023	2023.07.30
943	Polyline	0		RGI60-01.01140	1332.76	1401.4	1361.33	14.4137	-134.97	-134.97	2023	2023.08.22
918	Polyline	0	Lemon Creek Glacier	RGI60-01.01104	1201.65	1254.96	1226.59	26.4174	-134.361	-134.361	2023	2023.08.21
919	Polyline	0	Lemon Creek Glacier	RGI60-01.01104	1108.13	1165.43	1135.91	20.5342	-134.342	-134.342	2023	2023.08.21
921	Polyline	0	Lemon Creek Glacier	RGI60-01.01104	1206.13	1279.99	1236.39	19.6783	-134.333	-134.333	2023	2023.08.21
922	Polyline	0	Lemon Creek Glacier	RGI60-01.01104	1163.01	1222.52	1185.53	13.6343	-134.326	-134.326	2023	2023.08.21
1000	Polyline	0		RGI60-01.00962	1311	1343.27	1325.81	20.7158	-133.554	-133.554	2023	2023.07.30
1001	Polyline	0		RGI60-01.00962	1449.79	1527.41	1495.73	34.3067	-133.579	-133.579	2023	2023.07.30
866	Polyline	0		RGI60-01.00941	1425.23	1496.2	1452.81	18.3659	-135.121	-135.121	2023	2023.08.22
799	Polyline	0		RGI60-01.00910	1811.05	1856.52	1830.36	14.5207	-134.234	-134.234	2023	2023.07.30
859	Polyline	0		RGI60-01.00906	1108.45	1135.19	1119.78	11.0324	-134.971	-134.971	2023	2023.08.22
798	Polyline	0		RGI60-01.00899	1856.71	1938.67	1904.62	14.2393	-134.236	-134.236	2023	2023.07.30
960	Polyline	0		RGI60-01.00871	1573.51	1641.04	1613.25	13.4846	-134.432	-134.432	2023	2023.07.30
961	Polyline	0		RGI60-01.00871	1812.34	1831.54	1826.09	12.0457	-134.414	-134.414	2023	2023.07.30
959	Polyline	0		RGI60-01.00869	1492.46	1549.31	1512.89	13.38	-134.463	-134.463	2023	2023.07.30
970	Polyline	0		RGI60-01.00844	1527.01	1568.08	1542.09	11.6294	-134.61	-134.61	2023	2023.07.30
805	Polyline	0		RGI60-01.00841	1704.53	1731.52	1715.1	17.6558	-134.479	-134.479	2023	2023.07.30
969	Polyline	0		RGI60-01.00832	1744.52	1764.81	1754.43	19.3352	-134.63	-134.63	2023	2023.07.30
858	Polyline	0		RGI60-01.00792	1284	1351.49	1318.65	16.713	-135.127	-135.127	2023	2023.08.22
856	Polyline	0	Schubee Glacier	RGI60-01.00780	1359.52	1412.18	1380.92	12.7882	-135.273	-135.273	2023	2023.08.22
836	Polyline	0		RGI60-01.00748	1349.65	1448.18	1397.75	20.6617	-135.196	-135.196	2023	2023.08.22
837	Polyline	0		RGI60-01.00748	1475.9	1532.91	1501.89	24.4252	-135.182	-135.182	2023	2023.08.22
911	Polyline	0	Mendenhall Glacier	RGI60-01.00709	1471.46	1490.27	1478.06	6.64903	-134.44	-134.44	2023	2023.08.21
912	Polyline	0	Mendenhall Glacier	RGI60-01.00709	1370.01	1434.82	1391.7	17.6025	-134.438	-134.438	2023	2023.08.21
913	Polyline	0	Mendenhall Glacier	RGI60-01.00709	1080.69	1209.97	1147.74	19.3811	-134.451	-134.451	2023	2023.08.21
923	Polyline	0	Mendenhall Glacier	RGI60-01.00709	1081.47	1178.35	1104.91	19.1439	-134.449	-134.449	2023	2023.08.21
924	Polyline	0	Mendenhall Glacier	RGI60-01.00709	869.001	892.036	878.834	12.5246	-134.589	-134.589	2023	2023.08.21
932	Polyline	0	Mendenhall Glacier	RGI60-01.00709	1177.38	1247.75	1204.92	16.5138	-134.439	-134.439	2023	2023.08.21
933	Polyline	0	Mendenhall Glacier	RGI60-01.00709	961.83	1051.53	1007.74	13.6508	-134.53	-134.53	2023	2023.08.21
887	Polyline	0	Gilkey Glacier	RGI60-01.00704	1363.44	1391.37	1375.45	16.5057	-134.487	-134.487	2023	2023.07.30
888	Polyline	0	Gilkey Glacier	RGI60-01.00704	1307.64	1366.02	1331.51	15.259	-134.481	-134.481	2023	2023.07.30
889	Polyline	0	Gilkey Glacier	RGI60-01.00704	1268.79	1280.07	1275.58	12.8288	-134.504	-134.504	2023	2023.07.30
890	Polyline	0	Gilkey Glacier	RGI60-01.00704	1310.46	1323.38	1316.12	10.6867	-134.526	-134.526	2023	2023.07.30
892	Polyline	0	Gilkey Glacier	RGI60-01.00704	1427.63	1521.83	1465.16	35.4889	-134.537	-134.537	2023	2023.07.30
893	Polyline	0	Gilkey Glacier	RGI60-01.00704	1864.16	1881.4	1873	8.4546	-134.363	-134.363	2023	2023.07.30
894	Polyline	0	Gilkey Glacier	RGI60-01.00704	1596.58	1635.33	1619.22	11.154	-134.382	-134.382	2023	2023.07.30
895	Polyline	0	Gilkey Glacier	RGI60-01.00704	1668.01	1690.77	1677.65	10.5605	-134.261	-134.261	2023	2023.07.30
896	Polyline	0	Gilkey Glacier	RGI60-01.00704	1317.64	1364.4	1343.84	8.36602	-134.29	-134.29	2023	2023.07.30
897	Polyline	0	Gilkey Glacier	RGI60-01.00704	1657.7	1711.95	1684.16	16.5146	-134.267	-134.267	2023	2023.07.30
898	Polyline	0	Gilkey Glacier	RGI60-01.00704	1529.88	1645.75	1605.5	30.6331	-134.279	-134.279	2023	2023.07.30
899	Polyline	0	Gilkey Glacier	RGI60-01.00704	1656.57	1675.13	1666.07	8.75527	-134.287	-134.287	2023	2023.07.30
900	Polyline	0	Gilkey Glacier	RGI60-01.00704	1430.71	1450.91	1439.55	13.6927	-134.323	-134.323	2023	2023.07.30
980	Polyline	0	Gilkey Glacier	RGI60-01.00704	1872.67	1949.02	1906.45	8.56695	-134.336	-134.336	2023	2023.07.30
776	Polyline	0		RGI60-01.00703	1864.79	1946.4	1894.28	18.8547	-134.277	-134.277	2023	2023.07.30
777	Polyline	0		RGI60-01.00703	1772.54	1801.11	1785.84	14.8365	-134.31	-134.31	2023	2023.07.30
797	Polyline	0		RGI60-01.00702	1866.81	1896.85	1874.56	15.9759	-134.203	-134.203	2023	2023.07.30
963	Polyline	0		RGI60-01.00700	1588.33	1678.34	1611.98	19.0215	-134.575	-134.575	2023	2023.07.30
844	Polyline	0		RGI60-01.00697	1641.49	1692.32	1660.56	14.0048	-135.02	-135.02	2023	2023.08.22
843	Polyline	0		RGI60-01.00694	1320.84	1331.28	1325.21	6.92766	-135.086	-135.086	2023	2023.08.22
957	Polyline	0		RGI60-01.00686	1746.74	1755.92	1752.06	10.5992	-134.972	-134.972	2023	2023.08.22
958	Polyline	0		RGI60-01.00686	1671.6	1746.48	1699.8	22.3825	-134.99	-134.99	2023	2023.08.22
951	Polyline	0		RGI60-01.00675	1307.1	1362.29	1333.96	23.8922	-135.073	-135.073	2023	2023.08.22
952	Polyline	0		RGI60-01.00666	1880.35	1921.15	1900.78	18.7196	-135.039	-135.039	2023	2023.08.22
955	Polyline	0		RGI60-01.00666	1682.86	1701.33	1687.39	9.12337	-135.032	-135.032	2023	2023.08.22
956	Polyline	0	Laughton Glacier	RGI60-01.00660	1046.8	1063.69	1053.86	12.3932	-135.104	-135.104	2023	2023.08.22
