# Supplementary material for: Accelerating glacier volume loss on Juneau Icefield driven by hypsometry and melt-accelerating feedbacks
Source: Nat Commun. 2024 Jul 2;15:5099. doi: 10.1038/s41467-024-49269-y (PMC11220083; doi:10.1038/s41467-024-49269-y)
Supplement: Supplementary file 3 — Source Data [file 41467_2024_49269_MOESM3_ESM.zip › Source data/jif_full_areachange_22May23.xlsx]

## Sheet: Sheet1
Area change results
Version 2																																														INDIVIDUAL ANNUAL RATES OF CHANGE
30th Sept 2022
																																																	ie % loss
RGIId_1	Area_km2LIA	confidenceLIA	SRC_1770	Name	Glacier_cl	RGIId	area1948	conf_inter1948	src_date	Name	GlacType	RGIId	area1979	conf_inter1979	src_date	Name	RGIId	area1990	Conf_inter1990	src_date	Name	RGIId	Area2005	Conf_inter2005	SRC_2005	Name	RGIId	area2015	Conf_inter2015	src_date	Name	RGIId	area2019	conf_inter2019	Gla_Type	src_date	RGIId	Gla_Type	Hyp_class	Terminal_e	Detached	per_debris		Name	RGIId_1	km2 1770-2019	years	km2 a-1 1770-2019	% change 1770-2019
RGI60-01.00601	0.4656	0.06807	31.07.1770		Glacieret	RGI60-01.00601	0.157498	0.008083	1982-08-13		Glacieret	RGI60-01.00601	0.157498	0.066435	1982-08-13		RGI60-01.00601	0.158234	0.039911	1991-06-25		RGI60-01.00601	0.134	0.031029	2005-08-09		RGI60-01.00601	0.12501	0.049675	2014-08-02		RGI60-01.00601	0.10938	0.010542	Glacieret	2019-09-06	RGI60-01.00601	Glacieret	Very bottom heavy	Ice scoured bedrock	Normal	0			RGI60-01.00601	-0.35622	249	-0.0014306	76.5077
RGI60-01.00602	1.51918	0.073658	31.07.1770		Valley Glacier	RGI60-01.00602	1.11898	0.01164	1982-08-13		Valley Glacier	RGI60-01.00602	1.11898	0.071531	1982-08-13		RGI60-01.00602	0.97007	0.042022	1991-06-25		RGI60-01.00602	0.836	0.033275	2005-08-11		RGI60-01.00602	0.652096	0.051678	2014-08-02		RGI60-01.00602	0.645216	0.011239	Valley Glacier	2019-09-06	RGI60-01.00602	Valley Glacier	Bottom heavy	Ice scoured bedrock	Normal	0			RGI60-01.00602	-0.87396	249	-0.00350988	57.5286
RGI60-01.00603	1.94244	0.075903	31.07.1770		Mountain Glacier	RGI60-01.00603	0.541069	0.009502	1982-08-13		Mountain Glacier	RGI60-01.00603	0.541069	0.068468	1982-08-13		RGI60-01.00603	0.43828	0.04064	1991-06-25		RGI60-01.00603	0.209	0.031269	2005-08-09		RGI60-01.00603	0.182594	0.049894	2014-08-02		RGI60-01.00603	0.118708	0.010554	Mountain Glacier	2019-09-06	RGI60-01.00603	Mountain Glacier	Equidimensional	Ice scoured bedrock	Normal	0			RGI60-01.00603	-1.82373	249	-0.00732422	93.8887
RGI60-01.00604	1.45253	0.073304	31.07.1770		Mountain Glacier	RGI60-01.00604	1.21148	0.011982	1982-08-13		Mountain Glacier	RGI60-01.00604	1.21148	0.072021	1982-08-13		RGI60-01.00604	1.05191	0.042235	1991-06-25		RGI60-01.00604	1.003	0.03381	2005-08-11		RGI60-01.00604	0.788879	0.052198	2014-08-02		RGI60-01.00604	0.73735	0.011359	Mountain Glacier	2019-09-06	RGI60-01.00604	Mountain Glacier	Equidimensional	Ice scoured bedrock	Normal	9.38591			RGI60-01.00604	-0.715177	249	-0.0028722	49.2367
RGI60-01.00605	0.343137	0.06742	31.07.1770		Glacieret	RGI60-01.00605	0.125951	0.007966	1982-08-13		Glacieret	RGI60-01.00605	0.125951	0.066268	1982-08-13		RGI60-01.00605	0.114147	0.039797	1991-06-25		RGI60-01.00605	0.094	0.030901	2005-08-09		RGI60-01.00605	0.091871	0.049549	2014-08-02		RGI60-01.00605	0.082083	0.010507	Glacieret	2019-09-06	RGI60-01.00605	Glacieret	Very bottom heavy	Ice scoured bedrock	Normal	0			RGI60-01.00605	-0.261054	249	-0.00104841	76.0787
RGI60-01.00606	0.822743	0.069964	31.07.1770		Mountain Glacier	RGI60-01.00606	0.822743	0.010544	1982-08-13		Mountain Glacier	RGI60-01.00606	0.822743	0.069961	1982-08-13		RGI60-01.00606	0.79583	0.041569	1991-06-25		RGI60-01.00606	0.75	0.033	2005-08-11		RGI60-01.00606	0.698769	0.051855	2014-08-02		RGI60-01.00606	0.619342	0.011205	Mountain Glacier	2019-09-06	RGI60-01.00606	Mountain Glacier	Bottom heavy	Ice scoured bedrock	Normal	0			RGI60-01.00606	-0.203401	249	-0.000816871	24.7223
RGI60-01.00607	2.21903	0.07737	31.07.1770		Valley Glacier	RGI60-01.00607	1.63592	0.013553	1979-08-11		Valley Glacier	RGI60-01.00607	1.63592	0.07427	1979-08-11		RGI60-01.00607	1.5119	0.043431	1991-06-25		RGI60-01.00607	1.441	0.035211	2005-08-09		RGI60-01.00607	1.31758	0.054207	2014-08-02		RGI60-01.00607	1.20025	0.01196	Valley Glacier	2019-09-06	RGI60-01.00607	Valley Glacier	Very bottom heavy	Ice scoured bedrock	Normal	0			RGI60-01.00607	-1.01878	249	-0.00409149	45.9111
RGI60-01.00608	1.48993	0.073503	31.07.1770		Mountain Glacier	RGI60-01.00608	0.771418	0.010354	1979-08-11		Mountain Glacier	RGI60-01.00608	0.771418	0.069689	1979-08-11		RGI60-01.00608	0.612749	0.041093	1991-06-25		RGI60-01.00608	0.43	0.031976	2005-08-09		RGI60-01.00608	0.364161	0.050584	2014-08-02		RGI60-01.00608	0.269302	0.01075	Mountain Glacier	2019-09-06	RGI60-01.00608	Mountain Glacier	Very bottom heavy	Lacustrine	Disconnected	0			RGI60-01.00608	-1.22063	249	-0.00490212	81.9252
RGI60-01.00609	1.36154	0.072822	31.07.1770		Mountain Glacier	RGI60-01.00609	0.383681	0.00892	1979-08-11		Mountain Glacier	RGI60-01.00609	0.383681	0.067634	1979-08-11		RGI60-01.00609	0.294529	0.040266	1991-06-25		RGI60-01.00609	0.165	0.031128	2005-08-09		RGI60-01.00609	0.141132	0.049736	2014-08-02		RGI60-01.00609	0.094139	0.010522	Mountain Glacier	2019-09-06	RGI60-01.00609	Mountain Glacier	Top heavy	Ice scoured bedrock	Normal	0			RGI60-01.00609	-1.2674	249	-0.00508997	93.0858
RGI60-01.00611	2.57323	0.079249	31.07.1770		Valley Glacier	RGI60-01.00611	1.69974	0.013789	1979-08-11		Valley Glacier	RGI60-01.00611	1.69974	0.074609	1979-08-11		RGI60-01.00611	1.60657	0.043677	1991-06-25		RGI60-01.00611	1.483	0.035346	2005-08-09		RGI60-01.00611	1.41059	0.05456	2014-08-02		RGI60-01.00611	1.28409	0.012069	Valley Glacier	2019-09-06	RGI60-01.00611	Valley Glacier	Bottom heavy	Ice scoured bedrock	Normal	0			RGI60-01.00611	-1.28914	249	-0.00517727	50.098
RGI60-01.00613	2.21493	0.077349	31.07.1770		Valley Glacier	RGI60-01.00613	1.23984	0.012087	1979-08-11		Valley Glacier	RGI60-01.00613	1.23984	0.072171	1979-08-11		RGI60-01.00613	1.01943	0.042151	1991-06-25		RGI60-01.00613	0.889	0.033445	2005-08-09		RGI60-01.00613	0.839154	0.052389	2014-08-02		RGI60-01.00613	0.684419	0.01129	Valley Glacier	2019-09-06	RGI60-01.00613	Valley Glacier	Very bottom heavy	Ice scoured bedrock	Normal	0			RGI60-01.00613	-1.53051	249	-0.00614664	69.0998
RGI60-01.00615	1.41342	0.073097	31.07.1770		Mountain Glacier	RGI60-01.00615	0.804255	0.010476	1979-08-11		Mountain Glacier	RGI60-01.00615	0.804255	0.069863	1979-08-11		RGI60-01.00615	0.749522	0.041449	1991-06-25		RGI60-01.00615	0.607	0.032542	2005-08-09		RGI60-01.00615	0.596279	0.051466	2014-08-02		RGI60-01.00615	0.528298	0.011087	Mountain Glacier	2019-09-06	RGI60-01.00615	Mountain Glacier	Very bottom heavy	Ice scoured bedrock	Normal	0			RGI60-01.00615	-0.885117	249	-0.00355469	62.6226
RGI60-01.00617	0.543685	0.068484	31.07.1770		Mountain Glacier	RGI60-01.00617	0.123334	0.007956	1979-08-11		Mountain Glacier	RGI60-01.00617	0.123334	0.066254	1979-08-11		RGI60-01.00617	0.127487	0.039831	1991-06-25		RGI60-01.00617	0.101	0.030923	2005-08-09		RGI60-01.00617	0.10088	0.049583	2014-08-02		RGI60-01.00617	0.078894	0.010503	Mountain Glacier	2019-09-06	RGI60-01.00617	Mountain Glacier	Equidimensional	Ice scoured bedrock	Normal	0			RGI60-01.00617	-0.464791	249	-0.00186663	85.489
RGI60-01.00618	2.06621	0.07656	31.07.1770		Valley Glacier	RGI60-01.00618	1.40891	0.012713	1979-08-11		Valley Glacier	RGI60-01.00618	1.40891	0.073067	1979-08-11		RGI60-01.00618	1.31946	0.042931	1991-06-25		RGI60-01.00618	1.074	0.034037	2005-08-09		RGI60-01.00618	0.971492	0.052892	2014-08-02		RGI60-01.00618	0.841796	0.011494	Valley Glacier	2019-09-06	RGI60-01.00618	Valley Glacier	Bottom heavy	Lacustrine	Normal	0			RGI60-01.00618	-1.22441	249	-0.00491732	59.2589
RGI60-01.00619	1.70591	0.074649	31.07.1770		Mountain Glacier	RGI60-01.00619	0.998585	0.011195	1979-08-11		Mountain Glacier	RGI60-01.00619	0.998585	0.070893	1979-08-11		RGI60-01.00619	0.876874	0.04178	1991-06-25		RGI60-01.00619	0.616	0.032571	2005-08-09		RGI60-01.00619	0.454891	0.050929	2014-08-02		RGI60-01.00619	0.286975	0.010773	Mountain Glacier	2019-09-06	RGI60-01.00619	Mountain Glacier	Very bottom heavy	Ice scoured bedrock	Disconnected	0			RGI60-01.00619	-1.41894	249	-0.00569855	83.1776
RGI60-01.00620	2.44782	0.078584	31.07.1770		Valley Glacier	RGI60-01.00620	1.64258	0.013578	1979-08-11		Valley Glacier	RGI60-01.00620	1.64258	0.074306	1979-08-11		RGI60-01.00620	1.54884	0.043527	1991-06-25		RGI60-01.00620	1.282	0.034702	2005-08-09		RGI60-01.00620	1.20923	0.053795	2014-08-02		RGI60-01.00620	1.11065	0.011844	Valley Glacier	2019-09-06	RGI60-01.00620	Valley Glacier	Bottom heavy	Ice scoured bedrock	Normal	0			RGI60-01.00620	-1.33717	249	-0.00537015	54.6269
RGI60-01.00621	2.12063	0.076848	31.07.1770		Mountain Glacier	RGI60-01.00621	1.2345	0.012068	1979-08-11		Mountain Glacier	RGI60-01.00621	1.2345	0.072143	1979-08-11		RGI60-01.00621	1.08948	0.042333	1991-06-25		RGI60-01.00621	0.843	0.033298	2005-08-09		RGI60-01.00621	0.744244	0.052028	2014-08-02		RGI60-01.00621	0.632242	0.011222	Mountain Glacier	2019-09-06	RGI60-01.00621	Mountain Glacier	Very bottom heavy	Ice scoured bedrock	Normal	0			RGI60-01.00621	-1.48838	249	-0.00597745	70.1861
RGI60-01.00623	0.43246	0.067894	31.07.1770		Mountain Glacier	RGI60-01.00623	0.175464	0.008149	1979-08-11		Mountain Glacier	RGI60-01.00623	0.175464	0.06653	1979-08-11		RGI60-01.00623	0.152245	0.039896	1991-06-25		RGI60-01.00623	0.098	0.030914	2005-08-09		RGI60-01.00623	0.090708	0.049545	2014-08-02		RGI60-01.00623	0.09015	0.010517	Mountain Glacier	2019-09-07	RGI60-01.00623	Mountain Glacier	Top heavy	Ice scoured bedrock	Normal	0			RGI60-01.00623	-0.34231	249	-0.00137474	79.1541
RGI60-01.00624	3.93059	0.086449	31.07.1770		Mountain Glacier	RGI60-01.00624	2.0843	0.015212	1979-08-11		Mountain Glacier	RGI60-01.00624	2.0843	0.076647	1979-08-11		RGI60-01.00624	2.00119	0.044703	1991-06-25		RGI60-01.00624	1.494	0.035381	2005-08-09		RGI60-01.00624	1.25054	0.053952	2014-08-02		RGI60-01.00624	1.10431	0.011836	Mountain Glacier	2019-09-06	RGI60-01.00624	Mountain Glacier	Bottom heavy	Ice scoured bedrock	Normal	0			RGI60-01.00624	-2.82628	249	-0.0113505	71.9047
RGI60-01.00625	1.84377	0.07538	31.07.1770		Valley Glacier	RGI60-01.00625	1.19882	0.011936	1979-08-11		Valley Glacier	RGI60-01.00625	1.19882	0.071954	1979-08-11		RGI60-01.00625	1.24261	0.042731	1991-06-25		RGI60-01.00625	0.934	0.033589	2005-08-09		RGI60-01.00625	0.650223	0.051671	2014-08-02		RGI60-01.00625	0.432638	0.010962	Valley Glacier	2019-09-07	RGI60-01.00625	Valley Glacier	Very bottom heavy	Ice scoured bedrock	Disconnected	0			RGI60-01.00625	-1.41114	249	-0.00566721	76.5352
RGI60-01.00626	0.331529	0.067359	31.07.1770		Glacieret	RGI60-01.00626	0.131708	0.007987	1979-08-11		Glacieret	RGI60-01.00626	0.131708	0.066298	1979-08-11		RGI60-01.00626	0.119398	0.03981	1991-06-25		RGI60-01.00626	0.093	0.030898	2005-08-09		RGI60-01.00626	0.081915	0.049511	2014-08-02		RGI60-01.00626	0.064698	0.010484	Glacieret	2019-09-07	RGI60-01.00626	Glacieret	Top heavy	Ice scoured bedrock	Normal	0			RGI60-01.00626	-0.266831	249	-0.00107161	80.485
RGI60-01.00627	1.64652	0.074334	31.07.1770		Mountain Glacier	RGI60-01.00627	0.765983	0.010334	1948-08-01		0	RGI60-01.00627	0.396609	0.067702	1979-08-11		RGI60-01.00627	0.468959	0.040719	1991-06-25		RGI60-01.00627	0.147	0.03107	2005-08-09		RGI60-01.00627	0.098387	0.049574	2014-08-02							<Null>	<Null>	<Null>	<Null>	<Null>	<Null>			RGI60-01.00627	-1.64652	249	-0.00661254	100
RGI60-01.00629	0.959517	0.07069	31.07.1770		Mountain Glacier	RGI60-01.00629	0.542501	0.009507	1979-08-11		Mountain Glacier	RGI60-01.00629	0.542501	0.068475	1979-08-11		RGI60-01.00629	0.526831	0.04087	1991-06-25		RGI60-01.00629	0.435	0.031992	2005-08-09		RGI60-01.00629	0.385403	0.050665	2014-08-02		RGI60-01.00629	0.346805	0.010851	Mountain Glacier	2019-09-06	RGI60-01.00629	Mountain Glacier	Equidimensional	Ice scoured bedrock	Normal	0			RGI60-01.00629	-0.612712	249	-0.00246069	63.8563
RGI60-01.00630	1.42256	0.073146	31.07.1770		Glacieret	RGI60-01.00630	0.579184	0.009643	1979-08-11		Glacieret	RGI60-01.00630	0.579184	0.06867	1979-08-11		RGI60-01.00630	0.50987	0.040826	1991-06-25		RGI60-01.00630	0.422	0.03195	2005-08-09		RGI60-01.00630	0.254451	0.050167	2014-08-02		RGI60-01.00630	0.142869	0.010586	Glacieret	2019-09-06	RGI60-01.00630	Glacieret	Equidimensional	Ice scoured bedrock	Normal	0			RGI60-01.00630	-1.27969	249	-0.00513931	89.9569
RGI60-01.00631	1.4826	0.073464	31.07.1770		Mountain Glacier	RGI60-01.00631	0.863242	0.010694	1948-08-01		Mountain Glacier	RGI60-01.00631	0.666145	0.069131	1979-08-11		RGI60-01.00631	0.723334	0.041381	1991-06-25		RGI60-01.00631	0.497	0.03219	2005-08-09		RGI60-01.00631	0.399398	0.050718	2014-08-02		RGI60-01.00631	0.107863	0.01054	Mountain Glacier	2019-09-07	RGI60-01.00631	Mountain Glacier	Very top heavy	Ice scoured bedrock	Normal	0			RGI60-01.00631	-1.37473	249	-0.00552101	92.7247
RGI60-01.00632	1.08054	0.071331	31.07.1770		Glacieret	RGI60-01.00632	0.463195	0.009214	1979-08-11		Glacieret	RGI60-01.00632	0.463195	0.068055	1979-08-11		RGI60-01.00632	0.432948	0.040626	1991-06-25		RGI60-01.00632	0.328	0.03165	2005-08-09		RGI60-01.00632	0.301452	0.050346	2014-08-02		RGI60-01.00632	0.251043	0.010726	Glacieret	2019-09-06	RGI60-01.00632	Glacieret	Equidimensional	Ice scoured bedrock	Normal	0			RGI60-01.00632	-0.829497	249	-0.00333131	76.7669
RGI60-01.00633	0.744501	0.069549	31.07.1770		Mountain Glacier	RGI60-01.00633	0.440145	0.009129	1979-08-11		Mountain Glacier	RGI60-01.00633	0.440145	0.067933	1979-08-11		RGI60-01.00633	0.374155	0.040473	1991-06-25		RGI60-01.00633	0.347	0.03171	2005-08-09		RGI60-01.00633	0.292644	0.050312	2014-08-02		RGI60-01.00633	0.188674	0.010645	Mountain Glacier	2019-09-06	RGI60-01.00633	Mountain Glacier	Equidimensional	Ice scoured bedrock	Normal	0			RGI60-01.00633	-0.555827	249	-0.00223224	74.6577
RGI60-01.00634	0.824989	0.069976	31.07.1770		Mountain Glacier	RGI60-01.00634	0.586394	0.00967	1948-08-01		Mountain Glacier	RGI60-01.00634	0.355007	0.067482	1979-08-11		RGI60-01.00634	0.660412	0.041217	1991-06-25		RGI60-01.00634	0.344	0.031701	2005-08-09		RGI60-01.00634	0.282135	0.050272	2014-08-02		RGI60-01.00634	0.189583	0.010646	Mountain Glacier	2019-09-07	RGI60-01.00634	Mountain Glacier	Equidimensional	Ice scoured bedrock	Normal	0			RGI60-01.00634	-0.635406	249	-0.00255183	77.0199
RGI60-01.00635	2.14684	0.076987	31.07.1770		Valley Glacier	RGI60-01.00635	1.24521	0.012107	1948-08-01		Valley Glacier	RGI60-01.00635	1.06262	0.071232	1979-08-11		RGI60-01.00635	1.05524	0.042244	1991-06-25		RGI60-01.00635	0.889	0.033445	2005-08-09		RGI60-01.00635	0.882679	0.052554	2014-08-02		RGI60-01.00635	0.809691	0.011453	Valley Glacier	2019-09-07	RGI60-01.00635	Valley Glacier	Very top heavy	Ice scoured bedrock	Normal	0			RGI60-01.00635	-1.33715	249	-0.0053701	62.2846
RGI60-01.00636	1.71281	0.074685	31.07.1770		Glacieret	RGI60-01.00636	1.01206	0.011245	1982-08-13		Glacieret	RGI60-01.00636	1.01206	0.070964	1982-08-13		RGI60-01.00636	0.793995	0.041564	1991-06-25		RGI60-01.00636	0.683	0.032786	2005-08-11		RGI60-01.00636	0.356273	0.050554	2014-08-02		RGI60-01.00636	0.257388	0.010735	Glacieret	2019-09-06	RGI60-01.00636	Glacieret	Very top heavy	Ice scoured bedrock	Normal	0			RGI60-01.00636	-1.45542	249	-0.00584506	84.9727
RGI60-01.00638	2.81996	0.080558	31.07.1770		Valley Glacier	RGI60-01.00638	1.97304	0.0148	1982-08-13		Valley Glacier	RGI60-01.00638	1.97304	0.076057	1982-08-13		RGI60-01.00638	1.77313	0.04411	1990-05-20		RGI60-01.00638	1.394	0.035061	2005-08-11		RGI60-01.00638	1.36045	0.05437	2014-08-02		RGI60-01.00638	1.16263	0.011911	Valley Glacier	2019-09-06	RGI60-01.00638	Valley Glacier	Top heavy	Ice scoured bedrock	Normal	0			RGI60-01.00638	-1.65734	249	-0.00665597	58.7716
RGI60-01.00639	1.3735	0.072885	31.07.1770		Mountain Glacier	RGI60-01.00639	0.591744	0.009689	1982-08-13		Mountain Glacier	RGI60-01.00639	0.591744	0.068736	1982-08-13		RGI60-01.00639	0.506966	0.040818	1990-05-20		RGI60-01.00639	0.449	0.032037	2005-08-11		RGI60-01.00639	0.399865	0.050719	2014-08-02		RGI60-01.00639	0.356714	0.010864	Mountain Glacier	2019-09-06	RGI60-01.00639	Mountain Glacier	Top heavy	Ice scoured bedrock	Normal	0			RGI60-01.00639	-1.01679	249	-0.00408349	74.0289
RGI60-01.00641	4.16624	0.087699	31.07.1770		Valley Glacier	RGI60-01.00641	2.61182	0.017164	1982-08-13		Valley Glacier	RGI60-01.00641	2.61182	0.079443	1982-08-13		RGI60-01.00641	2.38081	0.04569	1990-05-20		RGI60-01.00641	2.075	0.03724	2005-08-11		RGI60-01.00641	2.00544	0.056821	2014-08-02		RGI60-01.00641	1.85593	0.012813	Valley Glacier	2019-09-06	RGI60-01.00641	Valley Glacier	Bottom heavy	Ice scoured bedrock	Normal	0			RGI60-01.00641	-2.31032	249	-0.00927838	55.4532
RGI60-01.00642	1.46901	0.073392	31.07.1770		Mountain Glacier	RGI60-01.00642	0.267464	0.00849	1982-08-13		Mountain Glacier	RGI60-01.00642	0.267464	0.067018	1982-08-13		RGI60-01.00642	0.234312	0.040109	1990-05-20		RGI60-01.00642	0.208	0.031266	2005-08-11		RGI60-01.00642	0.193156	0.049934	2014-08-02		RGI60-01.00642	0.181192	0.010636	Mountain Glacier	2019-09-06	RGI60-01.00642	Mountain Glacier	Equidimensional	Ice scoured bedrock	Normal	0			RGI60-01.00642	-1.28782	249	-0.00517198	87.6657
RGI60-01.00644	0.150516	0.066398	31.07.1770		Mountain Glacier	RGI60-01.00644	0.128665	0.007976	1982-08-13		Mountain Glacier	RGI60-01.00644	0.128665	0.066282	1982-08-13		RGI60-01.00644	0.130624	0.03984	1990-05-20		RGI60-01.00644	0.082	0.030862	2005-08-11		RGI60-01.00644	0.061412	0.049433	2014-08-02		RGI60-01.00644	0.041912	0.010454	Mountain Glacier	2019-09-06	RGI60-01.00644	Mountain Glacier	Equidimensional	Ice scoured bedrock	Normal	0			RGI60-01.00644	-0.108604	249	-0.000436161	72.1545
RGI60-01.00645	0.503049	0.068268	31.07.1770		Mountain Glacier	RGI60-01.00645	0.195776	0.008224	1979-08-11		Mountain Glacier	RGI60-01.00645	0.195776	0.066638	1979-08-11		RGI60-01.00645	0.29868	0.040277	1990-05-20		RGI60-01.00645	0.152	0.031086	2005-08-09		RGI60-01.00645	0.112857	0.049629	2014-08-02		RGI60-01.00645	0.106031	0.010538	Mountain Glacier	2019-09-06	RGI60-01.00645	Mountain Glacier	Bottom heavy	Ice scoured bedrock	Normal	0			RGI60-01.00645	-0.397018	249	-0.00159445	78.9223
RGI60-01.00646	1.40098	0.073031	31.07.1770		Mountain Glacier	RGI60-01.00646	0.70112	0.010094	1982-08-13		Mountain Glacier	RGI60-01.00646	0.70112	0.069316	1982-08-13		RGI60-01.00646	0.616646	0.041103	1990-05-20		RGI60-01.00646	0.553	0.03237	2005-08-11		RGI60-01.00646	0.381556	0.05065	2014-08-02		RGI60-01.00646	0.329048	0.010828	Mountain Glacier	2019-09-06	RGI60-01.00646	Mountain Glacier	Very bottom heavy	Ice scoured bedrock	Normal	0			RGI60-01.00646	-1.07193	249	-0.00430495	76.513
RGI60-01.00647	0.925855	0.070511	31.07.1770		Mountain Glacier	RGI60-01.00647	0.582668	0.009656	1979-08-11		Mountain Glacier	RGI60-01.00647	0.582668	0.068688	1979-08-11		RGI60-01.00647	0.507253	0.040819	1991-06-25		RGI60-01.00647	0.289	0.031525	2005-08-09		RGI60-01.00647	0.272981	0.050237	2014-08-02		RGI60-01.00647	0.235486	0.010706	Mountain Glacier	2019-09-06	RGI60-01.00647	Mountain Glacier	Very top heavy	Ice scoured bedrock	Normal	0			RGI60-01.00647	-0.690369	249	-0.00277257	74.5656
RGI60-01.00648	0.980018	0.070798	31.07.1770		Mountain Glacier	RGI60-01.00648	0.762134	0.01032	1982-08-13		Mountain Glacier	RGI60-01.00648	0.762134	0.069639	1982-08-13		RGI60-01.00648	0.631756	0.041143	1990-05-20		RGI60-01.00648	0.505	0.032216	2005-08-11		RGI60-01.00648	0.314813	0.050396	2014-08-02		RGI60-01.00648	0.310105	0.010803	Mountain Glacier	2019-09-06	RGI60-01.00648	Mountain Glacier	Equidimensional	Ice scoured bedrock	Normal	0			RGI60-01.00648	-0.669913	249	-0.00269041	68.3572
RGI60-01.00649	2.86754	0.08081	31.07.1770		Valley Glacier	RGI60-01.00649	1.63931	0.013565	1979-08-11		Valley Glacier	RGI60-01.00649	1.63931	0.074288	1979-08-11		RGI60-01.00649	1.43775	0.043238	1991-06-25		RGI60-01.00649	1.011	0.033835	2005-08-09		RGI60-01.00649	0.879148	0.052541	2014-08-02		RGI60-01.00649	0.76076	0.011389	Valley Glacier	2019-09-06	RGI60-01.00649	Valley Glacier	Very bottom heavy	Ice scoured bedrock	Normal	0			RGI60-01.00649	-2.10678	249	-0.00846097	73.47
RGI60-01.00650	1.74702	0.074867	31.07.1770		Valley Glacier	RGI60-01.00650	1.09284	0.011543	1979-08-11		Valley Glacier	RGI60-01.00650	1.09284	0.071392	1979-08-11		RGI60-01.00650	0.86445	0.041748	1991-06-25		RGI60-01.00650	0.619	0.032581	2005-08-09		RGI60-01.00650	0.605989	0.051503	2014-08-02		RGI60-01.00650	0.357945	0.010865	Valley Glacier	2019-09-06	RGI60-01.00650	Valley Glacier	Very bottom heavy	Ice scoured bedrock	Disconnected	0			RGI60-01.00650	-1.38907	249	-0.0055786	79.5111
RGI60-01.00651	1.85468	0.075437	31.07.1770		Mountain Glacier	RGI60-01.00651	0.55005	0.009535	1982-08-13		Mountain Glacier	RGI60-01.00651	0.55005	0.068515	1982-08-13		RGI60-01.00651	0.450736	0.040672	1990-05-20		RGI60-01.00651	0.299	0.031557	2005-08-11		RGI60-01.00651	0.285141	0.050284	2014-08-02		RGI60-01.00651	0.154373	0.010601	Mountain Glacier	2019-09-06	RGI60-01.00651	Mountain Glacier	Equidimensional	Ice scoured bedrock	Normal	0			RGI60-01.00651	-1.7003	249	-0.00682853	91.6766
RGI60-01.00652	0.724526	0.069443	31.07.1770		Mountain Glacier	RGI60-01.00652	0.330157	0.008722	1979-08-11		Mountain Glacier	RGI60-01.00652	0.330157	0.06735	1979-08-11		RGI60-01.00652	0.300676	0.040282	1991-06-25		RGI60-01.00652	0.289	0.031525	2005-08-09		RGI60-01.00652	0.194895	0.049941	2014-08-02		RGI60-01.00652	0.104861	0.010536	Mountain Glacier	2019-09-06	RGI60-01.00652	Mountain Glacier	Very bottom heavy	Ice scoured bedrock	Normal	0			RGI60-01.00652	-0.619665	249	-0.00248861	85.527
RGI60-01.00653	1.36026	0.072815	31.07.1770		Valley Glacier	RGI60-01.00653	1.00367	0.011214	1979-08-11		Valley Glacier	RGI60-01.00653	0.910078	0.070423	1979-08-11		RGI60-01.00653	0.842059	0.041689	1991-06-25		RGI60-01.00653	0.652	0.032686	2005-08-09		RGI60-01.00653	0.626495	0.051581	2014-08-02		RGI60-01.00653	0.552114	0.011118	Valley Glacier	2019-09-06	RGI60-01.00653	Valley Glacier	Equidimensional	Ice scoured bedrock	Normal	0			RGI60-01.00653	-0.808145	249	-0.00324556	59.4111
RGI60-01.00654	0.944785	0.070611	31.07.1770		Mountain Glacier	RGI60-01.00654	0.790221	0.010424	1982-08-13		Mountain Glacier	RGI60-01.00654	0.790221	0.069788	1982-08-13		RGI60-01.00654	0.460299	0.040697	1990-05-20		RGI60-01.00654	0.316	0.031611	2005-08-11		RGI60-01.00654	0.315677	0.0504	2014-08-02		RGI60-01.00654	0.256749	0.010734	Mountain Glacier	2019-09-06	RGI60-01.00654	Mountain Glacier	Top heavy	Ice scoured bedrock	Normal	0			RGI60-01.00654	-0.688036	249	-0.0027632	72.8246
RGI60-01.00655	1.00942	0.070954	31.07.1770		Mountain Glacier	RGI60-01.00655	0.729973	0.010201	1982-08-13		Mountain Glacier	RGI60-01.00655	0.729973	0.069469	1982-08-13		RGI60-01.00655	0.486703	0.040765	1990-05-20		RGI60-01.00655	0.395	0.031864	2005-08-11		RGI60-01.00655	0.338526	0.050486	2014-08-02		RGI60-01.00655	0.326056	0.010824	Mountain Glacier	2019-09-06	RGI60-01.00655	Mountain Glacier	Very bottom heavy	Ice scoured bedrock	Normal	0			RGI60-01.00655	-0.68336	249	-0.00274442	67.6986
RGI60-01.00656	0.2623	0.066991	31.07.1770		Mountain Glacier	RGI60-01.00656	0.24317	0.0084	1979-08-11		Mountain Glacier	RGI60-01.00656	0.16699	0.066485	1979-08-11		RGI60-01.00656	0.096531	0.039751	1991-06-25		RGI60-01.00656	0.088	0.030882	2005-08-09		RGI60-01.00656	0.073283	0.049478	2014-08-02		RGI60-01.00656	0.057352	0.010475	Mountain Glacier	2019-09-06	RGI60-01.00656	Mountain Glacier	Equidimensional	Ice scoured bedrock	Normal	0			RGI60-01.00656	-0.204948	249	-0.000823084	78.135
RGI60-01.00657	2.34735	0.078051	31.07.1770		Mountain Glacier	RGI60-01.00657	1.19074	0.011906	1979-08-11		Mountain Glacier	RGI60-01.00657	1.19074	0.071911	1979-08-11		RGI60-01.00657	1.37704	0.04308	1990-05-20		RGI60-01.00657	0.831	0.033259	2005-08-11		RGI60-01.00657	0.420295	0.050797	2014-08-02		RGI60-01.00657	0.278414	0.010762	Mountain Glacier	2019-09-06	RGI60-01.00657	Mountain Glacier	Bottom heavy	Ice scoured bedrock	Normal	0			RGI60-01.00657	-2.06894	249	-0.00830899	88.1392
RGI60-01.00658	2.9343	0.081164	31.07.1770		Mountain Glacier	RGI60-01.00658	2.33382	0.016135	1982-08-13		Mountain Glacier	RGI60-01.00658	2.33382	0.077969	1982-08-13		RGI60-01.00658	2.2264	0.045289	1990-05-20		RGI60-01.00658	1.915	0.036728	2005-08-11		RGI60-01.00658	1.54131	0.055057	2014-08-02		RGI60-01.00658	1.46587	0.012306	Mountain Glacier	2019-09-06	RGI60-01.00658	Mountain Glacier	Equidimensional	Ice scoured bedrock	Disconnected	10.2259			RGI60-01.00658	-1.46843	249	-0.00589732	50.0436
RGI60-01.00659	0.566365	0.068604	31.07.1770		Mountain Glacier	RGI60-01.00659	0.068333	0.007753	1979-08-11		Mountain Glacier	RGI60-01.00659	0.068333	0.065962	1979-08-11		RGI60-01.00659	0.061241	0.039659	1990-05-20		RGI60-01.00659	0.069	0.030821	2005-08-11		RGI60-01.00659	0.055133	0.04941	2014-08-02		RGI60-01.00659	0.043222	0.010456	Mountain Glacier	2019-09-06	RGI60-01.00659	Mountain Glacier	Very bottom heavy	Ice scoured bedrock	Normal	0			RGI60-01.00659	-0.523143	249	-0.00210098	92.3685
RGI60-01.00660	4.72391	0.090656	31.07.1770	Laughton Glacier	Valley Glacier	RGI60-01.00660	3.62988	0.020931	1948-08-01	Laughton Glacier	Valley Glacier	RGI60-01.00660	3.39622	0.0836	1979-08-11	Laughton Glacier	RGI60-01.00660	3.35101	0.048213	1991-06-25	Laughton Glacier	RGI60-01.00660	2.975	0.04012	2004-08-15	Laughton Glacier	RGI60-01.00660	2.91774	0.060287	2014-08-02	Laughton Glacier	RGI60-01.00660	2.80613	0.014048	Valley Glacier	2019-09-07	RGI60-01.00660	Valley Glacier	Very bottom heavy	Ice scoured bedrock	Disconnected	25.2835		Laughton Glacier	RGI60-01.00660	-1.91778	249	-0.00770191	40.5973
RGI60-01.00661	0.283368	0.067103	31.07.1770		Mountain Glacier	RGI60-01.00661	0.135766	0.008002	1982-08-13		Mountain Glacier	RGI60-01.00661	0.135766	0.06632	1982-08-13		RGI60-01.00661	0.098093	0.039755	1990-05-20		RGI60-01.00661	0.079	0.030853	2005-08-11		RGI60-01.00661	0.072395	0.049475	2014-08-02		RGI60-01.00661	0.037355	0.010449	Mountain Glacier	2019-09-06	RGI60-01.00661	Mountain Glacier	Bottom heavy	Ice scoured bedrock	Normal	0			RGI60-01.00661	-0.246013	249	-0.000988004	86.8175
RGI60-01.00662	0.813024	0.069912	31.07.1770		Mountain Glacier	RGI60-01.00662	0.230637	0.008353	1979-08-11		Mountain Glacier	RGI60-01.00662	0.230637	0.066822	1979-08-11		RGI60-01.00662	0.244649	0.040136	1990-05-20		RGI60-01.00662	0.21	0.031272	2005-08-11		RGI60-01.00662	0.160923	0.049812	2014-08-02		RGI60-01.00662	0.093374	0.010521	Mountain Glacier	2019-09-06	RGI60-01.00662	Mountain Glacier	Equidimensional	Ice scoured bedrock	Normal	0			RGI60-01.00662	-0.71965	249	-0.00289016	88.5152
RGI60-01.00663	0.882024	0.070278	31.07.1770		Glacieret	RGI60-01.00663	0.268905	0.008495	1948-08-01		Glacieret	RGI60-01.00663	0.198248	0.066651	1979-08-11		RGI60-01.00663	0.204757	0.040032	1991-06-25		RGI60-01.00663	0.212	0.031278	2004-08-15		RGI60-01.00663	0.177342	0.049874	2014-08-02		RGI60-01.00663	0.115032	0.01055	Glacieret	2019-09-07	RGI60-01.00663	Glacieret	Equidimensional	Ice scoured bedrock	Normal	0			RGI60-01.00663	-0.766992	249	-0.00308029	86.9582
RGI60-01.00664	1.86723	0.075504	31.07.1770		Mountain Glacier	RGI60-01.00664	1.17372	0.011843	1979-08-11		Mountain Glacier	RGI60-01.00664	1.17372	0.071821	1979-08-11		RGI60-01.00664	1.07393	0.042292	1990-05-20		RGI60-01.00664	0.981	0.033739	2005-08-11		RGI60-01.00664	0.925865	0.052718	2014-08-02		RGI60-01.00664	0.719037	0.011335	Mountain Glacier	2019-09-06	RGI60-01.00664	Mountain Glacier	Equidimensional	Ice scoured bedrock	Normal	0			RGI60-01.00664	-1.14819	249	-0.00461122	61.4918
RGI60-01.00665	4.10736	0.087386	31.07.1770		Valley Glacier	RGI60-01.00665	3.03525	0.01873	1982-08-13		Valley Glacier	RGI60-01.00665	3.03525	0.081687	1982-08-13		RGI60-01.00665	2.79633	0.04677	1990-05-20		RGI60-01.00665	1.954	0.036853	2005-08-11		RGI60-01.00665	1.80358	0.056054	2014-08-02		RGI60-01.00665	1.59627	0.012475	Valley Glacier	2019-09-06	RGI60-01.00665	Valley Glacier	Very bottom heavy	Ice scoured bedrock	Separated	10.0683			RGI60-01.00665	-2.51109	249	-0.0100847	61.1363
RGI60-01.00666	3.88202	0.086191	31.07.1770		Mountain Glacier	RGI60-01.00666	2.38481	0.016324	1948-08-01		Mountain Glacier	RGI60-01.00666	2.02179	0.076315	1979-08-11		RGI60-01.00666	1.96464	0.044608	1991-06-25		RGI60-01.00666	1.642	0.035854	2004-08-15		RGI60-01.00666	1.53721	0.055041	2014-08-02		RGI60-01.00666	1.52233	0.012379	Mountain Glacier	2019-09-07	RGI60-01.00666	Mountain Glacier	Very top heavy	Ice scoured bedrock	Normal	10.0297			RGI60-01.00666	-2.35969	249	-0.00947666	60.7851
RGI60-01.00667	0.453282	0.068004	31.07.1770		Mountain Glacier	RGI60-01.00667	0.103688	0.007884	1979-08-11		Mountain Glacier	RGI60-01.00667	0.103688	0.06615	1979-08-11		RGI60-01.00667	0.102677	0.039767	1990-05-20		RGI60-01.00667	0.091	0.030891	2005-08-11		RGI60-01.00667	0.080449	0.049506	2014-08-02		RGI60-01.00667	0.052929	0.010469	Mountain Glacier	2019-09-06	RGI60-01.00667	Mountain Glacier	Bottom heavy	Ice scoured bedrock	Normal	0			RGI60-01.00667	-0.400353	249	-0.00160784	88.3232
RGI60-01.00668	0.370937	0.067568	31.07.1770		Mountain Glacier	RGI60-01.00668	0.127429	0.007971	1979-08-11		0	RGI60-01.00668	0.127429	0.066275	1979-08-11		RGI60-01.00668	0.122736	0.039819	1990-05-20		RGI60-01.00668	0.078	0.03085	2005-08-11		RGI60-01.00668	0.055273	0.04941	2014-08-02							<Null>	<Null>	<Null>	<Null>	<Null>	<Null>			RGI60-01.00668	-0.370937	249	-0.00148971	100
RGI60-01.00669	0.598631	0.068775	31.07.1770		Glacieret	RGI60-01.00669	0.270177	0.0085	1948-08-01		Glacieret	RGI60-01.00669	0.184012	0.066575	1979-08-11		RGI60-01.00669	0.185365	0.039982	1991-06-25		RGI60-01.00669	0.168	0.031138	2004-08-15		RGI60-01.00669	0.151544	0.049776	2014-08-02		RGI60-01.00669	0.04993	0.010465	Glacieret	2019-09-07	RGI60-01.00669	Glacieret	Very bottom heavy	Ice scoured bedrock	Normal	0			RGI60-01.00669	-0.548701	249	-0.00220362	91.6593
RGI60-01.00670	2.74276	0.080148	31.07.1770		Valley Glacier	RGI60-01.00670	0.79252	0.010432	1948-08-01		Valley Glacier	RGI60-01.00670	0.479752	0.068143	1979-08-11		RGI60-01.00670	0.51473	0.040838	1991-06-25		RGI60-01.00670	0.505	0.032216	2004-08-15		RGI60-01.00670	0.337244	0.050482	2014-08-02		RGI60-01.00670	0.292681	0.01078	Valley Glacier	2019-09-07	RGI60-01.00670	Valley Glacier	Bottom heavy	Ice scoured bedrock	Normal	0			RGI60-01.00670	-2.45008	249	-0.00983967	89.329
RGI60-01.00671	0.427043	0.067865	31.07.1770		Glacieret	RGI60-01.00671	0.108729	0.007902	1982-08-13		Glacieret	RGI60-01.00671	0.108729	0.066176	1982-08-13		RGI60-01.00671	0.096276	0.03975	1990-05-20		RGI60-01.00671	0.11	0.030952	2005-08-11		RGI60-01.00671	0.075451	0.049487	2014-08-02		RGI60-01.00671	0.017944	0.010423	Glacieret	2019-09-06	RGI60-01.00671	Glacieret	Equidimensional	Ice scoured bedrock	Normal	0			RGI60-01.00671	-0.409099	249	-0.00164297	95.7981
RGI60-01.00672	0.371799	0.067572	31.07.1770		Mountain Glacier	RGI60-01.00672	0.280996	0.00854	1979-08-11		Mountain Glacier	RGI60-01.00672	0.280996	0.067089	1979-08-11		RGI60-01.00672	0.223187	0.04008	1990-05-20		RGI60-01.00672	0.218	0.031298	2005-08-11		RGI60-01.00672	0.191168	0.049926	2014-08-02		RGI60-01.00672	0.16477	0.010614	Mountain Glacier	2019-09-06	RGI60-01.00672	Mountain Glacier	Very top heavy	Ice scoured bedrock	Normal	0			RGI60-01.00672	-0.207029	249	-0.000831442	55.683
RGI60-01.00673	3.05314	0.081794	31.07.1770		Mountain Glacier	RGI60-01.00673	1.67161	0.013685	1979-08-11		Mountain Glacier	RGI60-01.00673	1.67161	0.07446	1979-08-11		RGI60-01.00673	1.43741	0.043237	1990-05-20		RGI60-01.00673	1.146	0.034267	2005-08-11		RGI60-01.00673	0.985722	0.052946	2014-08-02		RGI60-01.00673	0.733597	0.011354	Mountain Glacier	2019-09-06	RGI60-01.00673	Mountain Glacier	Bottom heavy	Ice scoured bedrock	Normal	0			RGI60-01.00673	-2.31954	249	-0.00931543	75.9724
RGI60-01.00675	5.97377	0.097286	31.07.1770		Valley Glacier	RGI60-01.00675	3.88044	0.021858	1948-08-01		Valley Glacier	RGI60-01.00675	3.45047	0.083887	1979-08-11		RGI60-01.00675	3.25956	0.047975	1991-06-25		RGI60-01.00675	3.361	0.041355	2004-08-15		RGI60-01.00675	3.06828	0.060859	2014-08-02		RGI60-01.00675	2.83136	0.014081	Valley Glacier	2019-09-07	RGI60-01.00675	Valley Glacier	Very bottom heavy	Ice scoured bedrock	Normal	36.0694			RGI60-01.00675	-3.14241	249	-0.0126201	52.6035
RGI60-01.00676	0.74034	0.069527	31.07.1770		Glacieret	RGI60-01.00676	0.53663	0.009486	1982-08-13		Glacieret	RGI60-01.00676	0.253844	0.066945	1979-08-11		RGI60-01.00676	0.215162	0.040059	1991-06-25		RGI60-01.00676	0.198	0.031234	2004-08-15		RGI60-01.00676	0.175168	0.049866	2014-08-02		RGI60-01.00676	0.124776	0.010562	Glacieret	2019-09-07	RGI60-01.00676	Glacieret	Very top heavy	Ice scoured bedrock	Disconnected	0			RGI60-01.00676	-0.615564	249	-0.00247214	83.1461
RGI60-01.00677	0.735231	0.0695	31.07.1770		Glacieret	RGI60-01.00677	0.421146	0.009058	1979-08-11		Glacieret	RGI60-01.00677	0.421146	0.067832	1979-08-11		RGI60-01.00677	0.393365	0.040523	1991-06-25		RGI60-01.00677	0.259	0.031429	2004-08-15		RGI60-01.00677	0.170729	0.049849	2014-08-02		RGI60-01.00677	0.110651	0.010544	Glacieret	2019-09-06	RGI60-01.00677	Glacieret	Very bottom heavy	Ice scoured bedrock	Normal	0			RGI60-01.00677	-0.62458	249	-0.00250835	84.9502
RGI60-01.00679	0.577799	0.068665	31.07.1770		Mountain Glacier	RGI60-01.00679	0.247319	0.008415	1979-08-11		Mountain Glacier	RGI60-01.00679	0.247319	0.066911	1979-08-11		RGI60-01.00679	0.243327	0.040133	1991-06-25		RGI60-01.00679	0.226	0.031323	2004-08-15		RGI60-01.00679	0.198382	0.049954	2014-08-02		RGI60-01.00679	0.167853	0.010618	Mountain Glacier	2019-09-06	RGI60-01.00679	Mountain Glacier	Equidimensional	Ice scoured bedrock	Normal	0			RGI60-01.00679	-0.409946	249	-0.00164637	70.9496
RGI60-01.00680	1.80758	0.075188	31.07.1770		Mountain Glacier	RGI60-01.00680	1.19609	0.011926	1979-08-11		Mountain Glacier	RGI60-01.00680	1.19609	0.071939	1979-08-11		RGI60-01.00680	1.12907	0.042436	1991-06-25		RGI60-01.00680	1.033	0.033906	2004-08-15		RGI60-01.00680	0.941834	0.052779	2014-08-02		RGI60-01.00680	0.825125	0.011473	Mountain Glacier	2019-09-06	RGI60-01.00680	Mountain Glacier	Top heavy	Ice scoured bedrock	Disconnected	0			RGI60-01.00680	-0.982458	249	-0.00394561	54.352
RGI60-01.00681	0.668649	0.069147	31.07.1770		Glacieret	RGI60-01.00681	0.268745	0.008494	1982-08-13		Glacieret	RGI60-01.00681	0.268745	0.067024	1982-08-13		RGI60-01.00681	0.232669	0.040105	1990-05-20		RGI60-01.00681	0.169	0.031141	2005-08-11		RGI60-01.00681	0.13663	0.049719	2014-08-02		RGI60-01.00681	0.110779	0.010544	Glacieret	2019-09-06	RGI60-01.00681	Glacieret	Equidimensional	Ice scoured bedrock	Normal	18.4664			RGI60-01.00681	-0.55787	249	-0.00224044	83.4324
RGI60-01.00682	0.812637	0.06991	31.07.1770		Glacieret	RGI60-01.00682	0.360806	0.008835	1948-08-01		Glacieret	RGI60-01.00682	0.343417	0.06742	1979-08-11		RGI60-01.00682	0.347827	0.040404	1991-06-25		RGI60-01.00682	0.419	0.031941	2004-08-15		RGI60-01.00682	0.307906	0.05037	2014-08-02		RGI60-01.00682	0.236304	0.010707	Glacieret	2019-09-07	RGI60-01.00682	Glacieret	Equidimensional	Ice scoured bedrock	Normal	0			RGI60-01.00682	-0.576333	249	-0.00231459	70.9213
RGI60-01.00683	0.095236	0.066105	31.07.1770		Glacieret	RGI60-01.00683	0.091039	0.007837	1982-08-13		Glacieret	RGI60-01.00683	0.091039	0.066083	1982-08-13		RGI60-01.00683	0.095561	0.039748	1990-05-20		RGI60-01.00683	0.083	0.030866	2005-08-11		RGI60-01.00683	0.073734	0.04948	2014-08-02		RGI60-01.00683	0.054187	0.01047	Glacieret	2019-09-06	RGI60-01.00683	Glacieret	Bottom heavy	Lacustrine	Normal	0			RGI60-01.00683	-0.041049	249	-0.000164855	43.1024
RGI60-01.00684	0.444639	0.067958	31.07.1770		Glacieret	RGI60-01.00684	0.173273	0.008141	1948-08-01		Glacieret	RGI60-01.00684	0.130661	0.066293	1979-08-11		RGI60-01.00684	0.132734	0.039845	1991-06-25		RGI60-01.00684	0.12	0.030984	2004-08-15		RGI60-01.00684	0.080644	0.049506	2014-08-02		RGI60-01.00684	0.034889	0.010445	Glacieret	2019-09-07	RGI60-01.00684	Glacieret	Very top heavy	Ice scoured bedrock	Normal	0			RGI60-01.00684	-0.40975	249	-0.00164558	92.1534
RGI60-01.00685	0.476204	0.068126	31.07.1770		Glacieret	RGI60-01.00685	0.600117	0.00972	1982-08-13		Glacieret	RGI60-01.00685	0.600117	0.068781	1982-08-13		RGI60-01.00685	0.391864	0.040519	1990-05-20		RGI60-01.00685	0.273	0.031474	2005-08-11		RGI60-01.00685	0.122479	0.049665	2014-08-02		RGI60-01.00685	0.054699	0.010471	Glacieret	2019-09-06	RGI60-01.00685	Glacieret	Very top heavy	Ice scoured bedrock	Normal	0			RGI60-01.00685	-0.421505	249	-0.00169279	88.5135
RGI60-01.00686	3.80289	0.085771	31.07.1770		Mountain Glacier	RGI60-01.00686	2.77057	0.017751	1948-08-01		Mountain Glacier	RGI60-01.00686	2.43718	0.078517	1979-08-11		RGI60-01.00686	2.39617	0.04573	1991-06-25		RGI60-01.00686	2.178	0.03757	2004-08-15		RGI60-01.00686	2.14009	0.057332	2014-08-02		RGI60-01.00686	1.94306	0.012926	Mountain Glacier	2019-09-07	RGI60-01.00686	Mountain Glacier	Top heavy	Ice scoured bedrock	Normal	0			RGI60-01.00686	-1.85984	249	-0.00746922	48.9058
RGI60-01.00687	0.539621	0.068462	31.07.1770		Mountain Glacier	RGI60-01.00687	0.308311	0.008641	1948-08-01		Mountain Glacier	RGI60-01.00687	0.295081	0.067164	1979-08-11		RGI60-01.00687	0.310793	0.040308	1991-06-25		RGI60-01.00687	0.31	0.031592	2004-08-15		RGI60-01.00687	0.207223	0.049987	2014-08-02		RGI60-01.00687	0.13272	0.010573	Mountain Glacier	2019-09-07	RGI60-01.00687	Mountain Glacier	Very top heavy	Ice scoured bedrock	Normal	0			RGI60-01.00687	-0.406901	249	-0.00163414	75.405
RGI60-01.00688	4.77342	0.090919	31.07.1770		Valley Glacier	RGI60-01.00688	3.58643	0.02077	1979-08-11		Valley Glacier	RGI60-01.00688	3.58643	0.084608	1979-08-11		RGI60-01.00688	3.19131	0.047797	1990-05-20		RGI60-01.00688	2.783	0.039506	2005-08-11		RGI60-01.00688	1.89447	0.056399	2014-08-02		RGI60-01.00688	1.60434	0.012486	Valley Glacier	2019-09-06	RGI60-01.00688	Valley Glacier	Very bottom heavy	Ice scoured bedrock	Normal	4.83321			RGI60-01.00688	-3.16909	249	-0.0127272	66.3902
RGI60-01.00689	0.174084	0.066523	31.07.1770		Glacieret																																<Null>	<Null>	<Null>	<Null>	<Null>	<Null>			RGI60-01.00689	-0.174084	249	-0.000699133	100
RGI60-01.00690	0.143379	0.066361	31.07.1770		Glacieret	RGI60-01.00690	0.14241	0.008027	1982-08-13		Glacieret	RGI60-01.00690	0.143379	0.06636	1979-08-11		RGI60-01.00690	0.143328	0.039873	1991-06-25		RGI60-01.00690	0.126	0.031003	2004-08-15		RGI60-01.00690	0.103555	0.049594	2014-08-02		RGI60-01.00690	0.08723	0.010513	Glacieret	2019-09-06	RGI60-01.00690	Glacieret	Very top heavy	Ice scoured bedrock	Normal	0			RGI60-01.00690	-0.056149	249	-0.000225498	39.1612
RGI60-01.00691	1.10582	0.071465	31.07.1770		Glacieret	RGI60-01.00691	0.562421	0.009581	1982-08-13		Glacieret	RGI60-01.00691	0.562421	0.068581	1982-08-13		RGI60-01.00691	0.471836	0.040727	1990-05-20		RGI60-01.00691	0.359	0.031749	2005-08-11		RGI60-01.00691	0.31065	0.05038	2014-08-02		RGI60-01.00691	0.248102	0.010723	Glacieret	2019-09-06	RGI60-01.00691	Glacieret	Top heavy	Ice scoured bedrock	Normal	0			RGI60-01.00691	-0.857718	249	-0.00344465	77.564
RGI60-01.00692	1.04072	0.07112	31.07.1770		Mountain Glacier	RGI60-01.00692	0.7914	0.010428	1948-08-01		Mountain Glacier	RGI60-01.00692	0.809527	0.06989	1979-08-11		RGI60-01.00692	0.817113	0.041624	1991-06-25		RGI60-01.00692	0.741	0.032971	2004-08-15		RGI60-01.00692	0.672781	0.051757	2014-08-02		RGI60-01.00692	0.610951	0.011194	Mountain Glacier	2019-09-07	RGI60-01.00692	Mountain Glacier	Top heavy	Ice scoured bedrock	Normal	0			RGI60-01.00692	-0.429764	249	-0.00172596	41.2951
RGI60-01.00693	0.807462	0.069883	31.07.1770		Mountain Glacier	RGI60-01.00693	0.41775	0.009046	1979-08-11		Mountain Glacier	RGI60-01.00693	0.41775	0.067814	1979-08-11		RGI60-01.00693	0.427963	0.040613	1990-09-26		RGI60-01.00693	0.563	0.032402	2005-08-11		RGI60-01.00693	0.522119	0.051184	2014-08-02		RGI60-01.00693	0.32591	0.010824	Mountain Glacier	2019-09-01	RGI60-01.00693	Mountain Glacier	Very bottom heavy	Ice scoured bedrock	Normal	0			RGI60-01.00693	-0.481552	249	-0.00193394	59.6377
RGI60-01.00694	3.19329	0.082538	31.07.1770		Mountain Glacier	RGI60-01.00694	2.54608	0.016921	1948-08-01		Mountain Glacier	RGI60-01.00694	2.35539	0.078084	1979-08-11		RGI60-01.00694	2.3173	0.045525	1990-09-26		RGI60-01.00694	2.048	0.037154	2004-08-15		RGI60-01.00694	1.85557	0.056251	2014-08-02		RGI60-01.00694	1.64479	0.012538	Mountain Glacier	2019-09-07	RGI60-01.00694	Mountain Glacier	Very top heavy	Ice scoured bedrock	Separated	0			RGI60-01.00694	-1.5485	249	-0.00621886	48.4923
RGI60-01.00695	2.38911	0.078272	31.07.1770		Mountain Glacier	RGI60-01.00695	1.75443	0.013991	1948-08-01		Mountain Glacier	RGI60-01.00695	1.49855	0.073542	1979-08-11		RGI60-01.00695	1.56178	0.043561	1990-09-26		RGI60-01.00695	1.43	0.035176	2004-08-15		RGI60-01.00695	1.26727	0.054016	2014-08-02		RGI60-01.00695	1.06882	0.011789	Mountain Glacier	2019-09-07	RGI60-01.00695	Mountain Glacier	Very bottom heavy	Ice scoured bedrock	Separated	0			RGI60-01.00695	-1.32029	249	-0.00530238	55.2629
RGI60-01.00696	0.555557	0.068547	31.07.1770		Mountain Glacier	RGI60-01.00696	0.409046	0.009013	1948-08-01		Mountain Glacier	RGI60-01.00696	0.429226	0.067875	1979-08-11		RGI60-01.00696	0.392756	0.040521	1990-09-26		RGI60-01.00696	0.278	0.03149	2004-08-15		RGI60-01.00696	0.226529	0.050061	2014-08-02		RGI60-01.00696	0.192639	0.01065	Mountain Glacier	2019-09-07	RGI60-01.00696	Mountain Glacier	Very bottom heavy	Ice scoured bedrock	Normal	0			RGI60-01.00696	-0.362918	249	-0.0014575	65.3251
RGI60-01.00697	4.20945	0.087928	31.07.1770		Mountain Glacier	RGI60-01.00697	3.87633	0.021842	1948-08-01		Mountain Glacier	RGI60-01.00697	3.79666	0.085722	1979-08-11		RGI60-01.00697	3.77603	0.049318	1990-09-26		RGI60-01.00697	3.605	0.042136	2004-08-15		RGI60-01.00697	3.27577	0.061648	2014-08-02		RGI60-01.00697	3.22476	0.014592	Mountain Glacier	2019-09-07	RGI60-01.00697	Mountain Glacier	Equidimensional	Ice scoured bedrock	Normal	0			RGI60-01.00697	-0.984692	249	-0.00395459	23.3924
RGI60-01.00698	1.35367	0.07278	31.07.1770		Mountain Glacier	RGI60-01.00698	0.731066	0.010205	1948-08-01		Mountain Glacier	RGI60-01.00698	0.639079	0.068987	1979-08-11		RGI60-01.00698	0.641878	0.041169	1990-09-26		RGI60-01.00698	0.582	0.032462	2004-08-15		RGI60-01.00698	0.467277	0.050976	2014-08-02		RGI60-01.00698	0.429486	0.010958	Mountain Glacier	2019-09-07	RGI60-01.00698	Mountain Glacier	Equidimensional	Ice scoured bedrock	Normal	0			RGI60-01.00698	-0.924185	249	-0.00371159	68.2725
RGI60-01.00699	3.03334	0.08169	31.07.1770		Mountain Glacier	RGI60-01.00699	2.38532	0.016326	1948-08-01		Mountain Glacier	RGI60-01.00699	2.35095	0.07806	1979-08-11		RGI60-01.00699	2.15982	0.045116	1990-09-26		RGI60-01.00699	1.969	0.036901	2004-08-15		RGI60-01.00699	1.64845	0.055464	2014-08-02		RGI60-01.00699	1.38632	0.012202	Mountain Glacier	2019-09-07	RGI60-01.00699	Mountain Glacier	Top heavy	Ice scoured bedrock	Normal	0			RGI60-01.00699	-1.64702	249	-0.00661455	54.2973
RGI60-01.00700	2.89412	0.080951	31.07.1770		Valley Glacier	RGI60-01.00700	2.0162	0.01496	1979-08-11		Valley Glacier	RGI60-01.00700	2.0162	0.076286	1979-08-11		RGI60-01.00700	2.01289	0.044734	1990-09-26		RGI60-01.00700	1.914	0.036725	2005-08-11		RGI60-01.00700	1.7351	0.055793	2014-08-02		RGI60-01.00700	1.43557	0.012266	Valley Glacier	2019-09-01	RGI60-01.00700	Valley Glacier	Bottom heavy	Ice scoured bedrock	Disconnected	11.1042			RGI60-01.00700	-1.45855	249	-0.00585762	50.397
RGI60-01.00701	3.01027	0.081567	31.07.1770		Valley Glacier	RGI60-01.00701	2.11075	0.01531	1948-08-01		Valley Glacier	RGI60-01.00701	1.71307	0.074679	1979-08-11		RGI60-01.00701	1.4264	0.043209	1990-09-26		RGI60-01.00701	1.044	0.033941	2005-08-11		RGI60-01.00701	0.734913	0.051993	2014-08-02		RGI60-01.00701	0.509187	0.011062	Valley Glacier	2019-09-01	RGI60-01.00701	Valley Glacier	Very top heavy	Ice scoured bedrock	Normal	22.9368			RGI60-01.00701	-2.50108	249	-0.0100445	83.085
RGI60-01.00702	2.07448	0.076603	31.07.1770		Mountain Glacier	RGI60-01.00702	1.28763	0.012264	1979-08-11		Mountain Glacier	RGI60-01.00702	1.28763	0.072424	1979-08-11		RGI60-01.00702	1.28418	0.042839	1990-09-26		RGI60-01.00702	1.231	0.034539	2005-08-11		RGI60-01.00702	1.11046	0.05342	2014-08-27		RGI60-01.00702	1.05357	0.01177	Mountain Glacier	2019-09-01	RGI60-01.00702	Mountain Glacier	Top heavy	Ice scoured bedrock	Normal	0			RGI60-01.00702	-1.0209	249	-0.00410002	49.2126
RGI60-01.00703	23.5732	0.190632	31.07.1770		Valley Glacier	RGI60-01.00703	21.2134	0.08599	1948-08-01		Valley Glacier	RGI60-01.00703	20.7857	0.175764	1979-08-11		RGI60-01.00703	20.2161	0.092062	1990-09-26		RGI60-01.00703	19.335	0.092472	2005-08-11		RGI60-01.00703	17.9084	0.117252	2014-08-27		RGI60-01.00703	16.9026	0.032373	Valley Glacier	2019-09-01	RGI60-01.00703	Valley Glacier	Equidimensional	Ice scoured bedrock	Separated	0			RGI60-01.00703	-6.67061	249	-0.0267896	28.2974
RGI60-01.00704	276.013	1.5296	31.07.1770	Gilkey Glacier	Outlet glacier	RGI60-01.00704	269.451	1.00447	1948-08-01	Gilkey Glacier	Outlet glacier	RGI60-01.00704	258.119	1.43363	1979-08-11	Gilkey Glacier	RGI60-01.00704	253.057	0.697449	1990-09-26	Gilkey Glacier	RGI60-01.00704	235.172	0.78315	2005-08-11	Gilkey Glacier	RGI60-01.00704	222.374	0.894223	2014-08-20	Gilkey Glacier	RGI60-01.00704	220.771	0.297402	Outlet glacier	2019-09-01	RGI60-01.00704	Outlet glacier	Top heavy	Lacustrine	Disconnected	6.52663		Gilkey Glacier	RGI60-01.00704	-55.2425	249	-0.221858	20.0144
RGI60-01.00705	5.3344	0.093891	31.07.1770		Mountain Glacier	RGI60-01.00705	3.40782	0.020109	1979-08-11		Mountain Glacier	RGI60-01.00705	3.40271	0.083634	1979-08-11		RGI60-01.00705	3.42489	0.048405	1990-05-20		RGI60-01.00705	3.208	0.040866	2005-08-11		RGI60-01.00705	3.03555	0.060735	2015-08-14		RGI60-01.00705	2.75892	0.013987	Mountain Glacier	2019-09-01	RGI60-01.00705	Mountain Glacier	Very top heavy	Ice scoured bedrock	Normal	0			RGI60-01.00705	-2.57548	249	-0.0103433	48.2805
RGI60-01.00706	5.70193	0.095844	31.07.1770		Valley glacier	RGI60-01.00706	4.68885	0.024849	1948-08-01		Valley Glacier	RGI60-01.00706	4.82596	0.091178	1979-08-11		RGI60-01.00706	4.78847	0.05195	1990-09-26		RGI60-01.00706	4.01	0.043432	2005-08-11		RGI60-01.00706	3.95219	0.064218	2014-08-20		RGI60-01.00706	3.77564	0.015308	Valley Glacier	2019-09-01	RGI60-01.00706	Valley Glacier	Top heavy	Ice scoured bedrock	Normal	0			RGI60-01.00706	-1.92629	249	-0.0077361	33.7831
RGI60-01.00707	1.51684	0.073645	31.07.1770		Mountain Glacier	RGI60-01.00707	0.870749	0.010722	1948-08-01		Mountain Glacier	RGI60-01.00707	1.1294	0.071586	1979-08-11		RGI60-01.00707	1.04978	0.042229	1990-09-26		RGI60-01.00707	0.802	0.033166	2005-08-11		RGI60-01.00707	0.703155	0.051872	2014-08-20		RGI60-01.00707	0.669038	0.01127	Mountain Glacier	2019-09-01	RGI60-01.00707	Mountain Glacier	Bottom heavy	Ice scoured bedrock	Normal	0			RGI60-01.00707	-0.847805	249	-0.00340484	55.8927
RGI60-01.00708	1.38575	0.07295	31.07.1770		Glacieret	RGI60-01.00708	0.976343	0.011112	1948-08-01		Glacieret	RGI60-01.00708	0.930039	0.070529	1979-08-11		RGI60-01.00708	0.903342	0.041849	1990-05-20		RGI60-01.00708	0.487	0.032158	2005-08-11		RGI60-01.00708	0.117413	0.049646	2015-08-14		RGI60-01.00708	0.058853	0.010477	Glacieret	2019-09-01	RGI60-01.00708	Glacieret	Very top heavy	Ice scoured bedrock	Normal	0			RGI60-01.00708	-1.3269	249	-0.00532892	95.753
RGI60-01.00709	134.782	0.777984	31.07.1770	Mendenhall Glacier	Outlet glacier	RGI60-01.00709	122.71	0.461526	1948-08-01	Mendenhall Glacier	Outlet glacier	RGI60-01.00709	118.485	0.693569	1979-08-11	Mendenhall Glacier	RGI60-01.00709	116.191	0.341598	1990-09-26	Mendenhall Glacier	RGI60-01.00709	110.568	0.384418	2005-08-11	Mendenhall Glacier	RGI60-01.00709	106.066	0.452249	2014-08-20	Mendenhall Glacier	RGI60-01.00709	103.29	0.144702	Outlet glacier	2019-09-01	RGI60-01.00709	Outlet glacier	Top heavy	Lacustrine	Disconnected	0.132792		Mendenhall Glacier	RGI60-01.00709	-31.4917	249	-0.126473	23.3649
RGI60-01.00710	2.62417	0.079519	31.07.1770		Outlet glacier	RGI60-01.00710	2.14635	0.015442	1948-08-01		Outlet glacier	RGI60-01.00710	1.94588	0.075913	1979-08-11		RGI60-01.00710	2.02121	0.044755	1990-09-26		RGI60-01.00710	1.864	0.036565	2005-08-11		RGI60-01.00710	1.80333	0.056053	2014-08-20		RGI60-01.00710	1.76924	0.0127	Outlet glacier	2019-09-01	RGI60-01.00710	Outlet glacier	Top heavy	Ice scoured bedrock	Normal	0			RGI60-01.00710	-0.854928	249	-0.00343345	32.579
RGI60-01.00711	1.95171	0.075952	31.07.1770	Leaking Glacier	Valley glacier	RGI60-01.00711	1.75721	0.014002	1948-08-01	Leaking Glacier	Valley Glacier	RGI60-01.00711	1.70827	0.074654	1979-08-11	Leaking Glacier	RGI60-01.00711	1.61185	0.043691	1990-09-26	Leaking Glacier	RGI60-01.00711	1.543	0.035538	2005-08-11	Leaking Glacier	RGI60-01.00711	1.42485	0.054614	2014-08-20	Leaking Glacier	RGI60-01.00711	1.35982	0.012168	Valley Glacier	2019-09-01	RGI60-01.00711	Valley Glacier	Very bottom heavy	Ice scoured bedrock	Normal	0		Leaking Glacier	RGI60-01.00711	-0.591885	249	-0.00237705	30.3265
RGI60-01.00712	3.4927	0.084126	31.07.1770	Nugget Creek Glacier	Mountain Glacier	RGI60-01.00712	3.39855	0.020075	1948-08-01	Nugget Creek Glacier	Mountain Glacier	RGI60-01.00712	2.41424	0.078395	1979-08-11	Nugget Creek Glacier	RGI60-01.00712	2.08119	0.044911	1990-09-26	Nugget Creek Glacier	RGI60-01.00712	1.259	0.034629	2005-08-11	Nugget Creek Glacier	RGI60-01.00712	1.12468	0.053474	2014-08-20	Nugget Creek Glacier	RGI60-01.00712	0.951548	0.011637	Mountain Glacier	2019-09-01	RGI60-01.00712	Mountain Glacier	Very top heavy	Ice scoured bedrock	Normal	0		Nugget Creek Glacier	RGI60-01.00712	-2.54115	249	-0.0102054	72.7561
RGI60-01.00713	1.51389	0.07363	31.07.1770		Mountain Glacier	RGI60-01.00713	0.798501	0.010454	1979-08-11		Mountain Glacier	RGI60-01.00713	0.798501	0.069832	1979-08-11		RGI60-01.00713	0.79941	0.041578	1990-05-20		RGI60-01.00713	0.641	0.032651	2005-08-11		RGI60-01.00713	0.589832	0.051441	2014-08-02		RGI60-01.00713	0.542966	0.011106	Mountain Glacier	2019-09-06	RGI60-01.00713	Mountain Glacier	Bottom heavy	Ice scoured bedrock	Normal	0			RGI60-01.00713	-0.970923	249	-0.00389929	64.1344
RGI60-01.00714	0.450905	0.067992	31.07.1770		Glacieret	RGI60-01.00714	0.158168	0.008085	1979-08-11		Glacieret	RGI60-01.00714	0.158168	0.066438	1979-08-11		RGI60-01.00714	0.137228	0.039857	1990-05-20		RGI60-01.00714	0.097	0.03091	2005-08-11		RGI60-01.00714	0.080148	0.049505	2014-08-02		RGI60-01.00714	0.046748	0.010461	Glacieret	2019-09-06	RGI60-01.00714	Glacieret	Bottom heavy	Ice scoured bedrock	Normal	0			RGI60-01.00714	-0.404157	249	-0.00162312	89.6324
RGI60-01.00715	0.566652	0.068606	31.07.1770		Valley Glacier	RGI60-01.00715	0.141396	0.008023	1982-08-13		Valley Glacier	RGI60-01.00715	0.141396	0.066349	1982-08-13		RGI60-01.00715	0.120478	0.039813	1990-05-20		RGI60-01.00715	0.06	0.030792	2005-08-11		RGI60-01.00715	0.042974	0.049363	2014-08-02		RGI60-01.00715	0.021264	0.010428	Valley Glacier	2019-09-06	RGI60-01.00715	Valley Glacier	Top heavy	Ice scoured bedrock	Normal	0			RGI60-01.00715	-0.545388	249	-0.00219031	96.2474
RGI60-01.00716	0.408318	0.067766	31.07.1770		Glacieret	RGI60-01.00716	0.067413	0.007749	1979-08-11		Glacieret	RGI60-01.00716	0.067413	0.065957	1979-08-11		RGI60-01.00716	0.06424	0.039667	1990-05-20		RGI60-01.00716	0.075	0.03084	2005-08-11		RGI60-01.00716	0.060657	0.04943	2014-08-02		RGI60-01.00716	0.058304	0.010476	Glacieret	2019-09-06	RGI60-01.00716	Glacieret	Top heavy	Ice scoured bedrock	Normal	0			RGI60-01.00716	-0.350014	249	-0.00140568	85.7209
RGI60-01.00717	0.585206	0.068704	31.07.1770		Glacieret	RGI60-01.00717	0.399942	0.00898	1982-08-13		Glacieret	RGI60-01.00717	0.399942	0.06772	1982-08-13		RGI60-01.00717	0.308438	0.040302	1990-05-20		RGI60-01.00717	0.137	0.031038	2005-08-11		RGI60-01.00717	0.092527	0.049552	2014-08-02		RGI60-01.00717	0.048305	0.010463	Glacieret	2019-09-06	RGI60-01.00717	Glacieret	Very bottom heavy	Ice scoured bedrock	Normal	21.7019			RGI60-01.00717	-0.536901	249	-0.00215623	91.7456
RGI60-01.00718	2.53241	0.079032	31.07.1770		Valley Glacier	RGI60-01.00718	1.7978	0.014152	1982-08-13		Valley Glacier	RGI60-01.00718	1.7978	0.075128	1982-08-13		RGI60-01.00718	1.50976	0.043425	1990-05-20		RGI60-01.00718	1.149	0.034277	2005-08-11		RGI60-01.00718	0.842865	0.052403	2014-08-02		RGI60-01.00718	0.633744	0.011224	Valley Glacier	2019-09-06	RGI60-01.00718	Valley Glacier	Equidimensional	Ice scoured bedrock	Normal	0			RGI60-01.00718	-1.89866	249	-0.00762516	74.9746
RGI60-01.00719	0.654902	0.069074	31.07.1770		Mountain Glacier																																<Null>	<Null>	<Null>	<Null>	<Null>	<Null>			RGI60-01.00719	-0.654902	249	-0.00263013	100
RGI60-01.00720	0.076503	0.066006	31.07.1770		Glacieret	RGI60-01.00720	0.076503	0.007783	1982-08-13		Glacieret	RGI60-01.00720	0.122701	0.06625	1982-08-13		RGI60-01.00720	0.130741	0.03984	1991-06-25		RGI60-01.00720	0.111	0.030955	2005-08-11		RGI60-01.00720	0.055266	0.04941	2014-08-27		RGI60-01.00720	0.043456	0.010456	Glacieret	2019-09-01	RGI60-01.00720	Glacieret	Bottom heavy	Ice scoured bedrock	Normal	0			RGI60-01.00720	-0.033047	249	-0.000132719	43.197
RGI60-01.00721	1.12953	0.071591	31.07.1770		Glacieret	RGI60-01.00721	0.390287	0.008944	1979-08-11		Glacieret	RGI60-01.00721	0.390287	0.067669	1979-08-11		RGI60-01.00721	0.3741	0.040473	1990-05-20		RGI60-01.00721	0.234	0.031349	2005-08-11		RGI60-01.00721	0.166427	0.049832	2014-08-02		RGI60-01.00721	0.089289	0.010516	Glacieret	2019-09-06	RGI60-01.00721	Glacieret	Equidimensional	Ice scoured bedrock	Normal	0			RGI60-01.00721	-1.04024	249	-0.00417769	92.0951
RGI60-01.00722	0.230354	0.066822	31.07.1770		Glacieret	RGI60-01.00722	0.240975	0.008392	1982-08-13		Glacieret	RGI60-01.00722	0.240975	0.066877	1982-08-13		RGI60-01.00722	0.210187	0.040046	1990-05-20		RGI60-01.00722	0.166	0.031131	2005-08-11		RGI60-01.00722	0.14232	0.049741	2014-08-02		RGI60-01.00722	0.060952	0.010479	Glacieret	2019-09-06	RGI60-01.00722	Glacieret	Equidimensional	Lacustrine	Normal	0			RGI60-01.00722	-0.169402	249	-0.000680329	73.5399
RGI60-01.00723	0.371724	0.067572	31.07.1770		Glacieret	RGI60-01.00723	0.327275	0.008711	1979-08-11		Glacieret	RGI60-01.00723	0.327275	0.067335	1979-08-11		RGI60-01.00723	0.312277	0.040312	1991-06-25		RGI60-01.00723	0.3	0.03156	2004-08-15		RGI60-01.00723	0.27821	0.050257	2014-08-02		RGI60-01.00723	0.266417	0.010746	Glacieret	2019-09-06	RGI60-01.00723	Glacieret	Very bottom heavy	Ice scoured bedrock	Normal	0			RGI60-01.00723	-0.105307	249	-0.00042292	28.3294
RGI60-01.00724	1.57247	0.073941	31.07.1770		Mountain Glacier	RGI60-01.00724	0.725754	0.010185	1982-08-13		Mountain Glacier	RGI60-01.00724	0.725754	0.069446	1982-08-13		RGI60-01.00724	0.596006	0.04105	1991-06-25		RGI60-01.00724	0.475	0.03212	2005-08-11		RGI60-01.00724	0.437074	0.050861	2014-08-02		RGI60-01.00724	0.304169	0.010795	Mountain Glacier	2019-09-06	RGI60-01.00724	Mountain Glacier	Bottom heavy	Ice scoured bedrock	Normal	0			RGI60-01.00724	-1.2683	249	-0.00509357	80.6566
RGI60-01.00725	1.68201	0.074522	31.07.1770		Mountain Glacier	RGI60-01.00725	1.14841	0.011749	1982-08-13		Mountain Glacier	RGI60-01.00725	1.14841	0.071687	1982-08-13		RGI60-01.00725	1.0408	0.042206	1990-05-20		RGI60-01.00725	0.9	0.03348	2005-08-11		RGI60-01.00725	0.819952	0.052316	2014-08-02		RGI60-01.00725	0.752496	0.011378	Mountain Glacier	2019-09-06	RGI60-01.00725	Mountain Glacier	Very bottom heavy	Ice scoured bedrock	Normal	9.89658			RGI60-01.00725	-0.929513	249	-0.00373298	55.2621
RGI60-01.00726	1.56743	0.073914	31.07.1770		Mountain Glacier	RGI60-01.00726	1.05264	0.011395	1982-08-13		Mountain Glacier	RGI60-01.00726	1.05264	0.071179	1982-08-13		RGI60-01.00726	0.72008	0.041372	1990-05-20		RGI60-01.00726	0.527	0.032286	2005-08-11		RGI60-01.00726	0.415047	0.050777	2014-08-02		RGI60-01.00726	0.374686	0.010887	Mountain Glacier	2019-09-06	RGI60-01.00726	Mountain Glacier	Very bottom heavy	Ice scoured bedrock	Normal	0			RGI60-01.00726	-1.19274	249	-0.00479013	76.0955
RGI60-01.00727	0.395846	0.0677	31.07.1770		Glacieret	RGI60-01.00727	0.126487	0.007968	1979-08-11		Glacieret	RGI60-01.00727	0.126487	0.06627	1979-08-11		RGI60-01.00727	0.128628	0.039834	1991-06-25		RGI60-01.00727	0.106	0.030939	2004-08-15		RGI60-01.00727	0.07705	0.049493	2014-08-02		RGI60-01.00727	0.043091	0.010456	Glacieret	2019-09-06	RGI60-01.00727	Glacieret	Top heavy	Ice scoured bedrock	Normal	0			RGI60-01.00727	-0.352755	249	-0.00141669	89.1142
RGI60-01.00728	0.672321	0.069166	31.07.1770		Mountain Glacier	RGI60-01.00728	0.465835	0.009224	1948-08-01		Mountain Glacier	RGI60-01.00728	0.478929	0.068138	1979-08-11		RGI60-01.00728	0.478265	0.040743	1991-06-25		RGI60-01.00728	0.446	0.032027	2004-08-15		RGI60-01.00728	0.378329	0.050638	2014-08-02		RGI60-01.00728	0.36421	0.010873	Mountain Glacier	2019-09-07	RGI60-01.00728	Mountain Glacier	Bottom heavy	Ice scoured bedrock	Normal	0			RGI60-01.00728	-0.308111	249	-0.00123739	45.828
RGI60-01.00729	0.336716	0.067386	31.07.1770		Glacieret	RGI60-01.00729	0.132719	0.007991	1948-08-01		Glacieret	RGI60-01.00729	0.091559	0.066085	1979-08-11		RGI60-01.00729	0.097082	0.039752	1991-06-25		RGI60-01.00729	0.112	0.030958	2004-08-15		RGI60-01.00729	0.035496	0.049335	2014-08-02		RGI60-01.00729	0.018351	0.010424	Glacieret	2019-09-07	RGI60-01.00729	Glacieret	Very top heavy	Ice scoured bedrock	Normal	0			RGI60-01.00729	-0.318365	249	-0.00127857	94.55
RGI60-01.00730	1.33535	0.072683	31.07.1770		Mountain Glacier	RGI60-01.00730	0.663982	0.009957	1982-08-13		Mountain Glacier	RGI60-01.00730	0.663982	0.069119	1982-08-13		RGI60-01.00730	0.605046	0.041073	1990-05-20		RGI60-01.00730	0.499	0.032197	2005-08-11		RGI60-01.00730	0.393016	0.050693	2014-08-02		RGI60-01.00730	0.331326	0.010831	Mountain Glacier	2019-09-06	RGI60-01.00730	Mountain Glacier	Very bottom heavy	Ice scoured bedrock	Normal	0			RGI60-01.00730	-1.00402	249	-0.00403223	75.1881
RGI60-01.00731	0.96156	0.0707	31.07.1770		Glacieret	RGI60-01.00731	0.606299	0.009743	1982-08-13		Glacieret	RGI60-01.00731	0.606299	0.068813	1982-08-13		RGI60-01.00731	0.511458	0.04083	1990-05-20		RGI60-01.00731	0.449	0.032037	2005-08-11		RGI60-01.00731	0.381477	0.05065	2014-08-02		RGI60-01.00731	0.255903	0.010733	Glacieret	2019-09-06	RGI60-01.00731	Glacieret	Very bottom heavy	Ice scoured bedrock	Normal	74.3457			RGI60-01.00731	-0.705657	249	-0.00283396	73.3867
RGI60-01.00732	2.68119	0.079821	31.07.1770		Valley Glacier	RGI60-01.00732	2.5751	0.017028	1982-08-13		Valley Glacier	RGI60-01.00732	2.5751	0.079248	1982-08-13		RGI60-01.00732	2.31876	0.045529	1990-09-26		RGI60-01.00732	2.12	0.037384	2005-08-11		RGI60-01.00732	1.98939	0.05676	2014-08-02		RGI60-01.00732	1.85794	0.012815	Valley Glacier	2019-09-06	RGI60-01.00732	Valley Glacier	Equidimensional	Ice scoured bedrock	Normal	10.7786			RGI60-01.00732	-0.823247	249	-0.00330621	30.7046
RGI60-01.00733	0.337465	0.06739	31.07.1770		Glacieret	RGI60-01.00733	0.063517	0.007735	1948-08-01		Glacieret	RGI60-01.00733	0.064875	0.065944	1979-08-11		RGI60-01.00733	0.058399	0.039652	1991-06-25		RGI60-01.00733	0.048	0.030754	2004-08-15		RGI60-01.00733	0.009933	0.049238	2014-08-02		RGI60-01.00733	0.006733	0.010409	Glacieret	2019-09-07	RGI60-01.00733	Glacieret	Bottom heavy	Ice scoured bedrock	Normal	0			RGI60-01.00733	-0.330732	249	-0.00132824	98.0048
RGI60-01.00734	2.9452	0.081221	31.07.1770		Valley Glacier	RGI60-01.00734	2.1117	0.015313	1982-08-13		Valley Glacier	RGI60-01.00734	2.1117	0.076792	1982-08-13		RGI60-01.00734	1.79873	0.044177	1990-09-26		RGI60-01.00734	1.576	0.035643	2005-08-11		RGI60-01.00734	1.42789	0.054626	2014-08-02		RGI60-01.00734	1.15427	0.011901	Valley Glacier	2019-09-06	RGI60-01.00734	Valley Glacier	Very top heavy	Ice scoured bedrock	Disconnected	3.5936			RGI60-01.00734	-1.79093	249	-0.00719249	60.8085
RGI60-01.00735	0.36821	0.067553	31.07.1770		Glacieret	RGI60-01.00735	0.083705	0.00781	1979-08-11		Glacieret	RGI60-01.00735	0.083705	0.066044	1979-08-11		RGI60-01.00735	0.083705	0.039718	1990-05-20		RGI60-01.00735	0.055	0.030776	2005-08-11		RGI60-01.00735	0.048837	0.049386	2014-08-02		RGI60-01.00735	0.022164	0.010429	Glacieret	2019-09-06	RGI60-01.00735	Glacieret	Very top heavy	Ice scoured bedrock	Normal	0			RGI60-01.00735	-0.346046	249	-0.00138974	93.9806
RGI60-01.00736	0.631001	0.068947	31.07.1770		Glacieret	RGI60-01.00736	0.229998	0.008351	1982-08-13		Glacieret	RGI60-01.00736	0.229998	0.066819	1982-08-13		RGI60-01.00736	0.229998	0.040098	1990-09-26		RGI60-01.00736	0.131	0.031019	2005-08-11		RGI60-01.00736	0.085526	0.049525	2014-08-02		RGI60-01.00736	0.03626	0.010447	Glacieret	2019-09-06	RGI60-01.00736	Glacieret	Equidimensional	Ice scoured bedrock	Separated	0			RGI60-01.00736	-0.594741	249	-0.00238852	94.2536
RGI60-01.00737	0.255269	0.066954	31.07.1770		Glacieret	RGI60-01.00737	0.196416	0.008227	1979-08-11		Glacieret	RGI60-01.00737	0.196416	0.066641	1979-08-11		RGI60-01.00737	0.167219	0.039935	1990-05-20		RGI60-01.00737	0.076	0.030843	2005-08-11		RGI60-01.00737	0.068187	0.049459	2014-08-02		RGI60-01.00737	0.063267	0.010482	Glacieret	2019-09-06	RGI60-01.00737	Glacieret	Equidimensional	Ice scoured bedrock	Normal	0			RGI60-01.00737	-0.192002	249	-0.000771092	75.2156
RGI60-01.00738	0.970484	0.070748	31.07.1770		Mountain Glacier	RGI60-01.00738	0.469944	0.009239	1982-08-13		Mountain Glacier	RGI60-01.00738	0.469944	0.068091	1982-08-13		RGI60-01.00738	0.441466	0.040648	1990-09-26		RGI60-01.00738	0.423	0.031954	2005-08-11		RGI60-01.00738	0.388482	0.050676	2014-08-02		RGI60-01.00738	0.288856	0.010776	Mountain Glacier	2019-09-06	RGI60-01.00738	Mountain Glacier	Very bottom heavy	Lacustrine	Disconnected	0			RGI60-01.00738	-0.681628	249	-0.00273746	70.2359
RGI60-01.00739	4.55252	0.089747	31.07.1770		Valley Glacier	RGI60-01.00739	3.53483	0.020579	1982-08-13		Valley Glacier	RGI60-01.00739	3.53483	0.084335	1982-08-13		RGI60-01.00739	3.23636	0.047915	1990-09-26		RGI60-01.00739	2.681	0.039179	2005-08-11		RGI60-01.00739	2.27223	0.057834	2014-08-02		RGI60-01.00739	1.94092	0.012923	Valley Glacier	2019-09-06	RGI60-01.00739	Valley Glacier	Equidimensional	Ice scoured bedrock	Disconnected	16.1758			RGI60-01.00739	-2.61159	249	-0.0104883	57.366
RGI60-01.00740	0.352172	0.067468	31.07.1770		Glacieret	RGI60-01.00740	0.313209	0.008659	1982-08-13		Glacieret	RGI60-01.00740	0.313209	0.06726	1982-08-13		RGI60-01.00740	0.200702	0.040022	1990-09-26		RGI60-01.00740	0.182	0.031182	2005-08-11		RGI60-01.00740	0.083606	0.049518	2014-08-02		RGI60-01.00740	0.037229	0.010448	Glacieret	2019-09-06	RGI60-01.00740	Glacieret	Equidimensional	Ice scoured bedrock	Normal	0			RGI60-01.00740	-0.314943	249	-0.00126483	89.4287
RGI60-01.00741	0.608265	0.068826	31.07.1770		Glacieret	RGI60-01.00741	0.228509	0.008345	1979-08-11		Glacieret	RGI60-01.00741	0.228509	0.066811	1979-08-11		RGI60-01.00741	0.207601	0.04004	1990-09-26		RGI60-01.00741	0.156	0.031099	2005-08-11		RGI60-01.00741	0.136356	0.049718	2014-08-02		RGI60-01.00741	0.133582	0.010574	Glacieret	2019-09-06	RGI60-01.00741	Glacieret	Equidimensional	Ice scoured bedrock	Normal	0			RGI60-01.00741	-0.474683	249	-0.00190636	78.0388
RGI60-01.00742	1.82509	0.075281	31.07.1770		Mountain Glacier	RGI60-01.00742	1.38583	0.012628	1948-08-01		Mountain Glacier	RGI60-01.00742	1.26956	0.072329	1979-08-11		RGI60-01.00742	1.17798	0.042563	1990-09-26		RGI60-01.00742	1.016	0.033851	2004-08-15		RGI60-01.00742	0.783764	0.052178	2014-08-02		RGI60-01.00742	0.68348	0.011289	Mountain Glacier	2019-09-07	RGI60-01.00742	Mountain Glacier	Very bottom heavy	Ice scoured bedrock	Disconnected	0			RGI60-01.00742	-1.14161	249	-0.00458477	62.5508
RGI60-01.00743	1.31425	0.072571	31.07.1770		Mountain Glacier	RGI60-01.00743	0.535874	0.009483	1982-08-13		Mountain Glacier	RGI60-01.00743	0.535874	0.06844	1982-08-13		RGI60-01.00743	0.437706	0.040638	1990-09-26		RGI60-01.00743	0.383	0.031826	2005-08-11		RGI60-01.00743	0.263023	0.050199	2014-08-02		RGI60-01.00743	0.241698	0.010714	Mountain Glacier	2019-09-06	RGI60-01.00743	Mountain Glacier	Very bottom heavy	Ice scoured bedrock	Normal	0			RGI60-01.00743	-1.07255	249	-0.00430744	81.6094
RGI60-01.00744	1.16999	0.071806	31.07.1770		Mountain Glacier	RGI60-01.00744	0.8619	0.010689	1979-08-11		Mountain Glacier	RGI60-01.00744	0.8619	0.070168	1979-08-11		RGI60-01.00744	0.80318	0.041588	1990-09-26		RGI60-01.00744	0.742	0.032974	2005-08-11		RGI60-01.00744	0.617655	0.051547	2014-08-02		RGI60-01.00744	0.478375	0.011022	Mountain Glacier	2019-09-01	RGI60-01.00744	Mountain Glacier	Equidimensional	Ice scoured bedrock	Separated	0			RGI60-01.00744	-0.691619	249	-0.00277759	59.113
RGI60-01.00745	1.53135	0.073723	31.07.1770		Mountain Glacier	RGI60-01.00745	1.25108	0.012129	1948-08-01		Mountain Glacier	RGI60-01.00745	0.954193	0.070657	1979-08-11		RGI60-01.00745	0.954279	0.041981	1990-09-26		RGI60-01.00745	0.675	0.03276	2004-08-15		RGI60-01.00745	0.634486	0.051611	2014-08-02		RGI60-01.00745	0.488987	0.011036	Mountain Glacier	2019-09-07	RGI60-01.00745	Mountain Glacier	Very bottom heavy	Lacustrine	Normal	0			RGI60-01.00745	-1.04236	249	-0.0041862	68.0683
RGI60-01.00746	8.04508	0.108272	31.07.1770		Mountain Glacier	RGI60-01.00746	4.89159	0.025599	1979-08-11		Mountain Glacier	RGI60-01.00746	4.89159	0.091525	1979-08-11		RGI60-01.00746	4.5075	0.051219	1990-09-26		RGI60-01.00746	3.954	0.043253	2005-08-11		RGI60-01.00746	3.26289	0.061599	2014-08-02		RGI60-01.00746	2.89531	0.014164	Mountain Glacier	2019-09-01	RGI60-01.00746	Mountain Glacier	Bottom heavy	Ice scoured bedrock	Normal	13.397			RGI60-01.00746	-5.14977	249	-0.0206818	64.0115
RGI60-01.00747	0.690725	0.069264	31.07.1770		Glacieret	RGI60-01.00747	0.314495	0.008664	1979-08-11		Glacieret	RGI60-01.00747	0.314495	0.067267	1979-08-11		RGI60-01.00747	0.298213	0.040275	1990-09-26		RGI60-01.00747	0.168	0.031138	2005-08-11		RGI60-01.00747	0.077243	0.049494	2014-08-02		RGI60-01.00747	0.018078	0.010424	Glacieret	2019-09-01	RGI60-01.00747	Glacieret	Equidimensional	Ice scoured bedrock	Normal	0			RGI60-01.00747	-0.672647	249	-0.00270139	97.3828
RGI60-01.00748	12.6796	0.132855	31.07.1770		Valley Glacier	RGI60-01.00748	11.9255	0.051624	1948-08-01		Valley Glacier	RGI60-01.00748	11.0447	0.124137	1979-08-11		RGI60-01.00748	10.9473	0.067963	1990-09-26		RGI60-01.00748	9.879	0.062213	2004-08-15		RGI60-01.00748	9.47669	0.085211	2014-08-02		RGI60-01.00748	8.96229	0.022051	Valley Glacier	2019-09-07	RGI60-01.00748	Valley Glacier	Top heavy	Ice scoured bedrock	Normal	0			RGI60-01.00748	-3.71734	249	-0.0149291	29.3174
RGI60-01.00749	0.836392	0.070036	31.07.1770		Mountain Glacier	RGI60-01.00749	0.221904	0.008321	1948-08-01		Mountain Glacier	RGI60-01.00749	0.271902	0.067041	1979-08-11		RGI60-01.00749	0.267299	0.040195	1990-09-26		RGI60-01.00749	0.276	0.031483	2004-08-15		RGI60-01.00749	0.161961	0.049815	2014-08-02		RGI60-01.00749	0.127729	0.010566	Mountain Glacier	2019-09-07	RGI60-01.00749	Mountain Glacier	Equidimensional	Ice scoured bedrock	Normal	0			RGI60-01.00749	-0.708663	249	-0.00284604	84.7286
RGI60-01.00750	0.447792	0.067975	31.07.1770		Mountain Glacier	RGI60-01.00750	0.127566	0.007972	1979-08-11		Mountain Glacier	RGI60-01.00750	0.127566	0.066276	1979-08-11		RGI60-01.00750	0.12735	0.039831	1990-09-26		RGI60-01.00750	0.067	0.030814	2005-08-11		RGI60-01.00750	0.031868	0.049321	2014-08-02							<Null>	<Null>	<Null>	<Null>	<Null>	<Null>			RGI60-01.00750	-0.447792	249	-0.00179836	100
RGI60-01.00751	2.16276	0.077072	31.07.1770		Glacieret	RGI60-01.00751	1.05716	0.011412	1979-08-11		Glacieret	RGI60-01.00751	0.9979	0.070889	1979-08-11		RGI60-01.00751	0.97877	0.042045	1990-09-26		RGI60-01.00751	0.435	0.031992	2005-08-11		RGI60-01.00751	0.389919	0.050682	2014-08-02		RGI60-01.00751	0.220383	0.010686	Glacieret	2019-09-01	RGI60-01.00751	Glacieret	Bottom heavy	Lacustrine	Normal	0			RGI60-01.00751	-1.94238	249	-0.00780073	89.8101
RGI60-01.00752	1.70018	0.074618	31.07.1770		Glacieret	RGI60-01.00752	0.459245	0.009199	1979-08-11		Glacieret	RGI60-01.00752	0.459245	0.068034	1979-08-11		RGI60-01.00752	0.392578	0.040521	1990-09-26		RGI60-01.00752	0.289	0.031525	2005-08-11		RGI60-01.00752	0.260762	0.050191	2014-08-02		RGI60-01.00752	0.211147	0.010674	Glacieret	2019-09-01	RGI60-01.00752	Glacieret	Equidimensional	Ice scoured bedrock	Normal	0			RGI60-01.00752	-1.48903	249	-0.00598004	87.5809
RGI60-01.00753	0.798101	0.069833	31.07.1770		Mountain Glacier	RGI60-01.00753	0.466356	0.009226	1948-08-01		Mountain Glacier	RGI60-01.00753	0.302952	0.067206	1979-08-11		RGI60-01.00753	0.294917	0.040267	1990-09-26		RGI60-01.00753	0.286	0.031515	2004-08-15		RGI60-01.00753	0.122664	0.049666	2014-08-02		RGI60-01.00753	0.107056	0.010539	Mountain Glacier	2019-09-07	RGI60-01.00753	Mountain Glacier	Very bottom heavy	Ice scoured bedrock	Normal	0			RGI60-01.00753	-0.691045	249	-0.00277528	86.5862
RGI60-01.00754	2.05889	0.076521	31.07.1770		Mountain Glacier	RGI60-01.00754	1.07924	0.011493	1948-08-01		Mountain Glacier	RGI60-01.00754	0.999825	0.070899	1979-08-11		RGI60-01.00754	1.05561	0.042245	1990-09-26		RGI60-01.00754	1.086	0.034075	2004-08-15		RGI60-01.00754	0.494542	0.051079	2014-08-02		RGI60-01.00754	0.43581	0.010967	Mountain Glacier	2019-09-07	RGI60-01.00754	Mountain Glacier	Very bottom heavy	Lacustrine	Normal	0			RGI60-01.00754	-1.62308	249	-0.00651837	78.8327
RGI60-01.00755	2.19045	0.077219	31.07.1770		Valley Glacier	RGI60-01.00755	1.73557	0.013922	1948-08-01		Valley Glacier	RGI60-01.00755	1.72676	0.074752	1979-08-11		RGI60-01.00755	1.69984	0.04392	1990-09-26		RGI60-01.00755	1.539	0.035525	2004-08-15		RGI60-01.00755	1.33096	0.054258	2014-08-02		RGI60-01.00755	1.05953	0.011777	Valley Glacier	2019-09-07	RGI60-01.00755	Valley Glacier	Top heavy	Ice scoured bedrock	Disconnected	0			RGI60-01.00755	-1.13092	249	-0.00454184	51.6294
RGI60-01.00756	1.17395	0.071827	31.07.1770		Mountain Glacier	RGI60-01.00756	0.598856	0.009716	1982-08-13		Mountain Glacier	RGI60-01.00756	0.598856	0.068774	1982-08-13		RGI60-01.00756	0.433114	0.040626	1990-09-26		RGI60-01.00756	0.411	0.031915	2005-08-11		RGI60-01.00756	0.296802	0.050328	2014-08-02		RGI60-01.00756	0.200287	0.01066	Mountain Glacier	2019-09-01	RGI60-01.00756	Mountain Glacier	Top heavy	Ice scoured bedrock	Normal	0			RGI60-01.00756	-0.973665	249	-0.0039103	82.9391
RGI60-01.00757	1.1066	0.07147	31.07.1770		Mountain Glacier	RGI60-01.00757	0.657542	0.009933	1982-08-13		Mountain Glacier	RGI60-01.00757	0.657542	0.069085	1982-08-13		RGI60-01.00757	0.539276	0.040902	1990-09-26		RGI60-01.00757	0.32	0.031624	2005-08-11		RGI60-01.00757	0.247738	0.050141	2014-08-02		RGI60-01.00757	0.196187	0.010655	Mountain Glacier	2019-09-01	RGI60-01.00757	Mountain Glacier	Equidimensional	Ice scoured bedrock	Normal	0			RGI60-01.00757	-0.910409	249	-0.00365626	82.2711
RGI60-01.00759	0.746244	0.069558	31.07.1770		Glacieret	RGI60-01.00759	0.354486	0.008812	1982-08-13		Glacieret	RGI60-01.00759	0.354486	0.067479	1982-08-13		RGI60-01.00759	0.2917	0.040258	1990-09-26		RGI60-01.00759	0.257	0.031422	2005-08-11		RGI60-01.00759	0.239486	0.05011	2014-08-02		RGI60-01.00759	0.210181	0.010673	Glacieret	2019-09-01	RGI60-01.00759	Glacieret	Very bottom heavy	Ice scoured bedrock	Normal	16.4091			RGI60-01.00759	-0.536063	249	-0.00215286	71.8348
RGI60-01.00760	1.6845	0.074535	31.07.1770		Mountain Glacier	RGI60-01.00760	1.26548	0.012182	1982-08-13		Mountain Glacier	RGI60-01.00760	1.26548	0.072307	1982-08-13		RGI60-01.00760	1.15322	0.042498	1990-09-26		RGI60-01.00760	0.947	0.03363	2005-08-11		RGI60-01.00760	0.707887	0.05189	2014-08-02		RGI60-01.00760	0.670809	0.011272	Mountain Glacier	2019-09-01	RGI60-01.00760	Mountain Glacier	Very bottom heavy	Lacustrine	Normal	7.74498			RGI60-01.00760	-1.0137	249	-0.00407106	60.1777
RGI60-01.00762	0.627081	0.068926	31.07.1770		Mountain Glacier																																<Null>	<Null>	<Null>	<Null>	<Null>	<Null>			RGI60-01.00762	-0.627081	249	-0.0025184	100
RGI60-01.00763	0.460885	0.068045	31.07.1770		Glacieret	RGI60-01.00763	0.185188	0.008185	1982-08-13		Glacieret	RGI60-01.00763	0.185188	0.066581	1982-08-13		RGI60-01.00763	0.134272	0.039849	1990-09-26		RGI60-01.00763	0.1	0.03092	2005-08-11		RGI60-01.00763	0.090515	0.049544	2014-08-02		RGI60-01.00763	0.077348	0.010501	Glacieret	2019-09-01	RGI60-01.00763	Glacieret	Very bottom heavy	Ice scoured bedrock	Normal	0			RGI60-01.00763	-0.383537	249	-0.00154031	83.2175
RGI60-01.00764	0.604487	0.068806	31.07.1770		Glacieret	RGI60-01.00764	0.360354	0.008833	1982-08-13		Glacieret	RGI60-01.00764	0.360354	0.06751	1982-08-13		RGI60-01.00764	0.336761	0.040376	1990-09-26		RGI60-01.00764	0.283	0.031506	2005-08-11		RGI60-01.00764	0.265071	0.050207	2014-08-02		RGI60-01.00764	0.213144	0.010677	Glacieret	2019-09-01	RGI60-01.00764	Glacieret	Very bottom heavy	Ice scoured bedrock	Normal	19.955			RGI60-01.00764	-0.391343	249	-0.00157166	64.7397
RGI60-01.00765	0.687146	0.069245	31.07.1770		Glacieret	RGI60-01.00765	0.299539	0.008608	1982-08-13		Glacieret	RGI60-01.00765	0.299539	0.067188	1982-08-13		RGI60-01.00765	0.275308	0.040216	1990-09-26		RGI60-01.00765	0.255	0.031416	2005-08-11		RGI60-01.00765	0.162215	0.049816	2014-08-02		RGI60-01.00765	0.149767	0.010595	Glacieret	2019-09-01	RGI60-01.00765	Glacieret	Equidimensional	Ice scoured bedrock	Normal	0			RGI60-01.00765	-0.537379	249	-0.00215815	78.2045
RGI60-01.00766	0.265292	0.067007	31.07.1770		Mountain Glacier	RGI60-01.00766	0.063354	0.007734	1982-08-13		Mountain Glacier	RGI60-01.00766	0.063354	0.065936	1982-08-13		RGI60-01.00766	0.079226	0.039706	1990-09-26		RGI60-01.00766	0.053	0.03077	2005-08-11		RGI60-01.00766	0.042941	0.049363	2014-08-02							<Null>	<Null>	<Null>	<Null>	<Null>	<Null>			RGI60-01.00766	-0.265292	249	-0.00106543	100
RGI60-01.00767	0.670946	0.069159	31.07.1770		Mountain Glacier	RGI60-01.00767	0.378688	0.008901	1982-08-13		Mountain Glacier	RGI60-01.00767	0.378688	0.067607	1982-08-13		RGI60-01.00767	0.321017	0.040335	1990-09-26		RGI60-01.00767	0.318	0.031618	2005-08-11		RGI60-01.00767	0.306066	0.050363	2014-08-02		RGI60-01.00767	0.302857	0.010794	Mountain Glacier	2019-09-01	RGI60-01.00767	Mountain Glacier	Equidimensional	Ice scoured bedrock	Normal	0			RGI60-01.00767	-0.368089	249	-0.00147827	54.8612
RGI60-01.00768	0.577383	0.068663	31.07.1770		Glacieret	RGI60-01.00768	0.148741	0.00805	1979-08-11		Glacieret	RGI60-01.00768	0.148741	0.066388	1979-08-11		RGI60-01.00768	0.108929	0.039783	1990-09-26		RGI60-01.00768	0.101	0.030923	2005-08-11		RGI60-01.00768	0.058729	0.049423	2014-08-02		RGI60-01.00768	0.027381	0.010436	Glacieret	2019-09-01	RGI60-01.00768	Glacieret	Bottom heavy	Lacustrine	Normal	0			RGI60-01.00768	-0.550002	249	-0.00220884	95.2577
RGI60-01.00769	1.71882	0.074717	31.07.1770		Mountain Glacier	RGI60-01.00769	1.28815	0.012266	1982-08-13		Mountain Glacier	RGI60-01.00769	1.28815	0.072427	1982-08-13		RGI60-01.00769	1.15297	0.042498	1990-09-26		RGI60-01.00769	1.031	0.033899	2005-08-11		RGI60-01.00769	0.848781	0.052425	2014-08-02		RGI60-01.00769	0.72666	0.011345	Mountain Glacier	2019-09-01	RGI60-01.00769	Mountain Glacier	Top heavy	Ice scoured bedrock	Normal	7.51812			RGI60-01.00769	-0.992163	249	-0.00398459	57.7234
RGI60-01.00770	0.753675	0.069598	31.07.1770		Mountain Glacier	RGI60-01.00770	0.503438	0.009363	1948-08-01		Mountain Glacier	RGI60-01.00770	0.548048	0.068505	1979-08-11		RGI60-01.00770	0.555883	0.040945	1990-09-26		RGI60-01.00770	0.527	0.032286	2004-08-15		RGI60-01.00770	0.181808	0.049891	2014-08-02		RGI60-01.00770	0.142686	0.010585	Mountain Glacier	2019-09-07	RGI60-01.00770	Mountain Glacier	Equidimensional	Ice scoured bedrock	Normal	0			RGI60-01.00770	-0.610989	249	-0.00245377	81.068
RGI60-01.00771	1.45098	0.073296	31.07.1770		Mountain Glacier	RGI60-01.00771	0.918574	0.010899	1979-08-11		Mountain Glacier	RGI60-01.00771	0.918574	0.070468	1979-08-11		RGI60-01.00771	0.773838	0.041512	1990-09-26		RGI60-01.00771	0.667	0.032734	2005-08-11		RGI60-01.00771	0.554101	0.051306	2014-08-02		RGI60-01.00771	0.472981	0.011015	Mountain Glacier	2019-09-01	RGI60-01.00771	Mountain Glacier	Very bottom heavy	Ice scoured bedrock	Normal	12.5471			RGI60-01.00771	-0.978004	249	-0.00392773	67.4028
RGI60-01.00772	0.44967	0.067985	31.07.1770		Glacieret	RGI60-01.00772	0.331649	0.008727	1982-08-13		Glacieret	RGI60-01.00772	0.331649	0.067358	1982-08-13		RGI60-01.00772	0.181742	0.039973	1990-09-26		RGI60-01.00772	0.157	0.031102	2005-08-11		RGI60-01.00772	0.121165	0.04966	2014-08-02		RGI60-01.00772	0.068632	0.010489	Glacieret	2019-09-01	RGI60-01.00772	Glacieret	Equidimensional	Ice scoured bedrock	Normal	0			RGI60-01.00772	-0.381038	249	-0.00153027	84.7373
RGI60-01.00773	0.471674	0.068102	31.07.1770		Glacieret	RGI60-01.00773	0.21958	0.008312	1982-08-13		Glacieret	RGI60-01.00773	0.21958	0.066764	1982-08-13		RGI60-01.00773	0.139547	0.039863	1990-09-26		RGI60-01.00773	0.109	0.030949	2005-08-11		RGI60-01.00773	0.074363	0.049483	2014-08-02		RGI60-01.00773	0.052204	0.010468	Glacieret	2019-09-01	RGI60-01.00773	Glacieret	Equidimensional	Ice scoured bedrock	Normal	0			RGI60-01.00773	-0.41947	249	-0.00168462	88.9322
RGI60-01.00774	0.598239	0.068773	31.07.1770		Glacieret	RGI60-01.00774	0.419215	0.009051	1982-08-13		Glacieret	RGI60-01.00774	0.419215	0.067822	1982-08-13		RGI60-01.00774	0.288294	0.04025	1990-09-26		RGI60-01.00774	0.267	0.031454	2005-08-11		RGI60-01.00774	0.197032	0.049949	2014-08-27		RGI60-01.00774	0.164093	0.010613	Glacieret	2019-09-01	RGI60-01.00774	Glacieret	Bottom heavy	Ice scoured bedrock	Normal	0			RGI60-01.00774	-0.434146	249	-0.00174356	72.5707
RGI60-01.00775	1.32128	0.072608	31.07.1770		Valley Glacier	RGI60-01.00775	1.01077	0.01124	1982-08-13		Valley Glacier	RGI60-01.00775	1.01077	0.070957	1982-08-13		RGI60-01.00775	0.969368	0.04202	1990-09-26		RGI60-01.00775	0.936	0.033595	2005-08-11		RGI60-01.00775	0.744657	0.05203	2014-08-02		RGI60-01.00775	0.712007	0.011326	Valley Glacier	2019-09-01	RGI60-01.00775	Valley Glacier	Equidimensional	Lacustrine	Disconnected	0			RGI60-01.00775	-0.609269	249	-0.00244686	46.1122
RGI60-01.00776	0.598983	0.068777	31.07.1770		Mountain Glacier	RGI60-01.00776	0.384837	0.008924	1948-08-01		Mountain Glacier	RGI60-01.00776	0.339276	0.067398	1979-08-11		RGI60-01.00776	0.354817	0.040423	1990-09-26		RGI60-01.00776	0.333	0.031666	2004-08-15		RGI60-01.00776	0.254372	0.050167	2014-08-02		RGI60-01.00776	0.124101	0.010561	Mountain Glacier	2019-09-07	RGI60-01.00776	Mountain Glacier	Bottom heavy	Ice scoured bedrock	Normal	0			RGI60-01.00776	-0.474882	249	-0.00190716	79.2814
RGI60-01.00777	1.7019	0.074627	31.07.1770		Mountain Glacier	RGI60-01.00777	1.20695	0.011966	1979-08-11		Mountain Glacier	RGI60-01.00777	1.20695	0.071997	1979-08-11		RGI60-01.00777	1.09434	0.042345	1990-09-26		RGI60-01.00777	0.928	0.03357	2005-08-11		RGI60-01.00777	0.734547	0.051991	2014-08-02		RGI60-01.00777	0.707265	0.011319	Mountain Glacier	2019-09-01	RGI60-01.00777	Mountain Glacier	Top heavy	Ice scoured bedrock	Disconnected	8.06772			RGI60-01.00777	-0.994638	249	-0.00399453	58.4427
RGI60-01.00778	0.724719	0.069444	31.07.1770		Mountain Glacier	RGI60-01.00778	0.516013	0.009409	1948-08-01		Mountain Glacier	RGI60-01.00778	0.494995	0.068223	1979-08-11		RGI60-01.00778	0.514354	0.040837	1990-09-26		RGI60-01.00778	0.423	0.031954	2004-08-15		RGI60-01.00778	0.289651	0.050301	2014-08-02		RGI60-01.00778	0.310762	0.010804	Mountain Glacier	2019-09-07	RGI60-01.00778	Mountain Glacier	Very bottom heavy	Ice scoured bedrock	Disconnected	0			RGI60-01.00778	-0.413957	249	-0.00166248	57.1197
RGI60-01.00779	0.458002	0.068029	31.07.1770		Mountain Glacier	RGI60-01.00779	0.240459	0.00839	1948-08-01		Mountain Glacier	RGI60-01.00779	0.211608	0.066722	1979-08-11		RGI60-01.00779	0.24188	0.040129	1990-09-26		RGI60-01.00779	0.188	0.031202	2004-08-15		RGI60-01.00779	0.143883	0.049747	2014-08-02		RGI60-01.00779	0.095582	0.010524	Mountain Glacier	2019-09-07	RGI60-01.00779	Mountain Glacier	Top heavy	Ice scoured bedrock	Normal	0			RGI60-01.00779	-0.36242	249	-0.0014555	79.1307
RGI60-01.00780	6.30221	0.099028	31.07.1770	Schubee Glacier	Mountain Glacier	RGI60-01.00780	4.19774	0.023032	1948-08-01	Schubee Glacier	Mountain Glacier	RGI60-01.00780	4.216	0.087945	1979-08-11	Schubee Glacier	RGI60-01.00780	4.28948	0.050653	1990-09-26	Schubee Glacier	RGI60-01.00780	4.113	0.043762	2004-08-15	Schubee Glacier	RGI60-01.00780	3.4677	0.062377	2014-08-02	Schubee Glacier	RGI60-01.00780	3.12801	0.014466	Mountain Glacier	2019-09-07	RGI60-01.00780	Mountain Glacier	Bottom heavy	Ice scoured bedrock	Normal	0		Schubee Glacier	RGI60-01.00780	-3.1742	249	-0.0127478	50.3664
RGI60-01.00781	1.14476	0.071672	31.07.1770		Valley Glacier	RGI60-01.00781	0.687853	0.010045	1982-08-13		Valley Glacier	RGI60-01.00781	0.687853	0.069246	1982-08-13		RGI60-01.00781	0.623321	0.041121	1990-09-26		RGI60-01.00781	0.572	0.03243	2005-08-11		RGI60-01.00781	0.515907	0.05116	2014-08-02		RGI60-01.00781	0.456195	0.010993	Valley Glacier	2019-09-01	RGI60-01.00781	Valley Glacier	Equidimensional	Ice scoured bedrock	Normal	0			RGI60-01.00781	-0.688566	249	-0.00276533	60.1493
RGI60-01.00782	0.667076	0.069138	31.07.1770		Glacieret	RGI60-01.00782	0.300353	0.008611	1979-08-11		Glacieret	RGI60-01.00782	0.300353	0.067192	1979-08-11		RGI60-01.00782	0.27349	0.040211	1990-09-26		RGI60-01.00782	0.227	0.031326	2005-08-11		RGI60-01.00782	0.204836	0.049978	2014-08-02		RGI60-01.00782	0.077516	0.010501	Glacieret	2019-09-01	RGI60-01.00782	Glacieret	Equidimensional	Ice scoured bedrock	Normal	0			RGI60-01.00782	-0.58956	249	-0.00236771	88.3797
RGI60-01.00783	0.500029	0.068252	31.07.1770		Glacieret	RGI60-01.00783	0.212337	0.008286	1979-08-11		Glacieret	RGI60-01.00783	0.212337	0.066725	1979-08-11		RGI60-01.00783	0.201048	0.040023	1990-09-26		RGI60-01.00783	0.159	0.031109	2005-08-11		RGI60-01.00783	0.077453	0.049494	2014-08-02		RGI60-01.00783	0.056506	0.010473	Glacieret	2019-09-01	RGI60-01.00783	Glacieret	Equidimensional	Ice scoured bedrock	Normal	0			RGI60-01.00783	-0.443523	249	-0.00178122	88.6995
RGI60-01.00784	0.278062	0.067075	31.07.1770		Glacieret	RGI60-01.00784	0.2086	0.008272	1948-08-01		Glacieret	RGI60-01.00784	0.208901	0.066707	1979-08-11		RGI60-01.00784	0.245325	0.040138	1990-09-26		RGI60-01.00784	0.215	0.031288	2004-08-15		RGI60-01.00784	0.114817	0.049636	2014-08-02		RGI60-01.00784	0.035773	0.010447	Glacieret	2019-09-07	RGI60-01.00784	Glacieret	Very top heavy	Ice scoured bedrock	Disconnected	0			RGI60-01.00784	-0.242289	249	-0.000973048	87.1349
RGI60-01.00785	0.913198	0.070444	31.07.1770		Mountain Glacier	RGI60-01.00785	0.455826	0.009187	1948-08-01		Mountain Glacier	RGI60-01.00785	0.440633	0.067935	1979-08-11		RGI60-01.00785	0.460737	0.040698	1990-09-26		RGI60-01.00785	0.4	0.03188	2004-08-15		RGI60-01.00785	0.36474	0.050586	2014-08-02		RGI60-01.00785	0.309573	0.010802	Mountain Glacier	2019-09-07	RGI60-01.00785	Mountain Glacier	Equidimensional	Ice scoured bedrock	Normal	0			RGI60-01.00785	-0.603625	249	-0.0024242	66.1001
RGI60-01.00786	0.501696	0.068261	31.07.1770		Mountain Glacier	RGI60-01.00786	0.496676	0.009338	1982-08-13		Mountain Glacier	RGI60-01.00786	0.496676	0.068232	1982-08-13		RGI60-01.00786	0.400996	0.040543	1990-09-26		RGI60-01.00786	0.345	0.031704	2005-08-11		RGI60-01.00786	0.281133	0.050268	2014-08-02		RGI60-01.00786	0.248116	0.010723	Mountain Glacier	2019-09-01	RGI60-01.00786	Mountain Glacier	Bottom heavy	Ice scoured bedrock	Normal	0			RGI60-01.00786	-0.25358	249	-0.00101839	50.5446
RGI60-01.00787	2.80864	0.080497	31.07.1770		Valley Glacier	RGI60-01.00787	2.79148	0.017828	1982-08-13		Valley Glacier	RGI60-01.00787	2.79148	0.080395	1982-08-13		RGI60-01.00787	2.38913	0.045712	1990-09-26		RGI60-01.00787	2.126	0.037403	2005-08-11		RGI60-01.00787	1.77678	0.055952	2014-08-02		RGI60-01.00787	1.4177	0.012243	Valley Glacier	2019-09-01	RGI60-01.00787	Valley Glacier	Bottom heavy	Ice scoured bedrock	Normal	0			RGI60-01.00787	-1.39094	249	-0.00558611	49.5236
RGI60-01.00788	0.470721	0.068097	31.07.1770		Glacieret	RGI60-01.00788	0.295708	0.008594	1982-08-13		Glacieret	RGI60-01.00788	0.295708	0.067167	1982-08-13		RGI60-01.00788	0.283306	0.040237	1990-09-26		RGI60-01.00788	0.265	0.031448	2005-08-11		RGI60-01.00788	0.148177	0.049763	2014-08-27		RGI60-01.00788	0.114313	0.010549	Glacieret	2019-09-01	RGI60-01.00788	Glacieret	Bottom heavy	Ice scoured bedrock	Normal	0			RGI60-01.00788	-0.356408	249	-0.00143136	75.7153
RGI60-01.00789	3.77816	0.08564	31.07.1770		Valley Glacier	RGI60-01.00789	2.32228	0.016092	1982-08-13		Valley Glacier	RGI60-01.00789	2.32228	0.077908	1982-08-13		RGI60-01.00789	2.09728	0.044953	1990-09-26		RGI60-01.00789	1.97	0.036904	2005-08-11		RGI60-01.00789	1.64654	0.055457	2014-08-02		RGI60-01.00789	1.5583	0.012426	Valley Glacier	2019-09-01	RGI60-01.00789	Valley Glacier	Very bottom heavy	Ice scoured bedrock	Disconnected	6.80717			RGI60-01.00789	-2.21986	249	-0.00891509	58.755
RGI60-01.00790	0.394627	0.067693	31.07.1770		Glacieret	RGI60-01.00790	0.193777	0.008217	1982-08-13		Glacieret	RGI60-01.00790	0.193777	0.066627	1982-08-13		RGI60-01.00790	0.166291	0.039932	1990-09-26		RGI60-01.00790	0.153	0.03109	2005-08-11		RGI60-01.00790	0.12077	0.049659	2014-08-02		RGI60-01.00790	0.072293	0.010494	Glacieret	2019-09-01	RGI60-01.00790	Glacieret	Very bottom heavy	Ice scoured bedrock	Normal	0			RGI60-01.00790	-0.322334	249	-0.00129451	81.6807
RGI60-01.00791	0.209327	0.06671	31.07.1770		Glacieret	RGI60-01.00791	0.140038	0.008018	1982-08-13		Glacieret	RGI60-01.00791	0.140038	0.066342	1982-08-13		RGI60-01.00791	0.163072	0.039924	1990-09-26		RGI60-01.00791	0.113	0.030962	2005-08-11		RGI60-01.00791	0.072658	0.049476	2014-08-02		RGI60-01.00791	0.068421	0.010489	Glacieret	2019-09-01	RGI60-01.00791	Glacieret	Equidimensional	Ice scoured bedrock	Normal	0			RGI60-01.00791	-0.140906	249	-0.000565888	67.3138
RGI60-01.00792	4.43632	0.089131	31.07.1770		Mountain Glacier	RGI60-01.00792	3.9266	0.022028	1948-08-01		Mountain Glacier	RGI60-01.00792	3.88183	0.086174	1979-08-11		RGI60-01.00792	3.93052	0.049719	1990-09-26		RGI60-01.00792	3.506	0.041819	2004-08-15		RGI60-01.00792	3.15166	0.061176	2014-08-02		RGI60-01.00792	2.82581	0.014074	Mountain Glacier	2019-09-07	RGI60-01.00792	Mountain Glacier	Very bottom heavy	Ice scoured bedrock	Normal	0			RGI60-01.00792	-1.61051	249	-0.00646792	36.3029
RGI60-01.00793	0.211145	0.06672	31.07.1770		Glacieret	RGI60-01.00793	0.165107	0.008111	1982-08-13		Glacieret	RGI60-01.00793	0.165107	0.066475	1982-08-13		RGI60-01.00793	0.142653	0.039871	1990-09-26		RGI60-01.00793	0.107	0.030942	2005-08-11		RGI60-01.00793	0.106592	0.049605	2014-08-02		RGI60-01.00793	0.089577	0.010516	Glacieret	2019-09-01	RGI60-01.00793	Glacieret	Very bottom heavy	Ice scoured bedrock	Normal	0			RGI60-01.00793	-0.121568	249	-0.000488225	57.5756
RGI60-01.00794	0.637446	0.068981	31.07.1770		Glacieret	RGI60-01.00794	0.27294	0.00851	1948-08-01		Glacieret	RGI60-01.00794	0.284446	0.067108	1979-08-11		RGI60-01.00794	0.293078	0.040262	1990-09-26		RGI60-01.00794	0.278	0.03149	2004-08-15		RGI60-01.00794	0.088372	0.049536	2014-08-02		RGI60-01.00794	0.038093	0.01045	Glacieret	2019-09-07	RGI60-01.00794	Glacieret	Bottom heavy	Ice scoured bedrock	Normal	0			RGI60-01.00794	-0.599353	249	-0.00240704	94.0241
RGI60-01.00795	0.802071	0.069854	31.07.1770		Mountain Glacier	RGI60-01.00795	0.501607	0.009356	1948-08-01		Mountain Glacier	RGI60-01.00795	0.498249	0.068241	1979-08-11		RGI60-01.00795	0.507569	0.04082	1990-09-26		RGI60-01.00795	0.424	0.031957	2004-08-15		RGI60-01.00795	0.405938	0.050743	2014-08-02		RGI60-01.00795	0.32321	0.01082	Mountain Glacier	2019-09-07	RGI60-01.00795	Mountain Glacier	Equidimensional	Ice scoured bedrock	Normal	0			RGI60-01.00795	-0.478861	249	-0.00192314	59.7031
RGI60-01.00796	0.393713	0.067688	31.07.1770		Glacieret	RGI60-01.00796	0.172109	0.008137	1982-08-13		Glacieret	RGI60-01.00796	0.172109	0.066512	1982-08-13		RGI60-01.00796	0.172109	0.039947	1990-09-26		RGI60-01.00796	0.134	0.031029	2005-08-11		RGI60-01.00796	0.110144	0.049619	2014-08-27		RGI60-01.00796	0.046545	0.010461	Glacieret	2019-09-01	RGI60-01.00796	Glacieret	Very top heavy	Ice scoured bedrock	Normal	0			RGI60-01.00796	-0.347168	249	-0.00139425	88.1779
RGI60-01.00797	3.53669	0.084359	31.07.1770		Valley Glacier	RGI60-01.00797	2.15744	0.015483	1979-08-11		Valley Glacier	RGI60-01.00797	2.15744	0.077034	1979-08-11		RGI60-01.00797	2.0783	0.044904	1990-09-26		RGI60-01.00797	1.81	0.036392	2005-08-11		RGI60-01.00797	1.66812	0.055539	2014-08-02		RGI60-01.00797	1.32886	0.012128	Valley Glacier	2019-09-01	RGI60-01.00797	Valley Glacier	Equidimensional	Ice scoured bedrock	Normal	0			RGI60-01.00797	-2.20783	249	-0.00886678	62.4264
RGI60-01.00798	1.60502	0.074113	31.07.1770		Mountain Glacier	RGI60-01.00798	1.11401	0.011622	1982-08-13		Mountain Glacier	RGI60-01.00798	1.11401	0.071504	1982-08-13		RGI60-01.00798	1.09031	0.042335	1990-09-26		RGI60-01.00798	0.93	0.033576	2005-08-11		RGI60-01.00798	0.669869	0.051746	2014-08-02		RGI60-01.00798	0.552744	0.011119	Mountain Glacier	2019-09-01	RGI60-01.00798	Mountain Glacier	Top heavy	Ice scoured bedrock	Normal	0			RGI60-01.00798	-1.05228	249	-0.00422603	65.5617
RGI60-01.00799	3.18116	0.082472	31.07.1770		Valley Glacier	RGI60-01.00799	2.73071	0.017604	1982-08-13		Valley Glacier	RGI60-01.00799	2.73071	0.080073	1982-08-13		RGI60-01.00799	2.62616	0.046328	1990-09-26		RGI60-01.00799	1.964	0.036885	2005-08-11		RGI60-01.00799	1.82406	0.056131	2014-08-02		RGI60-01.00799	1.69789	0.012607	Valley Glacier	2019-09-01	RGI60-01.00799	Valley Glacier	Very bottom heavy	Ice scoured bedrock	Normal	20.5741			RGI60-01.00799	-1.48326	249	-0.00595688	46.6265
RGI60-01.00800	0.564867	0.068596	31.07.1770		Glacieret	RGI60-01.00800	0.153711	0.008069	1948-08-01		Glacieret	RGI60-01.00800	0.213207	0.06673	1979-08-11		RGI60-01.00800	0.215944	0.040061	1990-09-26		RGI60-01.00800	0.133	0.031026	2004-08-15		RGI60-01.00800	0.040402	0.049354	2014-08-02		RGI60-01.00800	0.007572	0.01041	Glacieret	2019-08-30	RGI60-01.00800	Glacieret	Bottom heavy	Ice scoured bedrock	Normal	0			RGI60-01.00800	-0.557295	249	-0.00223813	98.6595
RGI60-01.00801	0.57301	0.068639	31.07.1770		Mountain Glacier	RGI60-01.00801	0.415383	0.009037	1979-08-11		Mountain Glacier	RGI60-01.00801	0.415383	0.067802	1979-08-11		RGI60-01.00801	0.399242	0.040538	1990-09-26		RGI60-01.00801	0.388	0.031842	2005-08-11		RGI60-01.00801	0.369574	0.050604	2014-08-02		RGI60-01.00801	0.285248	0.010771	Mountain Glacier	2019-09-01	RGI60-01.00801	Mountain Glacier	Bottom heavy	Ice scoured bedrock	Normal	0			RGI60-01.00801	-0.287762	249	-0.00115567	50.2194
RGI60-01.00802	2.73446	0.080104	31.07.1770		Valley Glacier	RGI60-01.00802	2.76542	0.017732	1979-08-11		Valley Glacier	RGI60-01.00802	2.76542	0.080257	1979-08-11		RGI60-01.00802	2.49566	0.045989	1990-09-26		RGI60-01.00802	1.759	0.036229	2005-08-11		RGI60-01.00802	1.59441	0.055259	2014-08-02		RGI60-01.00802	1.36771	0.012178	Valley Glacier	2019-09-01	RGI60-01.00802	Valley Glacier	Very bottom heavy	Ice scoured bedrock	Separated	11.9092			RGI60-01.00802	-1.36675	249	-0.00548896	49.9824
RGI60-01.00803	0.612837	0.068851	31.07.1770		Mountain Glacier	RGI60-01.00803	0.20541	0.00826	1979-08-11		Mountain Glacier	RGI60-01.00803	0.20541	0.066689	1979-08-11		RGI60-01.00803	0.206545	0.040037	1990-09-26		RGI60-01.00803	0.194	0.031221	2005-08-11		RGI60-01.00803	0.166412	0.049832	2014-08-02		RGI60-01.00803	0.12591	0.010564	Mountain Glacier	2019-09-01	RGI60-01.00803	Mountain Glacier	Very top heavy	Ice scoured bedrock	Normal	0			RGI60-01.00803	-0.486927	249	-0.00195553	79.4546
RGI60-01.00804	0.433629	0.0679	31.07.1770		Mountain Glacier	RGI60-01.00804	0.490476	0.009315	1982-08-13		Mountain Glacier	RGI60-01.00804	0.490476	0.0682	1982-08-13		RGI60-01.00804	0.235521	0.040112	1990-09-26		RGI60-01.00804	0.099	0.030917	2005-08-11		RGI60-01.00804	0.06034	0.049429	2014-08-27							<Null>	<Null>	<Null>	<Null>	<Null>	<Null>			RGI60-01.00804	-0.433629	249	-0.00174148	100
RGI60-01.00805	1.00006	0.070904	31.07.1770		Mountain Glacier	RGI60-01.00805	1.09693	0.011559	1982-08-13		Mountain Glacier	RGI60-01.00805	1.09693	0.071414	1982-08-13		RGI60-01.00805	0.757147	0.041469	1990-09-26		RGI60-01.00805	0.578	0.03245	2005-08-11		RGI60-01.00805	0.349345	0.050528	2014-08-27		RGI60-01.00805	0.208656	0.010671	Mountain Glacier	2019-09-01	RGI60-01.00805	Mountain Glacier	Equidimensional	Ice scoured bedrock	Normal	0			RGI60-01.00805	-0.791407	249	-0.00317834	79.1357
RGI60-01.00806	2.2013	0.077276	31.07.1770		Mountain Glacier	RGI60-01.00806	1.81905	0.01423	1982-08-13		Mountain Glacier	RGI60-01.00806	1.81905	0.075241	1982-08-13		RGI60-01.00806	1.52358	0.043461	1990-09-26		RGI60-01.00806	1.361	0.034955	2005-08-11		RGI60-01.00806	1.27995	0.054064	2014-08-27		RGI60-01.00806	1.12688	0.011865	Mountain Glacier	2019-09-01	RGI60-01.00806	Mountain Glacier	Bottom heavy	Ice scoured bedrock	Normal	0			RGI60-01.00806	-1.07441	249	-0.00431492	48.8083
RGI60-01.00807	0.369764	0.067561	31.07.1770		Glacieret	RGI60-01.00807	0.12846	0.007975	1979-08-11		Glacieret	RGI60-01.00807	0.12846	0.066281	1979-08-11		RGI60-01.00807	0.118382	0.039808	1990-09-26		RGI60-01.00807	0.099	0.030917	2005-08-11		RGI60-01.00807	0.081411	0.049509	2014-08-02		RGI60-01.00807	0.064929	0.010484	Glacieret	2019-09-01	RGI60-01.00807	Glacieret	Very bottom heavy	Ice scoured bedrock	Normal	0			RGI60-01.00807	-0.304835	249	-0.00122424	82.4404
RGI60-01.00808	1.35161	0.072769	31.07.1770		Mountain Glacier	RGI60-01.00808	0.877559	0.010747	1979-08-11		Mountain Glacier	RGI60-01.00808	0.877559	0.070251	1979-08-11		RGI60-01.00808	0.798693	0.041577	1990-09-26		RGI60-01.00808	0.693	0.032818	2005-08-11		RGI60-01.00808	0.575108	0.051385	2014-08-02		RGI60-01.00808	0.478532	0.011022	Mountain Glacier	2019-09-01	RGI60-01.00808	Mountain Glacier	Equidimensional	Ice scoured bedrock	Normal	0			RGI60-01.00808	-0.873075	249	-0.00350633	64.5953
RGI60-01.00809	0.673523	0.069173	31.07.1770		Glacieret	RGI60-01.00809	0.276568	0.008523	1948-08-01		Glacieret	RGI60-01.00809	0.239449	0.066869	1979-08-11		RGI60-01.00809	0.237536	0.040118	1990-09-26		RGI60-01.00809	0.184	0.031189	2004-08-15		RGI60-01.00809	0.012673	0.049248	2014-08-02		RGI60-01.00809	0.006598	0.010409	Glacieret	2019-09-07	RGI60-01.00809	Glacieret	Equidimensional	Ice scoured bedrock	Normal	0			RGI60-01.00809	-0.666925	249	-0.00267841	99.0204
RGI60-01.00810	2.69388	0.079889	31.07.1770		Mountain Glacier	RGI60-01.00810	1.45147	0.01287	1979-08-11		Mountain Glacier	RGI60-01.00810	1.45147	0.073293	1979-08-11		RGI60-01.00810	1.32383	0.042942	1990-09-26		RGI60-01.00810	1.119	0.034181	2005-08-11		RGI60-01.00810	0.842039	0.0524	2014-08-02		RGI60-01.00810	0.792892	0.011431	Mountain Glacier	2019-09-01	RGI60-01.00810	Mountain Glacier	Very bottom heavy	Ice scoured bedrock	Normal	70.0926			RGI60-01.00810	-1.90099	249	-0.00763449	70.5669
RGI60-01.00811	0.324284	0.06732	31.07.1770		Mountain Glacier	RGI60-01.00811	0.176241	0.008152	1979-08-11		Mountain Glacier	RGI60-01.00811	0.176241	0.066534	1979-08-11		RGI60-01.00811	0.174391	0.039953	1990-09-26		RGI60-01.00811	0.177	0.031166	2005-08-11		RGI60-01.00811	0.123681	0.04967	2014-08-02		RGI60-01.00811	0.102296	0.010533	Mountain Glacier	2019-09-01	RGI60-01.00811	Mountain Glacier	Bottom heavy	Lacustrine	Disconnected	0			RGI60-01.00811	-0.221988	249	-0.000891518	68.4548
RGI60-01.00812	0.552057	0.068528	31.07.1770		Mountain Glacier	RGI60-01.00812	0.443174	0.00914	1982-08-13		Mountain Glacier	RGI60-01.00812	0.443174	0.067949	1982-08-13		RGI60-01.00812	0.379569	0.040487	1990-09-26		RGI60-01.00812	0.338	0.031682	2005-08-11		RGI60-01.00812	0.303914	0.050355	2014-08-02		RGI60-01.00812	0.198924	0.010659	Mountain Glacier	2019-09-01	RGI60-01.00812	Mountain Glacier	Bottom heavy	Ice scoured bedrock	Disconnected	0			RGI60-01.00812	-0.353133	249	-0.0014182	63.9668
RGI60-01.00813	1.41172	0.073088	31.07.1770		Mountain Glacier	RGI60-01.00813	0.675534	0.009999	1979-08-11		Mountain Glacier	RGI60-01.00813	0.675534	0.06918	1979-08-11		RGI60-01.00813	0.637313	0.041157	1990-09-26		RGI60-01.00813	0.676	0.032763	2005-08-11		RGI60-01.00813	0.611402	0.051523	2014-08-02		RGI60-01.00813	0.535687	0.011096	Mountain Glacier	2019-09-01	RGI60-01.00813	Mountain Glacier	Very bottom heavy	Ice scoured bedrock	Separated	14.3655			RGI60-01.00813	-0.87603	249	-0.00351819	62.0542
RGI60-01.00814	4.2786	0.088294	31.07.1770		Valley Glacier	RGI60-01.00814	2.95606	0.018437	1979-08-11		Valley Glacier	RGI60-01.00814	2.95606	0.081267	1979-08-11		RGI60-01.00814	2.939	0.047141	1990-09-26		RGI60-01.00814	2.5	0.0386	2005-08-11		RGI60-01.00814	2.2436	0.057726	2014-08-02		RGI60-01.00814	2.19831	0.013258	Valley Glacier	2019-09-01	RGI60-01.00814	Valley Glacier	Bottom heavy	Ice scoured bedrock	Normal	12.1059			RGI60-01.00814	-2.0803	249	-0.00835461	48.621
RGI60-01.00815	0.29292	0.067154	31.07.1770		Glacieret	RGI60-01.00815	0.188908	0.008199	1948-08-01		Glacieret	RGI60-01.00815	0.114785	0.066208	1979-08-11		RGI60-01.00815	0.096674	0.039751	1990-09-26		RGI60-01.00815	0.066	0.030811	2004-08-15												<Null>	<Null>	<Null>	<Null>	<Null>	<Null>			RGI60-01.00815	-0.29292	249	-0.00117639	100
RGI60-01.00816	0.251085	0.066932	31.07.1770		Glacieret	RGI60-01.00816	0.087569	0.007824	1948-08-01		Glacieret	RGI60-01.00816	0.091465	0.066085	1979-08-11		RGI60-01.00816	0.102037	0.039765	1990-09-26		RGI60-01.00816	0.099	0.030917	2004-08-15		RGI60-01.00816	0.053956	0.049405	2014-08-02		RGI60-01.00816	0.014928	0.010419	Glacieret	2019-09-07	RGI60-01.00816	Glacieret	Very top heavy	Ice scoured bedrock	Normal	0			RGI60-01.00816	-0.236157	249	-0.000948422	94.0546
RGI60-01.00817	0.625289	0.068917	31.07.1770		Glacieret	RGI60-01.00817	0.34772	0.008787	1948-08-01		Glacieret	RGI60-01.00817	0.332641	0.067363	1979-08-11		RGI60-01.00817	0.326261	0.040348	1990-09-26		RGI60-01.00817	0.294	0.031541	2004-08-15		RGI60-01.00817	0.061022	0.049432	2014-08-02		RGI60-01.00817	0.032365	0.010442	Glacieret	2019-09-07	RGI60-01.00817	Glacieret	Top heavy	Ice scoured bedrock	Normal	0			RGI60-01.00817	-0.592924	249	-0.00238122	94.824
RGI60-01.00818	0.293128	0.067155	31.07.1770		Glacieret	RGI60-01.00818	0.226553	0.008338	1948-08-01		Glacieret	RGI60-01.00818	0.178146	0.066544	1979-08-11		RGI60-01.00818	0.187554	0.039988	1990-09-26		RGI60-01.00818	0.122	0.03099	2004-08-15		RGI60-01.00818	0.040137	0.049353	2014-08-02		RGI60-01.00818	0.030876	0.01044	Glacieret	2019-09-07	RGI60-01.00818	Glacieret	Equidimensional	Lacustrine	Normal	0			RGI60-01.00818	-0.262252	249	-0.00105322	89.4667
RGI60-01.00819	0.186637	0.06659	31.07.1770		Glacieret	RGI60-01.00819	0.125166	0.007963	1982-08-13		Glacieret	RGI60-01.00819	0.125166	0.066263	1982-08-13		RGI60-01.00819	0.123899	0.039822	1990-09-26		RGI60-01.00819	0.086	0.030875	2005-08-11		RGI60-01.00819	0.081489	0.04951	2014-08-27		RGI60-01.00819	0.064474	0.010484	Glacieret	2019-09-01	RGI60-01.00819	Glacieret	Top heavy	Ice scoured bedrock	Normal	0			RGI60-01.00819	-0.122163	249	-0.000490614	65.4549
RGI60-01.00820	1.63213	0.074257	31.07.1770		Glacieret	RGI60-01.00820	0.238107	0.008381	1979-08-11		Glacieret	RGI60-01.00820	0.238107	0.066862	1979-08-11		RGI60-01.00820	0.261896	0.040181	1990-09-26		RGI60-01.00820	0.211	0.031275	2005-08-11		RGI60-01.00820	0.067574	0.049457	2014-08-02		RGI60-01.00820	0.033067	0.010443	Glacieret	2019-09-01	RGI60-01.00820	Glacieret	Top heavy	Ice scoured bedrock	Normal	0			RGI60-01.00820	-1.59906	249	-0.00642195	97.974
RGI60-01.00821	0.774057	0.069706	31.07.1770		Mountain Glacier	RGI60-01.00821	0.333271	0.008733	1982-08-13		Mountain Glacier	RGI60-01.00821	0.333271	0.067366	1982-08-13		RGI60-01.00821	0.312982	0.040314	1990-09-26		RGI60-01.00821	0.275	0.03148	2005-08-11		RGI60-01.00821	0.215665	0.05002	2014-08-02		RGI60-01.00821	0.198832	0.010658	Mountain Glacier	2019-09-01	RGI60-01.00821	Mountain Glacier	Equidimensional	Ice scoured bedrock	Normal	0			RGI60-01.00821	-0.575225	249	-0.00231014	74.313
RGI60-01.00822	0.254187	0.066948	31.07.1770		Glacieret	RGI60-01.00822	0.139874	0.008018	1979-08-11		Glacieret	RGI60-01.00822	0.139874	0.066341	1979-08-11		RGI60-01.00822	0.132703	0.039845	1990-09-26		RGI60-01.00822	0.123	0.030994	2005-08-11		RGI60-01.00822	0.0815	0.04951	2014-08-02		RGI60-01.00822	0.071645	0.010493	Glacieret	2019-09-01	RGI60-01.00822	Glacieret	Very bottom heavy	Ice scoured bedrock	Normal	0			RGI60-01.00822	-0.182542	249	-0.0007331	71.8141
RGI60-01.00823	0.738816	0.069519	31.07.1770		Glacieret	RGI60-01.00823	0.466169	0.009225	1948-08-01		Glacieret	RGI60-01.00823	0.592495	0.06874	1979-08-11		RGI60-01.00823	0.521408	0.040856	1990-09-26		RGI60-01.00823	0.213	0.031282	2004-08-15		RGI60-01.00823	0.067442	0.049456	2014-08-02		RGI60-01.00823	0.039592	0.010451	Glacieret	2019-09-07	RGI60-01.00823	Glacieret	Equidimensional	Ice scoured bedrock	Normal	0			RGI60-01.00823	-0.699224	249	-0.00280813	94.6412
RGI60-01.00824	0.402088	0.067733	31.07.1770		Glacieret	RGI60-01.00824	0.11964	0.007943	1982-08-13		Glacieret	RGI60-01.00824	0.11964	0.066234	1982-08-13		RGI60-01.00824	0.11964	0.039811	1990-09-26		RGI60-01.00824	0.12	0.030984	2005-08-11		RGI60-01.00824	0.11964	0.049655	2014-08-27		RGI60-01.00824	0.052732	0.010469	Glacieret	2019-09-01	RGI60-01.00824	Glacieret	Equidimensional	Ice scoured bedrock	Normal	0			RGI60-01.00824	-0.349356	249	-0.00140304	86.8855
RGI60-01.00825	0.551124	0.068523	31.07.1770		Glacieret	RGI60-01.00825	0.288204	0.008566	1982-08-13		Glacieret	RGI60-01.00825	0.288204	0.067127	1982-08-13		RGI60-01.00825	0.241935	0.040129	1990-09-26		RGI60-01.00825	0.225	0.03132	2005-08-11		RGI60-01.00825	0.145814	0.049754	2014-08-27		RGI60-01.00825	0.096799	0.010526	Glacieret	2019-09-01	RGI60-01.00825	Glacieret	Equidimensional	Ice scoured bedrock	Normal	0			RGI60-01.00825	-0.454325	249	-0.0018246	82.4361
RGI60-01.00826	8.08588	0.108488	31.07.1770		Valley Glacier	RGI60-01.00826	5.64778	0.028397	1948-08-01		Valley Glacier	RGI60-01.00826	5.63109	0.095445	1979-08-11		RGI60-01.00826	5.46852	0.053718	1990-09-26		RGI60-01.00826	4.993	0.046578	2005-08-11		RGI60-01.00826	4.50012	0.0663	2014-08-02		RGI60-01.00826	4.22622	0.015894	Valley Glacier	2019-09-01	RGI60-01.00826	Valley Glacier	Equidimensional	Ice scoured bedrock	Disconnected	0			RGI60-01.00826	-3.85966	249	-0.0155006	47.7333
RGI60-01.00827	0.406659	0.067757	31.07.1770		Mountain Glacier	RGI60-01.00827	0.316519	0.008671	1948-08-01		Mountain Glacier	RGI60-01.00827	0.344525	0.067426	1979-08-11		RGI60-01.00827	0.336127	0.040374	1990-09-26		RGI60-01.00827	0.309	0.031589	2004-08-15		RGI60-01.00827	0.173549	0.049859	2014-08-02		RGI60-01.00827	0.141837	0.010584	Mountain Glacier	2019-09-07	RGI60-01.00827	Mountain Glacier	Equidimensional	Ice scoured bedrock	Normal	0			RGI60-01.00827	-0.264822	249	-0.00106354	65.1214
RGI60-01.00828	0.672874	0.069169	31.07.1770		Mountain Glacier	RGI60-01.00828	0.582621	0.009656	1982-08-13		Mountain Glacier	RGI60-01.00828	0.582621	0.068688	1982-08-13		RGI60-01.00828	0.473014	0.04073	1990-09-26		RGI60-01.00828	0.395	0.031864	2005-08-11		RGI60-01.00828	0.359127	0.050565	2014-08-02		RGI60-01.00828	0.287324	0.010774	Mountain Glacier	2019-09-01	RGI60-01.00828	Mountain Glacier	Bottom heavy	Ice scoured bedrock	Normal	0			RGI60-01.00828	-0.38555	249	-0.00154839	57.299
RGI60-01.00829	0.533449	0.06843	31.07.1770		Mountain Glacier	RGI60-01.00829	0.310963	0.008651	1948-08-01		Mountain Glacier	RGI60-01.00829	0.284793	0.067109	1979-08-11		RGI60-01.00829	0.29772	0.040274	1990-09-26		RGI60-01.00829	0.213	0.031282	2004-08-15		RGI60-01.00829	0.192607	0.049932	2014-08-02		RGI60-01.00829	0.181277	0.010636	Mountain Glacier	2019-09-07	RGI60-01.00829	Mountain Glacier	Equidimensional	Ice scoured bedrock	Normal	0			RGI60-01.00829	-0.352172	249	-0.00141435	66.0179
RGI60-01.00830	0.70787	0.069355	31.07.1770		Mountain Glacier	RGI60-01.00830	0.229412	0.008349	1979-08-11		Mountain Glacier	RGI60-01.00830	0.229412	0.066816	1979-08-11		RGI60-01.00830	0.184684	0.03998	1990-09-26		RGI60-01.00830	0.179	0.031173	2005-08-11		RGI60-01.00830	0.129902	0.049694	2014-08-02		RGI60-01.00830	0.120943	0.010557	Mountain Glacier	2019-09-01	RGI60-01.00830	Mountain Glacier	Equidimensional	Ice scoured bedrock	Normal	0			RGI60-01.00830	-0.586927	249	-0.00235714	82.9145
RGI60-01.00831	1.09935	0.071431	31.07.1770		Glacieret	RGI60-01.00831	0.383087	0.008917	1982-08-13		Glacieret	RGI60-01.00831	0.383087	0.06763	1982-08-13		RGI60-01.00831	0.427397	0.040611	1990-09-26		RGI60-01.00831	0.303	0.03157	2005-08-11		RGI60-01.00831	0.220594	0.050038	2014-08-27		RGI60-01.00831	0.024249	0.010432	Glacieret	2019-09-01	RGI60-01.00831	Glacieret	Equidimensional	Ice scoured bedrock	Normal	0			RGI60-01.00831	-1.0751	249	-0.00431768	97.7942
RGI60-01.00832	1.77215	0.075	31.07.1770		Valley Glacier	RGI60-01.00832	1.2763	0.012222	1979-08-11		Valley Glacier	RGI60-01.00832	1.2763	0.072364	1979-08-11		RGI60-01.00832	1.1943	0.042605	1990-09-26		RGI60-01.00832	1.08	0.034056	2005-08-11		RGI60-01.00832	0.969805	0.052885	2014-08-02		RGI60-01.00832	0.797475	0.011437	Valley Glacier	2019-09-01	RGI60-01.00832	Valley Glacier	Equidimensional	Ice scoured bedrock	Normal	0			RGI60-01.00832	-0.974677	249	-0.00391437	54.9996
RGI60-01.00833	0.607368	0.068822	31.07.1770		Mountain Glacier	RGI60-01.00833	0.262209	0.00847	1979-08-11		Mountain Glacier	RGI60-01.00833	0.262209	0.06699	1979-08-11		RGI60-01.00833	0.273243	0.04021	1990-09-26		RGI60-01.00833	0.202	0.031246	2005-08-11		RGI60-01.00833	0.067747	0.049457	2014-08-02		RGI60-01.00833	0.062037	0.010481	Mountain Glacier	2019-09-01	RGI60-01.00833	Mountain Glacier	Bottom heavy	Ice scoured bedrock	Normal	0			RGI60-01.00833	-0.545331	249	-0.00219008	89.7859
RGI60-01.00834	1.24952	0.072228	31.07.1770		Glacieret	RGI60-01.00834	0.231423	0.008356	1982-08-13		Glacieret	RGI60-01.00834	0.231423	0.066827	1982-08-13		RGI60-01.00834	0.231423	0.040102	1990-09-26		RGI60-01.00834	0.178	0.03117	2005-08-11		RGI60-01.00834	0.17795	0.049876	2014-08-27		RGI60-01.00834	0.09268	0.01052	Glacieret	2019-09-01	RGI60-01.00834	Glacieret	Very bottom heavy	Ice scoured bedrock	Normal	0			RGI60-01.00834	-1.15684	249	-0.00464593	92.5827
RGI60-01.00835	1.13011	0.071594	31.07.1770		Mountain Glacier	RGI60-01.00835	0.526603	0.009448	1982-08-13		Mountain Glacier	RGI60-01.00835	0.526603	0.068391	1982-08-13		RGI60-01.00835	0.526603	0.040869	1990-09-26		RGI60-01.00835	0.469	0.032101	2005-08-11		RGI60-01.00835	0.399567	0.050718	2014-08-27		RGI60-01.00835	0.358163	0.010866	Mountain Glacier	2019-09-01	RGI60-01.00835	Mountain Glacier	Bottom heavy	Ice scoured bedrock	Normal	0			RGI60-01.00835	-0.771951	249	-0.0031002	68.3074
RGI60-01.00836	0.758338	0.069622	31.07.1770		Glacieret	RGI60-01.00836	0.606202	0.009743	1982-08-13		Glacieret	RGI60-01.00836	0.606202	0.068813	1982-08-13		RGI60-01.00836	0.476732	0.04074	1990-09-26		RGI60-01.00836	0.513	0.032242	2005-08-11		RGI60-01.00836	0.278442	0.050258	2014-08-27		RGI60-01.00836	0.156325	0.010603	Glacieret	2019-09-01	RGI60-01.00836	Glacieret	Equidimensional	Lacustrine	Normal	0			RGI60-01.00836	-0.602013	249	-0.00241772	79.3858
RGI60-01.00837	2.82735	0.080597	31.07.1770		Valley Glacier	RGI60-01.00837	2.09187	0.01524	1979-08-11		Valley Glacier	RGI60-01.00837	2.09187	0.076687	1979-08-11		RGI60-01.00837	2.06732	0.044875	1990-09-26		RGI60-01.00837	1.842	0.036494	2005-08-11		RGI60-01.00837	1.81011	0.056078	2014-08-02		RGI60-01.00837	1.66751	0.012568	Valley Glacier	2019-09-01	RGI60-01.00837	Valley Glacier	Equidimensional	Ice scoured bedrock	Normal	0			RGI60-01.00837	-1.15984	249	-0.00465798	41.0221
RGI60-01.00838	1.96503	0.076022	31.07.1770		Mountain Glacier	RGI60-01.00838	0.880534	0.010758	1982-08-13		Mountain Glacier	RGI60-01.00838	0.880534	0.070267	1982-08-13		RGI60-01.00838	0.798214	0.041575	1990-09-26		RGI60-01.00838	0.675	0.03276	2005-08-11		RGI60-01.00838	0.577636	0.051395	2014-08-27		RGI60-01.00838	0.418589	0.010944	Mountain Glacier	2019-09-01	RGI60-01.00838	Mountain Glacier	Bottom heavy	Ice scoured bedrock	Normal	0			RGI60-01.00838	-1.54644	249	-0.00621062	78.6981
RGI60-01.00839	0.250918	0.066931	31.07.1770		Mountain Glacier	RGI60-01.00839	0.167675	0.00812	1948-08-01		Mountain Glacier	RGI60-01.00839	0.10514	0.066157	1979-08-11		RGI60-01.00839	0.091538	0.039738	1990-09-26		RGI60-01.00839	0.073	0.030834	2004-08-15		RGI60-01.00839	0.033966	0.049329	2014-08-02		RGI60-01.00839	0.005411	0.010407	Mountain Glacier	2019-09-07	RGI60-01.00839	Mountain Glacier	Very bottom heavy	Ice scoured bedrock	Normal	0			RGI60-01.00839	-0.245507	249	-0.000985972	97.8435
RGI60-01.00840	2.12363	0.076864	31.07.1770		Mountain Glacier	RGI60-01.00840	1.01889	0.01127	1979-08-11		Mountain Glacier	RGI60-01.00840	1.01889	0.071	1979-08-11		RGI60-01.00840	1.17165	0.042546	1990-09-26		RGI60-01.00840	0.975	0.03372	2005-08-11		RGI60-01.00840	0.903188	0.052632	2014-08-02		RGI60-01.00840	0.717991	0.011333	Mountain Glacier	2019-09-01	RGI60-01.00840	Mountain Glacier	Very bottom heavy	Ice scoured bedrock	Normal	0			RGI60-01.00840	-1.40564	249	-0.00564514	66.1904
RGI60-01.00841	6.92109	0.10231	31.07.1770		Valley Glacier	RGI60-01.00841	5.73014	0.028702	1948-08-01		Valley Glacier	RGI60-01.00841	4.66286	0.090313	1979-08-11		RGI60-01.00841	4.92092	0.052294	1990-09-26		RGI60-01.00841	3.867	0.042974	2005-08-11		RGI60-01.00841	3.31982	0.061815	2014-08-02		RGI60-01.00841	2.68708	0.013893	Valley Glacier	2019-09-01	RGI60-01.00841	Valley Glacier	Equidimensional	Ice scoured bedrock	Disconnected	0			RGI60-01.00841	-4.23401	249	-0.0170041	61.1755
RGI60-01.00842	0.161837	0.066458	31.07.1770		Glacieret	RGI60-01.00842	0.132284	0.007989	1948-08-01		Glacieret	RGI60-01.00842	0.135823	0.06632	1979-08-11		RGI60-01.00842	0.122321	0.039818	1990-09-26		RGI60-01.00842	0.07	0.030824	2004-08-15		RGI60-01.00842	0.037285	0.049342	2014-08-02		RGI60-01.00842	0.021773	0.010428	Glacieret	2019-09-07	RGI60-01.00842	Glacieret	Equidimensional	Ice scoured bedrock	Normal	0			RGI60-01.00842	-0.140064	249	-0.000562506	86.5463
RGI60-01.00843	0.478578	0.068138	31.07.1770		Glacieret	RGI60-01.00843	0.169075	0.008126	1948-08-01		Glacieret	RGI60-01.00843	0.2635	0.066997	1979-08-11		RGI60-01.00843	0.252667	0.040157	1990-09-26		RGI60-01.00843	0.169	0.031141	2004-08-15		RGI60-01.00843	0.121073	0.04966	2014-08-02							<Null>	<Null>	<Null>	<Null>	<Null>	<Null>			RGI60-01.00843	-0.478578	249	-0.001922	100
RGI60-01.00844	3.5478	0.084418	31.07.1770		Valley Glacier	RGI60-01.00844	2.09842	0.015264	1979-08-11		Valley Glacier	RGI60-01.00844	2.09842	0.076722	1979-08-11		RGI60-01.00844	2.15465	0.045102	1990-09-26		RGI60-01.00844	1.836	0.036475	2005-08-11		RGI60-01.00844	1.48936	0.05486	2014-08-02		RGI60-01.00844	1.30772	0.0121	Valley Glacier	2019-09-01	RGI60-01.00844	Valley Glacier	Very bottom heavy	Ice scoured bedrock	Disconnected	0			RGI60-01.00844	-2.24008	249	-0.0089963	63.14
RGI60-01.00845	1.95907	0.075991	31.07.1770		Mountain Glacier	RGI60-01.00845	1.18175	0.011872	1948-08-01		Mountain Glacier	RGI60-01.00845	1.1909	0.071912	1979-08-11		RGI60-01.00845	1.2316	0.042702	1990-09-26		RGI60-01.00845	1.031	0.033899	2004-08-15	Villard Glacier	RGI60-01.00845	0.888708	0.052577	2014-08-02		RGI60-01.00845	0.514037	0.011068	Mountain Glacier	2019-09-07	RGI60-01.00845	Mountain Glacier	Top heavy	Ice scoured bedrock	Disconnected	0			RGI60-01.00845	-1.44503	249	-0.00580335	73.7612
RGI60-01.00846	0.487391	0.068185	31.07.1770		Glacieret	RGI60-01.00846	0.28681	0.008561	1979-08-11		Glacieret	RGI60-01.00846	0.28681	0.06712	1979-08-11		RGI60-01.00846	0.287794	0.040248	1990-09-26		RGI60-01.00846	0.23	0.031336	2005-08-11		RGI60-01.00846	0.227079	0.050063	2014-08-02		RGI60-01.00846	0.057668	0.010475	Glacieret	2019-09-01	RGI60-01.00846	Glacieret	Very top heavy	Ice scoured bedrock	Normal	0			RGI60-01.00846	-0.429723	249	-0.0017258	88.168
RGI60-01.00847	0.256954	0.066963	31.07.1770		Mountain Glacier	RGI60-01.00847	0.074131	0.007774	1982-08-13		Mountain Glacier	RGI60-01.00847	0.074131	0.065993	1979-08-11		RGI60-01.00847	0.069513	0.039681	1990-09-26		RGI60-01.00847	0.051	0.030763	2005-08-11		RGI60-01.00847	0.030781	0.049317	2014-08-27		RGI60-01.00847	0.015461	0.01042	Mountain Glacier	2019-09-01	RGI60-01.00847	Mountain Glacier	Top heavy	Ice scoured bedrock	Normal	0			RGI60-01.00847	-0.241493	249	-0.000969851	93.983
RGI60-01.00848	1.40013	0.073027	31.07.1770		Glacieret	RGI60-01.00848	0.731166	0.010205	1948-08-01		Glacieret	RGI60-01.00848	0.321675	0.067305	1979-08-11		RGI60-01.00848	0.29183	0.040259	1990-09-26		RGI60-01.00848	0.235	0.031352	2004-08-15		RGI60-01.00848	0.197856	0.049952	2014-08-02		RGI60-01.00848	0.08763	0.010514	Glacieret	2019-09-07	RGI60-01.00848	Glacieret	Bottom heavy	Lacustrine	Normal	0			RGI60-01.00848	-1.3125	249	-0.00527108	93.7413
RGI60-01.00849	1.64927	0.074348	31.07.1770		Glacieret	RGI60-01.00849	0.816975	0.010523	1948-08-01		Glacieret	RGI60-01.00849	0.514231	0.068325	1979-08-11		RGI60-01.00849	0.587786	0.041028	1990-09-26		RGI60-01.00849	0.33	0.031656	2004-08-15		RGI60-01.00849	0.174863	0.049864	2014-08-02		RGI60-01.00849	0.140484	0.010583	Glacieret	2019-09-07	RGI60-01.00849	Glacieret	Bottom heavy	Ice scoured bedrock	Normal	0			RGI60-01.00849	-1.50878	249	-0.00605937	91.482
RGI60-01.00850	0.628536	0.068934	31.07.1770		Glacieret	RGI60-01.00850	0.238686	0.008383	1948-08-01		Glacieret	RGI60-01.00850	0.228599	0.066812	1979-08-11		RGI60-01.00850	0.216899	0.040064	1990-09-26		RGI60-01.00850	0.169	0.031141	2004-08-15		RGI60-01.00850	0.116284	0.049642	2014-08-02		RGI60-01.00850	0.062273	0.010481	Glacieret	2019-09-07	RGI60-01.00850	Glacieret	Top heavy	Ice scoured bedrock	Normal	0			RGI60-01.00850	-0.566263	249	-0.00227415	90.0924
RGI60-01.00851	1.7729	0.075004	31.07.1770		Mountain Glacier	RGI60-01.00851	1.35997	0.012532	1979-08-11		Mountain Glacier	RGI60-01.00851	1.35997	0.072808	1979-08-11		RGI60-01.00851	1.0971	0.042352	1990-09-26		RGI60-01.00851	0.821	0.033227	2005-08-11		RGI60-01.00851	0.490987	0.051066	2014-08-27		RGI60-01.00851	0.424232	0.010952	Mountain Glacier	2019-09-01	RGI60-01.00851	Mountain Glacier	Equidimensional	Ice scoured bedrock	Normal	0			RGI60-01.00851	-1.34867	249	-0.00541635	76.0713
RGI60-01.00852	3.58524	0.084617	31.07.1770		Mountain Glacier	RGI60-01.00852	2.89042	0.018195	1948-08-01		Mountain Glacier	RGI60-01.00852	2.42392	0.078447	1979-08-11		RGI60-01.00852	2.36457	0.045648	1990-09-26		RGI60-01.00852	2.146	0.037467	2004-08-15		RGI60-01.00852	1.74047	0.055814	2014-08-02		RGI60-01.00852	1.14612	0.01189	Mountain Glacier	2019-09-07	RGI60-01.00852	Mountain Glacier	Very bottom heavy	Ice scoured bedrock	Disconnected	14.3434			RGI60-01.00852	-2.43913	249	-0.00979569	68.0324
RGI60-01.00853	0.355844	0.067487	31.07.1770		Mountain Glacier	RGI60-01.00853	0.201529	0.008246	1982-08-13		Mountain Glacier	RGI60-01.00853	0.201529	0.066668	1979-08-11		RGI60-01.00853	0.16977	0.039941	1990-09-26		RGI60-01.00853	0.063	0.030802	2005-08-11		RGI60-01.00853	0.044989	0.049371	2014-08-27		RGI60-01.00853	0.021325	0.010428	Mountain Glacier	2019-09-01	RGI60-01.00853	Mountain Glacier	Very bottom heavy	Ice scoured bedrock	Normal	0			RGI60-01.00853	-0.334519	249	-0.00134345	94.0072
RGI60-01.00854	0.56963	0.068621	31.07.1770		Mountain Glacier	RGI60-01.00854	0.202352	0.008249	1982-08-13		Mountain Glacier	RGI60-01.00854	0.202352	0.066672	1982-08-13		RGI60-01.00854	0.202352	0.040026	1990-09-26		RGI60-01.00854	0.131	0.031019	2005-08-11		RGI60-01.00854	0.109269	0.049615	2014-08-27		RGI60-01.00854	0.069692	0.010491	Mountain Glacier	2019-09-01	RGI60-01.00854	Mountain Glacier	Very bottom heavy	Ice scoured bedrock	Normal	0			RGI60-01.00854	-0.499938	249	-0.00200778	87.7654
RGI60-01.00855	0.70595	0.069344	31.07.1770		Mountain Glacier	RGI60-01.00855	0.668316	0.009973	1979-08-11		Mountain Glacier	RGI60-01.00855	0.668316	0.069142	1979-08-11		RGI60-01.00855	0.539291	0.040902	1990-09-26		RGI60-01.00855	0.362	0.031758	2005-08-11		RGI60-01.00855	0.315797	0.0504	2014-08-27		RGI60-01.00855	0.212454	0.010676	Mountain Glacier	2019-09-01	RGI60-01.00855	Mountain Glacier	Equidimensional	Ice scoured bedrock	Normal	0			RGI60-01.00855	-0.493496	249	-0.00198191	69.9052
RGI60-01.00856	0.144847	0.066368	31.07.1770		Glacieret	RGI60-01.00856	0.093956	0.007848	1948-08-01		Glacieret	RGI60-01.00856	0.102232	0.066142	1979-08-11		RGI60-01.00856	0.0866	0.039725	1990-09-26		RGI60-01.00856	0.087	0.030878	2004-08-15												<Null>	<Null>	<Null>	<Null>	<Null>	<Null>			RGI60-01.00856	-0.144847	249	-0.000581715	100
RGI60-01.00858	0.644807	0.06902	31.07.1770		Mountain Glacier	RGI60-01.00858	0.360572	0.008834	1982-08-13		Mountain Glacier	RGI60-01.00858	0.390046	0.067667	1979-08-11		RGI60-01.00858	0.360572	0.040437	1990-09-26		RGI60-01.00858	0.282	0.031502	2005-08-11		RGI60-01.00858	0.144974	0.049751	2014-08-27		RGI60-01.00858	0.054567	0.010471	Mountain Glacier	2019-09-01	RGI60-01.00858	Mountain Glacier	Top heavy	Ice scoured bedrock	Disconnected	0			RGI60-01.00858	-0.59024	249	-0.00237044	91.5375
RGI60-01.00859	0.754227	0.0696	31.07.1770		Mountain Glacier	RGI60-01.00859	0.369404	0.008867	1982-08-13		Mountain Glacier	RGI60-01.00859	0.369404	0.067558	1982-08-13		RGI60-01.00859	0.369404	0.04046	1990-09-26		RGI60-01.00859	0.25	0.0314	2005-08-11		RGI60-01.00859	0.116426	0.049642	2014-08-27		RGI60-01.00859	0.071663	0.010493	Mountain Glacier	2019-09-01	RGI60-01.00859	Mountain Glacier	Bottom heavy	Ice scoured bedrock	Normal	0			RGI60-01.00859	-0.682564	249	-0.00274122	90.4985
RGI60-01.00860	1.3653	0.072842	31.07.1770		Mountain Glacier	RGI60-01.00860	0.798277	0.010454	1979-08-11		Mountain Glacier	RGI60-01.00860	0.798277	0.069831	1979-08-11		RGI60-01.00860	0.820523	0.041633	1990-09-26		RGI60-01.00860	0.665	0.032728	2005-08-11		RGI60-01.00860	0.109559	0.049616	2014-08-27		RGI60-01.00860	0.040119	0.010452	Mountain Glacier	2019-09-01	RGI60-01.00860	Mountain Glacier	Equidimensional	Ice scoured bedrock	Normal	0			RGI60-01.00860	-1.32518	249	-0.00532201	97.0615
RGI60-01.00861	0.807775	0.069884	31.07.1770		Mountain Glacier	RGI60-01.00861	0.273982	0.008514	1979-08-11		0	RGI60-01.00861	0.273982	0.067052	1979-08-11		RGI60-01.00861	0.273592	0.040211	1990-09-26		RGI60-01.00861	0.21	0.031272	2005-08-11		RGI60-01.00861	0.209976	0.049998	2014-08-27							<Null>	<Null>	<Null>	<Null>	<Null>	<Null>			RGI60-01.00861	-0.807775	249	-0.00324408	100
RGI60-01.00862	0.403583	0.067741	31.07.1770		Mountain Glacier	RGI60-01.00862	0.192979	0.008214	1979-08-11		Mountain Glacier	RGI60-01.00862	0.192979	0.066623	1979-08-11		RGI60-01.00862	0.209885	0.040046	1990-09-26		RGI60-01.00862	0.198	0.031234	2005-08-11		RGI60-01.00862	0.148416	0.049764	2014-08-02		RGI60-01.00862	0.097276	0.010526	Mountain Glacier	2019-09-01	RGI60-01.00862	Mountain Glacier	Bottom heavy	Ice scoured bedrock	Normal	0			RGI60-01.00862	-0.306307	249	-0.00123015	75.8969
RGI60-01.00863	0.103547	0.066149	31.07.1770		Glacieret	RGI60-01.00863	0.051076	0.007689	1948-08-01		Glacieret	RGI60-01.00863	0.044033	0.065833	1979-08-11		RGI60-01.00863	0.058521	0.039652	1990-09-26		RGI60-01.00863	0.046	0.030747	2004-08-15		RGI60-01.00863	0.035705	0.049336	2014-08-02							<Null>	<Null>	<Null>	<Null>	<Null>	<Null>			RGI60-01.00863	-0.103547	249	-0.000415851	100
RGI60-01.00864	0.957858	0.070681	31.07.1770		Mountain Glacier	RGI60-01.00864	0.416922	0.009043	1979-08-11		Mountain Glacier	RGI60-01.00864	0.416922	0.06781	1979-08-11		RGI60-01.00864	0.434347	0.040629	1990-09-26		RGI60-01.00864	0.402	0.031886	2005-08-11		RGI60-01.00864	0.386136	0.050667	2014-08-02		RGI60-01.00864	0.336308	0.010837	Mountain Glacier	2019-09-01	RGI60-01.00864	Mountain Glacier	Bottom heavy	Ice scoured bedrock	Normal	0			RGI60-01.00864	-0.62155	249	-0.00249618	64.8896
RGI60-01.00865	4.0825	0.087254	31.07.1770		Valley Glacier	RGI60-01.00865	3.55268	0.020645	1948-08-01		Valley Glacier	RGI60-01.00865	3.44002	0.083832	1979-08-11		RGI60-01.00865	3.36597	0.048252	1990-09-26		RGI60-01.00865	3.13	0.040616	2005-08-11		RGI60-01.00865	2.91594	0.060281	2014-08-02		RGI60-01.00865	2.69659	0.013906	Valley Glacier	2019-09-01	RGI60-01.00865	Valley Glacier	Equidimensional	Ice scoured bedrock	Normal	0			RGI60-01.00865	-1.38591	249	-0.00556592	33.9477
RGI60-01.00866	1.39309	0.072989	31.07.1770		Glacieret	RGI60-01.00866	0.115695	0.007928	1948-08-01		Glacieret	RGI60-01.00866	0.1265	0.06627	1979-08-11		RGI60-01.00866	0.185129	0.039981	1990-09-26		RGI60-01.00866	0.128	0.03101	2004-08-15		RGI60-01.00866	0.109844	0.049617	2014-08-02		RGI60-01.00866	0.036931	0.010448	Glacieret	2019-09-07	RGI60-01.00866	Glacieret	Very bottom heavy	Ice scoured bedrock	Normal	0			RGI60-01.00866	-1.35616	249	-0.00544641	97.349
RGI60-01.00867	0.925889	0.070511	31.07.1770		Valley Glacier	RGI60-01.00867	0.699037	0.010086	1979-08-11		Valley Glacier	RGI60-01.00867	0.699037	0.069305	1979-08-11		RGI60-01.00867	0.730257	0.041399	1990-09-26		RGI60-01.00867	0.638	0.032642	2005-08-11		RGI60-01.00867	0.475719	0.051008	2014-08-02		RGI60-01.00867	0.474069	0.011016	Valley Glacier	2019-09-01	RGI60-01.00867	Valley Glacier	Bottom heavy	Ice scoured bedrock	Normal	0			RGI60-01.00867	-0.45182	249	-0.00181454	48.7985
RGI60-01.00868	3.08483	0.081963	31.07.1770		Mountain Glacier	RGI60-01.00868	1.40364	0.012693	1979-08-11		Mountain Glacier	RGI60-01.00868	1.40364	0.073039	1979-08-11		RGI60-01.00868	1.35157	0.043014	1990-09-26		RGI60-01.00868	1.071	0.034027	2005-08-11		RGI60-01.00868	0.92775	0.052725	2014-08-02		RGI60-01.00868	0.767534	0.011398	Mountain Glacier	2019-09-01	RGI60-01.00868	Mountain Glacier	Very bottom heavy	Lacustrine	Normal	0			RGI60-01.00868	-2.31729	249	-0.0093064	75.1191
RGI60-01.00869	2.80537	0.08048	31.07.1770		Valley Glacier	RGI60-01.00869	1.85499	0.014363	1979-08-11		Valley Glacier	RGI60-01.00869	1.85499	0.075431	1979-08-11		RGI60-01.00869	1.74009	0.044024	1990-09-26		RGI60-01.00869	1.491	0.035371	2005-08-11		RGI60-01.00869	1.17126	0.053651	2014-08-02		RGI60-01.00869	1.11225	0.011846	Valley Glacier	2019-09-01	RGI60-01.00869	Valley Glacier	Very bottom heavy	Ice scoured bedrock	Normal	12.3411			RGI60-01.00869	-1.69312	249	-0.00679969	60.3529
RGI60-01.00870	4.20867	0.087923	31.07.1770		Valley Glacier	RGI60-01.00870	2.90833	0.018261	1979-08-11		Valley Glacier	RGI60-01.00870	2.90359	0.080989	1979-08-11		RGI60-01.00870	2.9033	0.047049	1990-09-26		RGI60-01.00870	2.545	0.038744	2005-08-11		RGI60-01.00870	2.39224	0.058291	2014-08-02		RGI60-01.00870	2.15082	0.013196	Valley Glacier	2019-09-01	RGI60-01.00870	Valley Glacier	Equidimensional	Ice scoured bedrock	Normal	0			RGI60-01.00870	-2.05785	249	-0.00826448	48.8956
RGI60-01.00871	4.5767	0.089875	31.07.1770		Valley Glacier	RGI60-01.00871	3.51188	0.020494	1979-08-11		Valley Glacier	RGI60-01.00871	3.51188	0.084213	1979-08-11		RGI60-01.00871	3.25736	0.047969	1990-09-26		RGI60-01.00871	2.905	0.039896	2005-08-11		RGI60-01.00871	2.59697	0.059068	2014-08-02		RGI60-01.00871	2.25143	0.013327	Valley Glacier	2019-09-01	RGI60-01.00871	Valley Glacier	Equidimensional	Ice scoured bedrock	Disconnected	8.14109			RGI60-01.00871	-2.32527	249	-0.00933843	50.8067
RGI60-01.00872	1.99976	0.076207	31.07.1770		Mountain Glacier	RGI60-01.00872	1.08756	0.011524	1979-08-11		Mountain Glacier	RGI60-01.00872	1.08756	0.071364	1979-08-11		RGI60-01.00872	1.07497	0.042295	1990-09-26		RGI60-01.00872	0.952	0.033646	2005-08-11		RGI60-01.00872	0.881316	0.052549	2015-07-06		RGI60-01.00872	0.582736	0.011158	Mountain Glacier	2019-09-01	RGI60-01.00872	Mountain Glacier	Bottom heavy	Ice scoured bedrock	Normal	17.8687			RGI60-01.00872	-1.41702	249	-0.00569085	70.8597
RGI60-01.00873	0.079305	0.066021	31.07.1770		Glacieret	RGI60-01.00873	0.079305	0.007793	1979-08-11		Glacieret	RGI60-01.00873	0.079305	0.06602	1979-08-11		RGI60-01.00873	0.079305	0.039706	1990-09-26		RGI60-01.00873	0.066	0.030811	2005-08-11		RGI60-01.00873	0.059352	0.049426	2015-07-06		RGI60-01.00873	0.013898	0.010418	Glacieret	2019-09-01	RGI60-01.00873	Glacieret	Equidimensional	Ice scoured bedrock	Normal	0			RGI60-01.00873	-0.065407	249	-0.000262679	82.4753
RGI60-01.00874	0.949308	0.070635	31.07.1770		Mountain Glacier	RGI60-01.00874	0.598153	0.009713	1979-08-11		Mountain Glacier	RGI60-01.00874	0.598153	0.06877	1979-08-11		RGI60-01.00874	0.566444	0.040973	1990-09-26		RGI60-01.00874	0.308	0.031586	2005-08-11		RGI60-01.00874	0.266648	0.050213	2015-07-06		RGI60-01.00874	0.103663	0.010535	Mountain Glacier	2019-09-01	RGI60-01.00874	Mountain Glacier	Very bottom heavy	Ice scoured bedrock	Disconnected	0			RGI60-01.00874	-0.845645	249	-0.00339616	89.0802
RGI60-01.00875	0.849625	0.070106	31.07.1770		Mountain Glacier	RGI60-01.00875	0.257302	0.008452	1979-08-11		Mountain Glacier	RGI60-01.00875	0.257302	0.066964	1979-08-11		RGI60-01.00875	0.234044	0.040109	1990-09-26		RGI60-01.00875	0.231	0.031339	2005-08-11		RGI60-01.00875	0.217049	0.050025	2015-07-06		RGI60-01.00875	0.158195	0.010606	Mountain Glacier	2019-09-01	RGI60-01.00875	Mountain Glacier	Equidimensional	Lacustrine	Normal	0			RGI60-01.00875	-0.69143	249	-0.00277683	81.3806
RGI60-01.00876	0.468704	0.068086	31.07.1770		Mountain Glacier	RGI60-01.00876	0.258153	0.008455	1979-08-11		Mountain Glacier	RGI60-01.00876	0.258153	0.066968	1979-08-11		RGI60-01.00876	0.25855	0.040172	1990-09-26		RGI60-01.00876	0.242	0.031374	2005-08-11		RGI60-01.00876	0.21758	0.050027	2014-08-02		RGI60-01.00876	0.136262	0.010577	Mountain Glacier	2019-09-01	RGI60-01.00876	Mountain Glacier	Top heavy	Ice scoured bedrock	Normal	0			RGI60-01.00876	-0.332442	249	-0.00133511	70.9279
RGI60-01.00877	0.927297	0.070518	31.07.1770		Glacieret	RGI60-01.00877	0.671456	0.009984	1982-08-13		Glacieret	RGI60-01.00877	0.671456	0.069159	1982-08-13		RGI60-01.00877	0.671456	0.041246	1990-09-26		RGI60-01.00877	0.527	0.032286	2005-08-11		RGI60-01.00877	0.233437	0.050087	2014-08-27		RGI60-01.00877	0.140034	0.010582	Glacieret	2019-09-01	RGI60-01.00877	Glacieret	Top heavy	Ice scoured bedrock	Normal	0			RGI60-01.00877	-0.787263	249	-0.0031617	84.8987
RGI60-01.00878	0.323639	0.067317	31.07.1770		Mountain Glacier	RGI60-01.00878	0.163898	0.008106	1979-08-11		Mountain Glacier	RGI60-01.00878	0.163898	0.066469	1979-08-11		RGI60-01.00878	0.168524	0.039938	1990-09-26		RGI60-01.00878	0.136	0.031035	2005-08-11		RGI60-01.00878	0.08276	0.049514	2014-08-27		RGI60-01.00878	0.060823	0.010479	Mountain Glacier	2019-09-01	RGI60-01.00878	Mountain Glacier	Equidimensional	Ice scoured bedrock	Disconnected	0			RGI60-01.00878	-0.262816	249	-0.00105549	81.2065
RGI60-01.00879	0.137508	0.066329	31.07.1770		Glacieret	RGI60-01.00879	0.078281	0.00779	1982-08-13		Glacieret	RGI60-01.00879	0.078281	0.066015	1982-08-13		RGI60-01.00879	0.05669	0.039647	1990-09-26		RGI60-01.00879	0.027	0.030686	2005-08-11		RGI60-01.00879	0.017218	0.049265	2014-08-27		RGI60-01.00879	0.0087	0.010411	Glacieret	2019-09-01	RGI60-01.00879	Glacieret	Bottom heavy	Ice scoured bedrock	Disconnected	0			RGI60-01.00879	-0.128808	249	-0.000517301	93.6731
RGI60-01.00880	0.155378	0.066424	31.07.1770		Glacieret	RGI60-01.00880	0.112809	0.007917	1979-08-11		Glacieret	RGI60-01.00880	0.112809	0.066198	1979-08-11		RGI60-01.00880	0.124927	0.039825	1990-09-26		RGI60-01.00880	0.117	0.030974	2005-08-11		RGI60-01.00880	0.111195	0.049623	2014-08-02		RGI60-01.00880	0.104615	0.010536	Glacieret	2019-09-01	RGI60-01.00880	Glacieret	Top heavy	Ice scoured bedrock	Normal	0			RGI60-01.00880	-0.050763	249	-0.000203867	32.6706
RGI60-01.00881	1.33545	0.072683	31.07.1770		Valley Glacier	RGI60-01.00881	0.982526	0.011135	1982-08-13		Valley Glacier	RGI60-01.00881	0.982526	0.070807	1982-08-13		RGI60-01.00881	0.964797	0.042008	1990-09-26		RGI60-01.00881	0.833	0.033266	2005-08-11		RGI60-01.00881	0.745401	0.052033	2014-08-27		RGI60-01.00881	0.695917	0.011305	Valley Glacier	2019-09-01	RGI60-01.00881	Valley Glacier	Equidimensional	Ice scoured bedrock	Normal	0			RGI60-01.00881	-0.639536	249	-0.00256842	47.8891
RGI60-01.00882	0.340672	0.067407	31.07.1770		Glacieret	RGI60-01.00882	0.255996	0.008447	1980-08-05		Glacieret	RGI60-01.00882	0.255996	0.066957	1980-08-05		RGI60-01.00882	0.245367	0.040138	1990-09-26		RGI60-01.00882	0.229	0.031333	2005-08-11		RGI60-01.00882	0.214247	0.050014	2014-08-27		RGI60-01.00882	0.206717	0.010669	Glacieret	2019-09-01	RGI60-01.00882	Glacieret	Equidimensional	Ice scoured bedrock	Normal	0			RGI60-01.00882	-0.133955	249	-0.000537972	39.3208
RGI60-01.00884	1.68246	0.074524	31.07.1770		Mountain Glacier	RGI60-01.00884	0.667436	0.00997	1980-08-05		Mountain Glacier	RGI60-01.00884	0.667436	0.069137	1980-08-05		RGI60-01.00884	0.613492	0.041095	1990-09-26		RGI60-01.00884	0.349	0.031717	2005-08-11		RGI60-01.00884	0.301821	0.050347	2014-08-27		RGI60-01.00884	0.264674	0.010744	Mountain Glacier	2019-09-01	RGI60-01.00884	Mountain Glacier	Very top heavy	Ice scoured bedrock	Normal	0			RGI60-01.00884	-1.41779	249	-0.00569392	84.2686
RGI60-01.00885	0.537259	0.06845	31.07.1770		Glacieret	RGI60-01.00885	0.488316	0.009307	1980-08-05		Glacieret	RGI60-01.00885	0.488316	0.068188	1980-08-05		RGI60-01.00885	0.408761	0.040563	1990-09-26		RGI60-01.00885	0.24	0.031368	2005-08-11		RGI60-01.00885	0.052355	0.049399	2014-08-27		RGI60-01.00885	0.008476	0.010411	Glacieret	2019-09-01	RGI60-01.00885	Glacieret	Equidimensional	Ice scoured bedrock	Normal	0			RGI60-01.00885	-0.528783	249	-0.00212363	98.4224
RGI60-01.00886	0.626049	0.06892	31.07.1770		Glacieret	RGI60-01.00886	0.349758	0.008794	1980-08-05		Glacieret	RGI60-01.00886	0.349758	0.067454	1980-08-05		RGI60-01.00886	0.309667	0.040305	1990-09-26		RGI60-01.00886	0.159	0.031109	2005-08-11		RGI60-01.00886	0.092369	0.049551	2014-08-27		RGI60-01.00886	0.052181	0.010468	Glacieret	2019-09-01	RGI60-01.00886	Glacieret	Equidimensional	Ice scoured bedrock	Normal	0			RGI60-01.00886	-0.573868	249	-0.00230469	91.665
RGI60-01.00887	1.26691	0.07232	31.07.1770		Mountain Glacier	RGI60-01.00887	0.620912	0.009797	1948-08-01		Mountian Glacier	RGI60-01.00887	0.316084	0.067275	1979-08-11		RGI60-01.00887	0.244445	0.040136	1990-09-26		RGI60-01.00887	0.063	0.030802	2004-08-15		RGI60-01.00887	0.059089	0.049425	2014-08-02							<Null>	<Null>	<Null>	<Null>	<Null>	<Null>			RGI60-01.00887	-1.26691	249	-0.00508798	100
RGI60-01.00888	1.66631	0.074438	31.07.1770		Glacieret	RGI60-01.00888	0.340103	0.008758	1979-08-11		Glacieret	RGI60-01.00888	0.340103	0.067403	1979-08-11		RGI60-01.00888	0.362886	0.040444	1990-09-26		RGI60-01.00888	0.323	0.031634	2005-08-11		RGI60-01.00888	0.298916	0.050336	2015-07-06		RGI60-01.00888	0.139583	0.010581	Glacieret	2019-09-01	RGI60-01.00888	Glacieret	Equidimensional	Ice scoured bedrock	Normal	0			RGI60-01.00888	-1.52673	249	-0.00613143	91.6232
RGI60-01.00889	1.10402	0.071456	31.07.1770		Glacieret	RGI60-01.00889	0.55327	0.009547	1980-08-05		Glacieret	RGI60-01.00889	0.55327	0.068532	1980-08-05		RGI60-01.00889	0.500725	0.040802	1990-09-26		RGI60-01.00889	0.381	0.031819	2005-08-11		RGI60-01.00889	0.317483	0.050406	2014-08-27		RGI60-01.00889	0.073365	0.010495	Glacieret	2019-09-01	RGI60-01.00889	Glacieret	Equidimensional	Ice scoured bedrock	Normal	0			RGI60-01.00889	-1.03066	249	-0.00413919	93.3548
RGI60-01.00890	3.16282	0.082375	31.07.1770		Valley Glacier	RGI60-01.00890	2.87505	0.018138	1982-08-13		Valley Glacier	RGI60-01.00890	2.87505	0.080838	1982-08-13		RGI60-01.00890	2.62916	0.046336	1990-09-26		RGI60-01.00890	2.341	0.038091	2005-08-11		RGI60-01.00890	2.07017	0.057067	2014-08-27		RGI60-01.00890	1.90619	0.012878	Valley Glacier	2019-09-01	RGI60-01.00890	Valley Glacier	Top heavy	Ice scoured bedrock	Normal	0			RGI60-01.00890	-1.25663	249	-0.00504669	39.7312
RGI60-01.00891	0.163739	0.066468	31.07.1770		Glacieret	RGI60-01.00891	0.204325	0.008256	1980-08-05		Glacieret	RGI60-01.00891	0.204325	0.066683	1980-08-05		RGI60-01.00891	0.15041	0.039891	1990-09-26		RGI60-01.00891	0.12	0.030984	2005-08-11		RGI60-01.00891	0.078925	0.0495	2014-08-27		RGI60-01.00891	0.046718	0.010461	Glacieret	2019-09-01	RGI60-01.00891	Glacieret	Equidimensional	Ice scoured bedrock	Normal	0			RGI60-01.00891	-0.117021	249	-0.000469964	71.468
RGI60-01.00892	0.120798	0.066241	31.07.1770		Glacieret	RGI60-01.00892	0.120798	0.007947	1982-08-13		Glacieret	RGI60-01.00892	0.120798	0.06624	1979-08-11		RGI60-01.00892	0.124192	0.039823	1990-09-26		RGI60-01.00892	0.101	0.030923	2005-08-11		RGI60-01.00892	0.070524	0.049468	2014-08-27		RGI60-01.00892	0.035393	0.010446	Glacieret	2019-09-01	RGI60-01.00892	Glacieret	Equidimensional	Ice scoured bedrock	Normal	0			RGI60-01.00892	-0.085405	249	-0.000342992	70.7007
RGI60-01.00893	0.672856	0.069169	31.07.1770		Mountain Glacier	RGI60-01.00893	0.334052	0.008736	1948-08-01		Mountain Glacier	RGI60-01.00893	0.332819	0.067364	1979-08-11		RGI60-01.00893	0.244038	0.040134	1990-09-26		RGI60-01.00893	0.341	0.031691	2004-08-15		RGI60-01.00893	0.243964	0.050127	2014-08-02		RGI60-01.00893	0.217501	0.010683	Mountain Glacier	2019-09-07	RGI60-01.00893	Mountain Glacier	Bottom heavy	Ice scoured bedrock	Normal	0			RGI60-01.00893	-0.455355	249	-0.00182873	67.675
RGI60-01.00894	1.46311	0.073361	31.07.1770		Mountain Glacier	RGI60-01.00894	0.67844	0.01001	1948-08-01		Mountain Glacier	RGI60-01.00894	0.591212	0.068733	1979-08-11		RGI60-01.00894	0.591876	0.041039	1990-09-26		RGI60-01.00894	0.452	0.032046	2004-08-15		RGI60-01.00894	0.339814	0.050491	2014-08-02		RGI60-01.00894	0.260366	0.010738	Mountain Glacier	2019-09-07	RGI60-01.00894	Mountain Glacier	Very bottom heavy	Ice scoured bedrock	Normal	0			RGI60-01.00894	-1.20275	249	-0.00483031	82.2047
RGI60-01.00895	2.63297	0.079565	31.07.1770		Valley Glacier	RGI60-01.00895	1.69291	0.013764	1979-08-11		Valley Glacier	RGI60-01.00895	1.69291	0.074572	1979-08-11		RGI60-01.00895	1.45988	0.043296	1990-09-26		RGI60-01.00895	1.266	0.034651	2005-08-11		RGI60-01.00895	0.947403	0.0528	2014-08-27		RGI60-01.00895	0.713363	0.011327	Valley Glacier	2019-09-01	RGI60-01.00895	Valley Glacier	Very bottom heavy	Ice scoured bedrock	Normal	42.6063			RGI60-01.00895	-1.91961	249	-0.00770927	72.9065
RGI60-01.00896	1.47108	0.073403	31.07.1770		Valley Glacier	RGI60-01.00896	1.30392	0.012325	1982-08-13		Valley Glacier	RGI60-01.00896	1.30392	0.072511	1982-08-13		RGI60-01.00896	1.18858	0.04259	1990-09-26		RGI60-01.00896	1.01	0.033832	2005-08-11		RGI60-01.00896	0.994554	0.052979	2014-08-27		RGI60-01.00896	0.910396	0.011584	Valley Glacier	2019-09-01	RGI60-01.00896	Valley Glacier	Very bottom heavy	Lacustrine	Normal	7.4923			RGI60-01.00896	-0.560684	249	-0.00225174	38.1138
RGI60-01.00897	0.604516	0.068806	31.07.1770		Mountain Glacier	RGI60-01.00897	0.604516	0.009737	1979-08-11		Mountain Glacier	RGI60-01.00897	0.604516	0.068804	1979-08-11		RGI60-01.00897	0.441968	0.040649	1990-09-26		RGI60-01.00897	0.537	0.032318	2005-08-11		RGI60-01.00897	0.505112	0.051119	2014-08-27		RGI60-01.00897	0.463225	0.011002	Mountain Glacier	2019-09-01	RGI60-01.00897	Mountain Glacier	Bottom heavy	Ice scoured bedrock	Normal	0			RGI60-01.00897	-0.141291	249	-0.000567434	23.3726
RGI60-01.00898	0.95466	0.070663	31.07.1770		Glacieret	RGI60-01.00898	0.221656	0.00832	1980-08-05		Glacieret	RGI60-01.00898	0.221656	0.066775	1980-08-05		RGI60-01.00898	0.204602	0.040032	1990-09-26		RGI60-01.00898	0.18	0.031176	2005-08-11		RGI60-01.00898	0.119182	0.049653	2014-08-27		RGI60-01.00898	0.094619	0.010523	Glacieret	2019-09-01	RGI60-01.00898	Glacieret	Very bottom heavy	Ice scoured bedrock	Normal	0			RGI60-01.00898	-0.860041	249	-0.00345398	90.0887
RGI60-01.00899	3.28121	0.083004	31.07.1770		Mountain Glacier	RGI60-01.00899	2.31633	0.01607	1979-08-11		Mountain Glacier	RGI60-01.00899	2.31633	0.077877	1979-08-11		RGI60-01.00899	2.1341	0.045049	1990-09-26		RGI60-01.00899	1.88	0.036616	2005-08-11		RGI60-01.00899	1.44532	0.054692	2014-08-27		RGI60-01.00899	1.34863	0.012153	Mountain Glacier	2019-09-01	RGI60-01.00899	Mountain Glacier	Very top heavy	Ice scoured bedrock	Normal	3.71442			RGI60-01.00899	-1.93258	249	-0.00776135	58.8983
RGI60-01.00900	0.299732	0.06719	31.07.1770		Glacieret	RGI60-01.00900	0.184862	0.008184	1980-08-05		Glacieret	RGI60-01.00900	0.184862	0.06658	1980-08-05		RGI60-01.00900	0.184862	0.039981	1990-09-26		RGI60-01.00900	0.15	0.03108	2005-08-11		RGI60-01.00900	0.119438	0.049654	2014-08-27		RGI60-01.00900	0.074793	0.010497	Glacieret	2019-09-01	RGI60-01.00900	Glacieret	Top heavy	Ice scoured bedrock	Normal	0			RGI60-01.00900	-0.224939	249	-0.000903369	75.0467
RGI60-01.00901	2.91015	0.081036	31.07.1770		Valley Glacier	RGI60-01.00901	2.65805	0.017335	1948-08-01		Valley Glacier	RGI60-01.00901	2.68197	0.079814	1979-08-11		RGI60-01.00901	2.75957	0.046675	1990-09-26		RGI60-01.00901	2.654	0.039093	2004-08-15		RGI60-01.00901	2.33365	0.058068	2014-08-02		RGI60-01.00901	2.08922	0.013116	Valley Glacier	2019-09-07	RGI60-01.00901	Valley Glacier	Top heavy	Ice scoured bedrock	Normal	0			RGI60-01.00901	-0.820929	249	-0.0032969	28.2092
RGI60-01.00902	0.935923	0.070564	31.07.1770		Mountain Glacier	RGI60-01.00902	0.694653	0.01007	1982-08-13		Mountain Glacier	RGI60-01.00902	0.694653	0.069282	1982-08-13		RGI60-01.00902	0.662765	0.041223	1990-09-26		RGI60-01.00902	0.5	0.0322	2005-08-11		RGI60-01.00902	0.499962	0.0511	2014-08-27		RGI60-01.00902	0.317024	0.010812	Mountain Glacier	2019-09-01	RGI60-01.00902	Mountain Glacier	Top heavy	Ice scoured bedrock	Normal	0			RGI60-01.00902	-0.618899	249	-0.00248554	66.1271
RGI60-01.00903	3.59445	0.084666	31.07.1770		Valley Glacier	RGI60-01.00903	3.21744	0.019405	1948-08-01		Valley Glacier	RGI60-01.00903	3.23056	0.082722	1979-08-11		RGI60-01.00903	3.43014	0.048418	1990-09-26		RGI60-01.00903	3.048	0.040354	2004-08-15		RGI60-01.00903	2.45794	0.05854	2014-08-02		RGI60-01.00903	2.14482	0.013188	Valley Glacier	2019-09-07	RGI60-01.00903	Valley Glacier	Very bottom heavy	Ice scoured bedrock	Disconnected	4.32299			RGI60-01.00903	-1.44963	249	-0.0058218	40.3296
RGI60-01.00904	0.414669	0.067799	31.07.1770		Glacieret	RGI60-01.00904	0.144014	0.008033	1982-08-13		Glacieret	RGI60-01.00904	0.144014	0.066363	1982-08-13		RGI60-01.00904	0.162869	0.039923	1990-09-26		RGI60-01.00904	0.141	0.031051	2005-08-11		RGI60-01.00904	0.14065	0.049734	2014-08-27		RGI60-01.00904	0.072737	0.010495	Glacieret	2019-09-01	RGI60-01.00904	Glacieret	Bottom heavy	Ice scoured bedrock	Normal	63.0617			RGI60-01.00904	-0.341932	249	-0.00137322	82.459
RGI60-01.00905	0.905248	0.070402	31.07.1770		Mountain Glacier	RGI60-01.00905	0.561298	0.009577	1948-08-01		Mountain Glacier	RGI60-01.00905	0.553166	0.068532	1979-08-11		RGI60-01.00905	0.534851	0.040891	1990-09-26		RGI60-01.00905	0.478	0.03213	2005-08-11		RGI60-01.00905	0.423559	0.05081	2014-08-02		RGI60-01.00905	0.391963	0.01091	Mountain Glacier	2019-09-07	RGI60-01.00905	Mountain Glacier	Very bottom heavy	Ice scoured bedrock	Normal	0			RGI60-01.00905	-0.513285	249	-0.00206139	56.701
RGI60-01.00906	1.62319	0.07421	31.07.1770		Mountain Glacier	RGI60-01.00906	1.32818	0.012414	1948-08-01		Mountain Glacier	RGI60-01.00906	1.2876	0.072424	1979-08-11		RGI60-01.00906	1.25293	0.042758	1990-09-26		RGI60-01.00906	1.226	0.034523	2005-08-11		RGI60-01.00906	1.00597	0.053023	2014-08-02		RGI60-01.00906	0.827282	0.011475	Mountain Glacier	2019-09-07	RGI60-01.00906	Mountain Glacier	Bottom heavy	Ice scoured bedrock	Normal	0			RGI60-01.00906	-0.795912	249	-0.00319643	49.0337
RGI60-01.00907	4.17398	0.08774	31.07.1770		Mountain Glacier	RGI60-01.00907	3.62296	0.020905	1948-08-01		Mountain Glacier	RGI60-01.00907	3.48693	0.084081	1979-08-11		RGI60-01.00907	3.33154	0.048162	1990-09-26		RGI60-01.00907	2.963	0.040082	2004-08-15		RGI60-01.00907	2.68666	0.059409	2015-08-14		RGI60-01.00907	2.54148	0.013704	Mountain Glacier	2019-09-07	RGI60-01.00907	Mountain Glacier	Top heavy	Ice scoured bedrock	Normal	0			RGI60-01.00907	-1.6325	249	-0.00655621	39.1113
RGI60-01.00908	0.209074	0.066709	31.07.1770		Valley Glacier	RGI60-01.00908	0.118471	0.007938	1948-08-01		0	RGI60-01.00908	0.140508	0.066345	1979-08-11		RGI60-01.00908	0.166255	0.039932	1990-09-26		RGI60-01.00908	0.106	0.030939	2004-08-15		RGI60-01.00908	0.048961	0.049386	2014-08-02							<Null>	<Null>	<Null>	<Null>	<Null>	<Null>			RGI60-01.00908	-0.209074	249	-0.000839655	100
RGI60-01.00909	0.889116	0.070316	31.07.1770		Mountain Glacier	RGI60-01.00909	0.486537	0.0093	1948-08-01		Mountain Glacier	RGI60-01.00909	0.453572	0.068004	1979-08-11		RGI60-01.00909	0.413493	0.040575	1990-09-26		RGI60-01.00909	0.452	0.032046	2004-08-15		RGI60-01.00909	0.313338	0.050391	2014-08-02		RGI60-01.00909	0.223469	0.010691	Mountain Glacier	2019-09-07	RGI60-01.00909	Mountain Glacier	Very top heavy	Ice scoured bedrock	Disconnected	0			RGI60-01.00909	-0.665647	249	-0.00267328	74.8662
RGI60-01.00910	1.9991	0.076203	31.07.1770		Mountain Glacier	RGI60-01.00910	1.31043	0.012349	1979-08-11		Mountain Glacier	RGI60-01.00910	1.31043	0.072545	1979-08-11		RGI60-01.00910	1.32075	0.042934	1990-09-26		RGI60-01.00910	1.229	0.034533	2005-08-11		RGI60-01.00910	1.09514	0.053362	2014-08-27		RGI60-01.00910	0.987905	0.011684	Mountain Glacier	2019-09-01	RGI60-01.00910	Mountain Glacier	Very bottom heavy	Ice scoured bedrock	Normal	0			RGI60-01.00910	-1.0112	249	-0.00406104	50.5826
RGI60-01.00911	0.67862	0.069199	31.07.1770		Mountain Glacier	RGI60-01.00911	0.441606	0.009134	1979-08-11		Mountain Glacier	RGI60-01.00911	0.441606	0.067941	1979-08-11		RGI60-01.00911	0.451201	0.040673	1990-09-26		RGI60-01.00911	0.388	0.031842	2005-08-11		RGI60-01.00911	0.336839	0.05048	2014-08-27		RGI60-01.00911	0.263817	0.010743	Mountain Glacier	2019-09-01	RGI60-01.00911	Mountain Glacier	Equidimensional	Ice scoured bedrock	Normal	0			RGI60-01.00911	-0.414803	249	-0.00166588	61.1245
RGI60-01.00912	0.576334	0.068657	31.07.1770		Mountain Glacier	RGI60-01.00912	0.351261	0.0088	1979-08-11		Mountain Glacier	RGI60-01.00912	0.351261	0.067462	1979-08-11		RGI60-01.00912	0.342508	0.040391	1990-09-26		RGI60-01.00912	0.258	0.031426	2005-08-11		RGI60-01.00912	0.156678	0.049795	2014-08-27		RGI60-01.00912	0.142625	0.010585	Mountain Glacier	2019-09-01	RGI60-01.00912	Mountain Glacier	Very bottom heavy	Ice scoured bedrock	Normal	0			RGI60-01.00912	-0.433709	249	-0.0017418	75.2531
RGI60-01.00913	1.64398	0.07432	31.07.1770		Mountain Glacier	RGI60-01.00913	1.4957	0.013034	1948-08-01		Mountain Glacier	RGI60-01.00913	1.60971	0.074131	1979-08-11		RGI60-01.00913	1.55141	0.043534	1990-09-26		RGI60-01.00913	1.316	0.034811	2004-08-15		RGI60-01.00913	1.11448	0.053435	2014-08-02		RGI60-01.00913	0.943117	0.011626	Mountain Glacier	2019-09-07	RGI60-01.00913	Mountain Glacier	Equidimensional	Ice scoured bedrock	Normal	0			RGI60-01.00913	-0.700862	249	-0.00281471	42.6321
RGI60-01.00914	0.506555	0.068287	31.07.1770		Glacieret	RGI60-01.00914	0.317442	0.008675	1948-08-01		Glacieret	RGI60-01.00914	0.371456	0.067569	1979-08-11		RGI60-01.00914	0.323284	0.040341	1990-09-26		RGI60-01.00914	0.305	0.031576	2004-08-15		RGI60-01.00914	0.212611	0.050008	2014-08-02		RGI60-01.00914	0.146647	0.010591	Glacieret	2019-09-07	RGI60-01.00914	Glacieret	Top heavy	Ice scoured bedrock	Normal	0			RGI60-01.00914	-0.359908	249	-0.00144541	71.0501
RGI60-01.00915	0.439484	0.067931	31.07.1770		Glacieret	RGI60-01.00915	0.261295	0.008467	1980-08-05		Glacieret	RGI60-01.00915	0.261295	0.066985	1980-08-05		RGI60-01.00915	0.201076	0.040023	1990-09-26		RGI60-01.00915	0.156	0.031099	2005-08-11		RGI60-01.00915	0.142938	0.049743	2015-08-14		RGI60-01.00915	0.127836	0.010566	Glacieret	2019-09-01	RGI60-01.00915	Glacieret	Bottom heavy	Ice scoured bedrock	Normal	0			RGI60-01.00915	-0.311648	249	-0.0012516	70.9123
RGI60-01.00916	0.048371	0.065857	31.07.1770		Glacieret	RGI60-01.00916	0.021885	0.007581	1948-08-01		Glacieret	RGI60-01.00916	0.049376	0.065862	1979-08-11		RGI60-01.00916	0.04437	0.039615	1990-09-26		RGI60-01.00916	0.028	0.03069	2005-08-11												<Null>	<Null>	<Null>	<Null>	<Null>	<Null>			RGI60-01.00916	-0.048371	249	-0.000194261	100
RGI60-01.00917	0.586842	0.068713	31.07.1770		Glacieret	RGI60-01.00917	0.279118	0.008533	1948-08-01		Glacieret	RGI60-01.00917	0.149684	0.066393	1979-08-11		RGI60-01.00917	0.141151	0.039867	1990-09-26		RGI60-01.00917	0.167	0.031134	2004-08-15		RGI60-01.00917	0.114967	0.049637	2014-08-02		RGI60-01.00917	0.013117	0.010417	Glacieret	2019-09-07	RGI60-01.00917	Glacieret	Top heavy	Ice scoured bedrock	Normal	0			RGI60-01.00917	-0.573725	249	-0.00230412	97.7648
RGI60-01.00918	0.224221	0.066789	31.07.1770		Glacieret	RGI60-01.00918	0.044655	0.007665	1948-08-01		Glacieret	RGI60-01.00918	0.103881	0.066151	1979-08-11		RGI60-01.00918	0.074968	0.039695	1990-09-26		RGI60-01.00918	0.065	0.030808	2005-08-11		RGI60-01.00918	0.041922	0.049359	2014-08-02		RGI60-01.00918	0.001973	0.010403	Glacieret	2019-09-01	RGI60-01.00918	Glacieret	Very bottom heavy	Ice scoured bedrock	Normal	0			RGI60-01.00918	-0.222248	249	-0.000892562	99.1201
RGI60-01.00919	0.084408	0.066048	31.07.1770		Glacieret	RGI60-01.00919	0.046563	0.007672	1948-08-01		Glacieret	RGI60-01.00919	0.073437	0.065989	1979-08-11		RGI60-01.00919	0.070592	0.039684	1990-09-26		RGI60-01.00919	0.052	0.030766	2004-08-15		RGI60-01.00919	0.03909	0.049349	2014-08-02		RGI60-01.00919	0.008021	0.01041	Glacieret	2019-09-07	RGI60-01.00919	Glacieret	Bottom heavy	Ice scoured bedrock	Normal	0			RGI60-01.00919	-0.076387	249	-0.000306775	90.4973
RGI60-01.00920	0.497039	0.068236	31.07.1770		Glacieret	RGI60-01.00920	0.139142	0.008015	1979-08-11		Glacieret	RGI60-01.00920	0.139142	0.066337	1979-08-11		RGI60-01.00920	0.128922	0.039835	1990-09-26		RGI60-01.00920	0.129	0.031013	2005-08-11		RGI60-01.00920	0.128922	0.04969	2014-08-27		RGI60-01.00920	0.104989	0.010536	Glacieret	2019-09-01	RGI60-01.00920	Glacieret	Very bottom heavy	Lacustrine	Normal	0			RGI60-01.00920	-0.39205	249	-0.0015745	78.8771
RGI60-01.00921	0.534545	0.068435	31.07.1770		Glacieret	RGI60-01.00921	0.194094	0.008218	1948-08-01		Glacieret	RGI60-01.00921	0.246655	0.066907	1979-08-11		RGI60-01.00921	0.211172	0.040049	1990-09-26		RGI60-01.00921	0.207	0.031262	2004-08-15		RGI60-01.00921	0.193725	0.049936	2014-08-02		RGI60-01.00921	0.058349	0.010476	Glacieret	2019-09-07	RGI60-01.00921	Glacieret	Top heavy	Ice scoured bedrock	Normal	0			RGI60-01.00921	-0.476196	249	-0.00191243	89.0844
RGI60-01.00922	1.18213	0.07187	31.07.1770		Mountain Glacier	RGI60-01.00922	0.87886	0.010752	1979-08-11		Mountain Glacier	RGI60-01.00922	0.87886	0.070258	1979-08-11		RGI60-01.00922	0.845983	0.0417	1990-09-26		RGI60-01.00922	0.803	0.03317	2005-08-11		RGI60-01.00922	0.748231	0.052043	2014-08-27		RGI60-01.00922	0.644944	0.011238	Mountain Glacier	2019-09-01	RGI60-01.00922	Mountain Glacier	Bottom heavy	Ice scoured bedrock	Normal	0			RGI60-01.00922	-0.53719	249	-0.00215739	45.4424
RGI60-01.00923	0.370332	0.067564	31.07.1770		Glacieret	RGI60-01.00923	0.264246	0.008478	1948-08-01		Glacieret	RGI60-01.00923	0.287812	0.067125	1979-08-11		RGI60-01.00923	0.2758	0.040217	1990-09-26		RGI60-01.00923	0.263	0.031442	2005-08-11		RGI60-01.00923	0.181623	0.04989	2014-08-02		RGI60-01.00923	0.127036	0.010565	Glacieret	2019-09-07	RGI60-01.00923	Glacieret	Very top heavy	Ice scoured bedrock	Disconnected	0			RGI60-01.00923	-0.243296	249	-0.000977092	65.6967
RGI60-01.00924	0.204593	0.066685	31.07.1770		Mountain Glacier	RGI60-01.00924	0.126529	0.007968	1979-08-11		0	RGI60-01.00924	0.138035	0.066332	1979-08-11		RGI60-01.00924	0.121443	0.039816	1990-09-26		RGI60-01.00924	0.104	0.030933	2004-08-15		RGI60-01.00924	0.041177	0.049356	2014-08-02							<Null>	<Null>	<Null>	<Null>	<Null>	<Null>			RGI60-01.00924	-0.204593	249	-0.000821659	100
RGI60-01.00928	0.734075	0.069494	31.07.1770		Mountain Glacier	RGI60-01.00928	0.549415	0.009533	1948-08-01		Mountain Glacier	RGI60-01.00928	0.517426	0.068342	1979-08-11		RGI60-01.00928	0.488855	0.040771	1990-09-26		RGI60-01.00928	0.496	0.032187	2004-08-15		RGI60-01.00928	0.457311	0.050938	2015-08-14		RGI60-01.00928	0.420097	0.010946	Mountain Glacier	2019-09-07	RGI60-01.00928	Mountain Glacier	Bottom heavy	Ice scoured bedrock	Disconnected	0			RGI60-01.00928	-0.313978	249	-0.00126096	42.7719
RGI60-01.00929	0.790434	0.069793	31.07.1770		Mountain Glacier	RGI60-01.00929	0.594454	0.009699	1948-08-01		Mountain Glacier	RGI60-01.00929	0.606685	0.068815	1979-08-11		RGI60-01.00929	0.591836	0.041039	1990-09-26		RGI60-01.00929	0.482	0.032142	2005-08-11		RGI60-01.00929	0.379786	0.050643	2014-08-02		RGI60-01.00929	0.318982	0.010815	Mountain Glacier	2019-09-07	RGI60-01.00929	Mountain Glacier	Very top heavy	Ice scoured bedrock	Normal	0			RGI60-01.00929	-0.471452	249	-0.00189338	59.6447
RGI60-01.00930	0.626747	0.068924	31.07.1770		Mountain Glacier	RGI60-01.00930	0.278243	0.008529	1948-08-01		Mountain Glacier	RGI60-01.00930	0.255236	0.066953	1979-08-11		RGI60-01.00930	0.255047	0.040163	1990-09-26		RGI60-01.00930	0.213	0.031282	2004-08-15		RGI60-01.00930	0.187281	0.049912	2015-08-14		RGI60-01.00930	0.14906	0.010594	Mountain Glacier	2019-09-07	RGI60-01.00930	Mountain Glacier	Very bottom heavy	Ice scoured bedrock	Disconnected	0			RGI60-01.00930	-0.477687	249	-0.00191842	76.2169
RGI60-01.00931	1.10734	0.071474	31.07.1770		Mountain Glacier	RGI60-01.00931	0.273793	0.008513	1948-08-01		Mountain Glacier	RGI60-01.00931	0.248078	0.066915	1979-08-11		RGI60-01.00931	0.247023	0.040142	1990-09-26		RGI60-01.00931	0.221	0.031307	2004-08-15		RGI60-01.00931	0.155242	0.04979	2015-08-14		RGI60-01.00931	0.093196	0.010521	Mountain Glacier	2019-09-07	RGI60-01.00931	Mountain Glacier	Very bottom heavy	Ice scoured bedrock	Disconnected	0			RGI60-01.00931	-1.01415	249	-0.00407288	91.5838
RGI60-01.00932	1.01409	0.070979	31.07.1770		Mountain Glacier	RGI60-01.00932	0.402313	0.008989	1948-08-01		Mountain Glacier	RGI60-01.00932	0.293041	0.067153	1979-08-11		RGI60-01.00932	0.234513	0.04011	1990-09-26		RGI60-01.00932	0.286	0.031515	2005-08-11		RGI60-01.00932	0.152769	0.049781	2014-08-02		RGI60-01.00932	0.068784	0.010489	Mountain Glacier	2019-09-01	RGI60-01.00932	Mountain Glacier	Bottom heavy	Ice scoured bedrock	Normal	0			RGI60-01.00932	-0.945302	249	-0.00379639	93.2171
RGI60-01.00933	0.713469	0.069384	31.07.1770		Mountain Glacier	RGI60-01.00933	0.46806	0.009232	1948-08-01		Mountain Glacier	RGI60-01.00933	0.501503	0.068258	1979-08-11		RGI60-01.00933	0.432612	0.040625	1990-09-26		RGI60-01.00933	0.489	0.032165	2005-08-11		RGI60-01.00933	0.25269	0.05016	2014-08-02		RGI60-01.00933	0.138375	0.01058	Mountain Glacier	2019-09-07	RGI60-01.00933	Mountain Glacier	Top heavy	Ice scoured bedrock	Normal	0			RGI60-01.00933	-0.575094	249	-0.00230961	80.6053
RGI60-01.00934	0.103072	0.066147	31.07.1770		Glacieret	RGI60-01.00934	0.07875	0.007791	1948-08-01		Glacieret	RGI60-01.00934	0.093617	0.066096	1979-08-11		RGI60-01.00934	0.132324	0.039844	1990-09-26		RGI60-01.00934	0.085	0.030872	2005-08-11		RGI60-01.00934	0.03356	0.049328	2014-08-02		RGI60-01.00934	0.014642	0.010419	Glacieret	2019-09-01	RGI60-01.00934	Glacieret	Very bottom heavy	Ice scoured bedrock	Normal	0			RGI60-01.00934	-0.08843	249	-0.000355141	85.7944
RGI60-01.00935	0.058156	0.065908	31.07.1770		Glacieret	RGI60-01.00935	0.017828	0.007566	1948-08-01		Glacieret	RGI60-01.00935	0.049972	0.065865	1979-08-11		RGI60-01.00935	0.032164	0.039584	1990-09-26		RGI60-01.00935	0.027	0.030686	2005-08-11		RGI60-01.00935	0.02204	0.049284	2014-08-02							<Null>	<Null>	<Null>	<Null>	<Null>	<Null>			RGI60-01.00935	-0.058156	249	-0.000233558	100
RGI60-01.00936	0.204552	0.066685	31.07.1770		Glacieret	RGI60-01.00936	0.040417	0.00765	1948-08-01		Glacieret	RGI60-01.00936	0.102415	0.066143	1979-08-11		RGI60-01.00936	0.101692	0.039764	1990-09-26		RGI60-01.00936	0.036	0.030715	2005-08-11		RGI60-01.00936	0.011437	0.049243	2014-08-02		RGI60-01.00936	0.002554	0.010403	Glacieret	2019-09-01	RGI60-01.00936	Glacieret	Very top heavy	Ice scoured bedrock	Normal	0			RGI60-01.00936	-0.201998	249	-0.000811237	98.7514
RGI60-01.00937	0.560805	0.068575	31.07.1770		Glacieret	RGI60-01.00937	0.344549	0.008775	1948-08-01		Glacieret	RGI60-01.00937	0.426878	0.067862	1979-08-11		RGI60-01.00937	0.556594	0.040947	1990-09-26		RGI60-01.00937	0.394	0.031861	2005-08-11		RGI60-01.00937	0.211076	0.050002	2014-08-02		RGI60-01.00937	0.030738	0.01044	Glacieret	2019-09-07	RGI60-01.00937	Glacieret	Very bottom heavy	Ice scoured bedrock	Normal	0			RGI60-01.00937	-0.530067	249	-0.00212878	94.519
RGI60-01.00938	0.160824	0.066453	31.07.1770		Mountain Glacier	RGI60-01.00938	0.175288	0.008149	1948-08-01		Mountain Glacier	RGI60-01.00938	0.154724	0.06642	1979-08-11		RGI60-01.00938	0.154851	0.039903	1990-09-26		RGI60-01.00938	0.156	0.031099	2005-08-11		RGI60-01.00938	0.109969	0.049618	2014-08-02		RGI60-01.00938	0.067484	0.010488	Mountain Glacier	2019-09-07	RGI60-01.00938	Mountain Glacier	Very top heavy	Ice scoured bedrock	Disconnected	0			RGI60-01.00938	-0.09334	249	-0.000374859	58.0386
RGI60-01.00939	2.03802	0.07641	31.07.1770		Mountain Glacier	RGI60-01.00939	1.95482	0.014733	1948-08-01		Mountain Glacier	RGI60-01.00939	1.56661	0.073903	1979-08-11		RGI60-01.00939	1.49098	0.043377	1990-09-26		RGI60-01.00939	1.151	0.034283	2005-08-11		RGI60-01.00939	0.698716	0.051855	2015-08-14		RGI60-01.00939	0.572859	0.011145	Mountain Glacier	2019-09-01	RGI60-01.00939	Mountain Glacier	Very bottom heavy	Ice scoured bedrock	Normal	0			RGI60-01.00939	-1.46516	249	-0.00588417	71.8914
RGI60-01.00940	9.00456	0.113362	31.07.1770		Valley Glacier	RGI60-01.00940	7.56381	0.035486	1948-08-01		Valley Glacier	RGI60-01.00940	7.641	0.106097	1979-08-11		RGI60-01.00940	7.8087	0.059803	1990-09-26		RGI60-01.00940	6.902	0.052686	2005-08-11		RGI60-01.00940	6.06499	0.072247	2015-08-14		RGI60-01.00940	5.91925	0.018095	Valley Glacier	2019-09-01	RGI60-01.00940	Valley Glacier	Very top heavy	Ice scoured bedrock	Normal	0			RGI60-01.00940	-3.08531	249	-0.0123908	34.2639
RGI60-01.00941	7.74381	0.106675	31.07.1770		Valley Glacier	RGI60-01.00941	5.92833	0.029435	1948-08-01		Valley Glacier	RGI60-01.00941	5.94731	0.097121	1979-08-11		RGI60-01.00941	5.80925	0.054604	1990-09-26		RGI60-01.00941	5.534	0.048309	2004-08-15		RGI60-01.00941	5.10136	0.068585	2015-08-14		RGI60-01.00941	4.80532	0.016647	Valley Glacier	2019-09-07	RGI60-01.00941	Valley Glacier	Very bottom heavy	Ice scoured bedrock	Normal	0			RGI60-01.00941	-2.93849	249	-0.0118012	37.9463
RGI60-01.00942	5.27819	0.093597	31.07.1770		Valley Glacier	RGI60-01.00942	4.52392	0.024238	1948-08-01		Valley Glacier	RGI60-01.00942	4.70723	0.090548	1979-08-11		RGI60-01.00942	4.71261	0.051753	1990-09-26		RGI60-01.00942	4.223	0.044114	2004-08-15		RGI60-01.00942	3.40721	0.062147	2015-08-14		RGI60-01.00942	3.05218	0.014368	Valley Glacier	2019-09-07	RGI60-01.00942	Valley Glacier	Equidimensional	Ice scoured bedrock	Disconnected	0			RGI60-01.00942	-2.22601	249	-0.00893981	42.1738
RGI60-01.00943	1.6481	0.074342	31.07.1770		Mountain Glacier	RGI60-01.00943	0.770731	0.010352	1948-08-01		Mountain Glacier	RGI60-01.00943	0.742676	0.069536	1979-08-11		RGI60-01.00943	0.766116	0.041492	1990-09-26		RGI60-01.00943	0.773	0.033074	2005-08-11		RGI60-01.00943	0.426282	0.05082	2014-08-02		RGI60-01.00943	0.232176	0.010702	Mountain Glacier	2019-09-07	RGI60-01.00943	Mountain Glacier	Very bottom heavy	Ice scoured bedrock	Normal	0			RGI60-01.00943	-1.41593	249	-0.00568645	85.9125
RGI60-01.00944	0.435638	0.067911	31.07.1770		Mountain Glacier	RGI60-01.00944	0.216122	0.0083	1948-08-01		Mountain Glacier	RGI60-01.00944	0.235736	0.066849	1979-08-11		RGI60-01.00944	0.252251	0.040156	1990-09-26		RGI60-01.00944	0.177	0.031166	2004-08-15		RGI60-01.00944	0.038243	0.049345	2015-08-14		RGI60-01.00944	0.010864	0.010414	Mountain Glacier	2019-09-07	RGI60-01.00944	Mountain Glacier	Equidimensional	Ice scoured bedrock	Normal	0			RGI60-01.00944	-0.424774	249	-0.00170592	97.5062
RGI60-01.00945	0.710992	0.069371	31.07.1770		Mountain Glacier	RGI60-01.00945	0.669631	0.009978	1948-08-01		Mountain Glacier	RGI60-01.00945	0.641337	0.068999	1979-08-11		RGI60-01.00945	0.58282	0.041015	1990-09-26		RGI60-01.00945	0.377	0.031806	2005-08-11		RGI60-01.00945	0.267203	0.050215	2014-08-02		RGI60-01.00945	0.215685	0.01068	Mountain Glacier	2019-09-01	RGI60-01.00945	Mountain Glacier	Equidimensional	Ice scoured bedrock	Normal	0			RGI60-01.00945	-0.495307	249	-0.00198918	69.6642
RGI60-01.00946	1.44715	0.073275	31.07.1770		Mountain Glacier	RGI60-01.00946	0.996213	0.011186	1979-08-11		Mountain Glacier	RGI60-01.00946	0.996213	0.07088	1979-08-11		RGI60-01.00946	1.00108	0.042103	1990-05-20		RGI60-01.00946	0.899	0.033477	2005-08-11		RGI60-01.00946	0.811034	0.052282	2015-07-06		RGI60-01.00946	0.797939	0.011437	Mountain Glacier	2019-09-01	RGI60-01.00946	Mountain Glacier	Very top heavy	Lacustrine	Normal	0			RGI60-01.00946	-0.649207	249	-0.00260726	44.8612
RGI60-01.00947	2.11703	0.076829	31.07.1770		Mountain Glacier	RGI60-01.00947	1.2041	0.011955	1948-08-01		Mountain Glacier	RGI60-01.00947	1.31428	0.072566	1979-08-11		RGI60-01.00947	1.25723	0.042769	1990-09-26		RGI60-01.00947	0.9	0.03348	2005-08-11		RGI60-01.00947	0.830885	0.052357	2014-08-02		RGI60-01.00947	0.597186	0.011176	Mountain Glacier	2019-09-01	RGI60-01.00947	Mountain Glacier	Equidimensional	Ice scoured bedrock	Normal	0			RGI60-01.00947	-1.51985	249	-0.0061038	71.7914
RGI60-01.00948	0.137986	0.066332	31.07.1770		Mountain Glacier	RGI60-01.00948	0.141841	0.008025	1948-08-01		Mountain Glacier	RGI60-01.00948	0.149672	0.066393	1979-08-11		RGI60-01.00948	0.167789	0.039936	1990-09-26		RGI60-01.00948	0.137	0.031038	2005-08-11		RGI60-01.00948	0.072102	0.049474	2014-08-02							<Null>	<Null>	<Null>	<Null>	<Null>	<Null>			RGI60-01.00948	-0.137986	249	-0.000554161	100
RGI60-01.00949	0.935433	0.070562	31.07.1770		Mountain Glacier	RGI60-01.00949	0.621241	0.009799	1948-08-01		Mountain Glacier	RGI60-01.00949	0.649292	0.069041	1979-08-11		RGI60-01.00949	0.633465	0.041147	1990-09-26		RGI60-01.00949	0.511	0.032235	2005-08-11		RGI60-01.00949	0.259393	0.050186	2014-08-02		RGI60-01.00949	0.105869	0.010538	Mountain Glacier	2019-09-01	RGI60-01.00949	Mountain Glacier	Equidimensional	Ice scoured bedrock	Normal	0			RGI60-01.00949	-0.829564	249	-0.00333158	88.6824
RGI60-01.00950	0.667998	0.069143	31.07.1770		Glacieret	RGI60-01.00950	0.539918	0.009498	1982-08-13		Glacieret	RGI60-01.00950	0.539918	0.068462	1982-08-13		RGI60-01.00950	0.528079	0.040873	1990-05-20		RGI60-01.00950	0.467	0.032094	2005-08-11		RGI60-01.00950	0.355322	0.05055	2014-08-27		RGI60-01.00950	0.281914	0.010766	Glacieret	2019-09-01	RGI60-01.00950	Glacieret	Equidimensional	Ice scoured bedrock	Normal	0			RGI60-01.00950	-0.386084	249	-0.00155054	57.7972
RGI60-01.00951	6.20751	0.098522	31.07.1770		Valley Glacier	RGI60-01.00951	6.49626	0.031536	1948-08-01		Valley Glacier	RGI60-01.00951	5.58259	0.095188	1982-08-13		RGI60-01.00951	5.47059	0.053724	1990-05-20		RGI60-01.00951	5.186	0.047195	2005-08-11		RGI60-01.00951	4.74904	0.067246	2014-08-27		RGI60-01.00951	4.34421	0.016047	Valley Glacier	2019-09-01	RGI60-01.00951	Valley Glacier	Bottom heavy	Ice scoured bedrock	Normal	10.4382			RGI60-01.00951	-1.86329	249	-0.0074831	30.0168
RGI60-01.00952	2.07986	0.076631	31.07.1770		Glacieret	RGI60-01.00952	1.29582	0.012295	1948-08-01		Glacieret	RGI60-01.00952	0.76153	0.069636	1982-08-13		RGI60-01.00952	0.77239	0.041508	1990-05-20		RGI60-01.00952	0.531	0.032299	2005-08-11		RGI60-01.00952	0.274747	0.050244	2014-08-27		RGI60-01.00952	0.141678	0.010584	Glacieret	2019-09-01	RGI60-01.00952	Glacieret	Very top heavy	Ice scoured bedrock	Normal	0			RGI60-01.00952	-1.93818	249	-0.00778386	93.1881
RGI60-01.00953	0.534755	0.068436	31.07.1770		Mountain Glacier	RGI60-01.00953	0.163238	0.008104	1948-08-01		Mountain Glacier	RGI60-01.00953	0.209331	0.066709	1979-08-11		RGI60-01.00953	0.201956	0.040025	1990-09-26		RGI60-01.00953	0.12	0.030984	2005-08-11		RGI60-01.00953	0.094375	0.049559	2014-08-02		RGI60-01.00953	0.016368	0.010421	Mountain Glacier	2019-09-01	RGI60-01.00953	Mountain Glacier	Very top heavy	Ice scoured bedrock	Normal	0			RGI60-01.00953	-0.518387	249	-0.00208188	96.9392
RGI60-01.00954	0.225146	0.066794	31.07.1770		Mountain Glacier	RGI60-01.00954	0.072148	0.007767	1948-08-01		0	RGI60-01.00954	0.092609	0.066091	1979-08-11		RGI60-01.00954	0.103627	0.039769	1990-09-26		RGI60-01.00954	0.049	0.030757	2005-08-11		RGI60-01.00954	0.027347	0.049304	2014-08-02							<Null>	<Null>	<Null>	<Null>	<Null>	<Null>			RGI60-01.00954	-0.225146	249	-0.000904201	100
RGI60-01.00955	0.49591	0.06823	31.07.1770		Glacieret	RGI60-01.00955	0.281616	0.008542	1982-08-13		Glacieret	RGI60-01.00955	0.281616	0.067093	1982-08-13		RGI60-01.00955	0.241078	0.040127	1990-05-20		RGI60-01.00955	0.251	0.031403	2005-08-11		RGI60-01.00955	0.144541	0.049749	2014-08-02		RGI60-01.00955	0.03836	0.01045	Glacieret	2019-09-01	RGI60-01.00955	Glacieret	Very top heavy	Ice scoured bedrock	Normal	0			RGI60-01.00955	-0.45755	249	-0.00183755	92.2647
RGI60-01.00956	0.359341	0.067506	31.07.1770		Glacieret	RGI60-01.00956	0.228794	0.008347	1948-08-01		Glacieret	RGI60-01.00956	0.160765	0.066452	1979-08-11		RGI60-01.00956	0.164077	0.039927	1990-09-26		RGI60-01.00956	0.106	0.030939	2005-08-11		RGI60-01.00956	0.085315	0.049524	2014-08-02		RGI60-01.00956	0.025521	0.010433	Glacieret	2019-09-01	RGI60-01.00956	Glacieret	Very top heavy	Ice scoured bedrock	Normal	0			RGI60-01.00956	-0.33382	249	-0.00134064	92.8978
RGI60-01.00957	0.206994	0.066698	31.07.1770		Mountain Glacier	RGI60-01.00957	0.038009	0.007641	1948-08-01		0	RGI60-01.00957	0.042561	0.065826	1979-08-11		RGI60-01.00957	0.034617	0.03959	1990-09-26		RGI60-01.00957	0.029	0.030693	2005-08-11		RGI60-01.00957	0.02115	0.04928	2014-08-02							<Null>	<Null>	<Null>	<Null>	<Null>	<Null>			RGI60-01.00957	-0.206994	249	-0.000831301	100
RGI60-01.00959	0.611364	0.068842	31.07.1770		Glacieret	RGI60-01.00959	0.354888	0.008813	1982-08-13		Glacieret	RGI60-01.00959	0.354888	0.067481	1982-08-13		RGI60-01.00959	0.353798	0.04042	1990-05-20		RGI60-01.00959	0.245	0.031384	2005-08-11		RGI60-01.00959	0.171187	0.049851	2014-08-27		RGI60-01.00959	0.083378	0.010508	Glacieret	2019-09-01	RGI60-01.00959	Glacieret	Top heavy	Ice scoured bedrock	Normal	0			RGI60-01.00959	-0.527986	249	-0.00212043	86.362
RGI60-01.00960	3.84133	0.085973	31.07.1770		Valley Glacier	RGI60-01.00960	2.31203	0.016054	1948-08-01		Valley Glacier	RGI60-01.00960	3.03244	0.081672	1982-08-13		RGI60-01.00960	3.06169	0.04746	1990-05-20		RGI60-01.00960	2.677	0.039166	2005-08-11		RGI60-01.00960	2.45016	0.058511	2014-08-27		RGI60-01.00960	2.13334	0.013173	Valley Glacier	2019-09-01	RGI60-01.00960	Valley Glacier	Equidimensional	Ice scoured bedrock	Normal	0			RGI60-01.00960	-1.70799	249	-0.00685941	44.4636
RGI60-01.00961	0.404085	0.067743	31.07.1770		Mountain Glacier						<Null>	RGI60-01.00961	0.104248	0.066153	1979-08-11		RGI60-01.00961	0.1154	0.0398	1990-09-26		RGI60-01.00961	0.115	0.030968	2005-08-11												<Null>	<Null>	<Null>	<Null>	<Null>	<Null>			RGI60-01.00961	-0.404085	249	-0.00162283	100
RGI60-01.00962	7.10399	0.103275	31.07.1770		Mountain Glacier	RGI60-01.00962	8.0165	0.037161	1948-08-01		Mountain Glacier	RGI60-01.00962	6.8671	0.101996	1981-08-08		RGI60-01.00962	6.52051	0.056453	1990-05-20		RGI60-01.00962	6.186	0.050395	2005-08-11		RGI60-01.00962	5.59738	0.07047	2015-07-06		RGI60-01.00962	3.89997	0.01547	Mountain Glacier	2019-09-01	RGI60-01.00962	Mountain Glacier	Very bottom heavy	Ice scoured bedrock	Disconnected	3.23185			RGI60-01.00962	-3.20402	249	-0.0128676	45.1018
RGI60-01.00963	1.36376	0.072833	31.07.1770		Mountain Glacier	RGI60-01.00963	1.08649	0.01152	1979-08-11		Mountain Glacier	RGI60-01.00963	1.08649	0.071358	1979-08-11		RGI60-01.00963	0.937949	0.041939	1990-05-20		RGI60-01.00963	0.963	0.033682	2005-08-11		RGI60-01.00963	0.863978	0.052483	2015-08-14		RGI60-01.00963	0.772608	0.011404	Mountain Glacier	2019-09-01	RGI60-01.00963	Mountain Glacier	Equidimensional	Ice scoured bedrock	Normal	0			RGI60-01.00963	-0.591149	249	-0.00237409	43.3471
RGI60-01.00964	1.90341	0.075696	31.07.1770		Mountain Glacier	RGI60-01.00964	1.09457	0.01155	1948-08-01		Mountain Glacier	RGI60-01.00964	1.26241	0.072291	1979-08-11		RGI60-01.00964	1.20065	0.042622	1990-09-26		RGI60-01.00964	1.062	0.033998	2005-08-11		RGI60-01.00964	0.810595	0.05228	2015-08-14		RGI60-01.00964	0.747134	0.011371	Mountain Glacier	2019-09-01	RGI60-01.00964	Mountain Glacier	Top heavy	Ice scoured bedrock	Normal	0			RGI60-01.00964	-1.15628	249	-0.00464369	60.7476
RGI60-01.00965	1.19136	0.071919	31.07.1770		Mountain Glacier	RGI60-01.00965	0.821601	0.01054	1948-08-01		Mountain Glacier	RGI60-01.00965	0.840095	0.070053	1979-08-11		RGI60-01.00965	0.855586	0.041725	1990-09-26		RGI60-01.00965	0.785	0.033112	2005-08-11		RGI60-01.00965	0.546582	0.051277	2015-08-14		RGI60-01.00965	0.494047	0.011042	Mountain Glacier	2019-09-01	RGI60-01.00965	Mountain Glacier	Equidimensional	Ice scoured bedrock	Normal	0			RGI60-01.00965	-0.69731	249	-0.00280044	58.5307
RGI60-01.00966	0.559215	0.068566	31.07.1770		Mountain Glacier	RGI60-01.00966	0.37893	0.008902	1948-08-01		0	RGI60-01.00966	0.427606	0.067866	1979-08-11		RGI60-01.00966	0.411848	0.040571	1990-09-26		RGI60-01.00966	0.225	0.03132	2005-08-11		RGI60-01.00966	0.224584	0.050053	2015-08-14							<Null>	<Null>	<Null>	<Null>	<Null>	<Null>			RGI60-01.00966	-0.559215	249	-0.00224584	100
RGI60-01.00967	1.44893	0.073285	31.07.1770		Mountain Glacier	RGI60-01.00967	1.46177	0.012909	1948-08-01		Mountain Glacier	RGI60-01.00967	0.572244	0.068633	1979-08-11		RGI60-01.00967	0.56208	0.040961	1990-09-26		RGI60-01.00967	0.569	0.032421	2005-08-11		RGI60-01.00967	0.411134	0.050762	2015-08-14		RGI60-01.00967	0.235028	0.010706	Mountain Glacier	2019-09-01	RGI60-01.00967	Mountain Glacier	Equidimensional	Ice scoured bedrock	Disconnected	0			RGI60-01.00967	-1.2139	249	-0.00487509	83.7792
RGI60-01.00968	0.317367	0.067283	31.07.1770		Glacieret	RGI60-01.00968	0.130404	0.007982	1948-08-01		Glacieret	RGI60-01.00968	0.149784	0.066394	1979-08-11		RGI60-01.00968	0.137969	0.039859	1990-09-26		RGI60-01.00968	0.09	0.030888	2005-08-11		RGI60-01.00968	0.063687	0.049442	2015-08-14		RGI60-01.00968	0.028855	0.010438	Glacieret	2019-09-01	RGI60-01.00968	Glacieret	Top heavy	Ice scoured bedrock	Normal	0			RGI60-01.00968	-0.288512	249	-0.00115868	90.908
RGI60-01.00969	0.366003	0.067541	31.07.1770		Glacieret	RGI60-01.00969	0.056441	0.007709	1948-08-01		Glacieret	RGI60-01.00969	0.183635	0.066573	1979-08-11		RGI60-01.00969	0.156506	0.039907	1990-09-26		RGI60-01.00969	0.102	0.030926	2005-08-11		RGI60-01.00969	0.056755	0.049416	2015-08-14		RGI60-01.00969	0.031765	0.010441	Glacieret	2019-09-01	RGI60-01.00969	Glacieret	Equidimensional	Ice scoured bedrock	Normal	0			RGI60-01.00969	-0.334238	249	-0.00134232	91.3211
RGI60-01.00971	2.49987	0.07886	31.07.1770		Mountain Glacier	RGI60-01.00971	1.3717	0.012575	1948-08-01		Mountain Glacier	RGI60-01.00971	1.46241	0.073351	1979-08-11		RGI60-01.00971	1.26422	0.042787	1990-09-26		RGI60-01.00971	1.036	0.033915	2004-08-15		RGI60-01.00971	0.906072	0.052643	2015-08-14		RGI60-01.00971	0.751087	0.011376	Mountain Glacier	2019-09-07	RGI60-01.00971	Mountain Glacier	Equidimensional	Ice scoured bedrock	Disconnected	0			RGI60-01.00971	-1.74878	249	-0.00702321	69.9549
RGI60-01.00973	0.823118	0.069966	31.07.1770		Mountain Glacier	RGI60-01.00973	0.50471	0.009367	1948-08-01		Mountain Glacier	RGI60-01.00973	0.494973	0.068223	1979-08-11		RGI60-01.00973	0.468436	0.040718	1990-09-26		RGI60-01.00973	0.466	0.032091	2004-08-15		RGI60-01.00973	0.343516	0.050505	2015-08-14		RGI60-01.00973	0.304249	0.010796	Mountain Glacier	2019-09-07	RGI60-01.00973	Mountain Glacier	Equidimensional	Ice scoured bedrock	Normal	0			RGI60-01.00973	-0.518869	249	-0.00208381	63.037
RGI60-01.00974	0.696904	0.069297	31.07.1770		Glacieret	RGI60-01.00974	0.306779	0.008635	1948-08-01		Glacieret	RGI60-01.00974	0.282493	0.067097	1979-08-11		RGI60-01.00974	0.217806	0.040066	1990-09-26		RGI60-01.00974	0.217	0.031294	2004-08-15		RGI60-01.00974	0.126233	0.04968	2015-08-14		RGI60-01.00974	0.030652	0.01044	Glacieret	2019-09-07	RGI60-01.00974	Glacieret	Equidimensional	Ice scoured bedrock	Normal	0			RGI60-01.00974	-0.666252	249	-0.00267571	95.6017
RGI60-01.00975	0.531873	0.068421	31.07.1770		Mountain Glacier	RGI60-01.00975	0.377345	0.008896	1948-08-01		Mountain Glacier	RGI60-01.00975	0.331875	0.067359	1979-08-11		RGI60-01.00975	0.299877	0.04028	1990-09-26		RGI60-01.00975	0.262	0.031438	2004-08-15		RGI60-01.00975	0.204388	0.049977	2015-08-14		RGI60-01.00975	0.146746	0.010591	Mountain Glacier	2019-09-07	RGI60-01.00975	Mountain Glacier	Very top heavy	Ice scoured bedrock	Normal	0			RGI60-01.00975	-0.385127	249	-0.00154669	72.4096
RGI60-01.00976	2.07233	0.07659	31.07.1770		Mountain Glacier	RGI60-01.00976	1.64627	0.013591	1981-08-08		Mountain Glacier	RGI60-01.00976	1.64627	0.074325	1981-08-08		RGI60-01.00976	1.57299	0.04359	1990-05-20		RGI60-01.00976	1.346	0.034907	2005-08-11		RGI60-01.00976	1.11262	0.053428	2015-08-14		RGI60-01.00976	0.767542	0.011398	Mountain Glacier	2019-09-01	RGI60-01.00976	Mountain Glacier	Bottom heavy	Ice scoured bedrock	Normal	0			RGI60-01.00976	-1.30478	249	-0.00524009	62.9623
RGI60-01.00977	1.67413	0.074479	31.07.1770		Glacieret	RGI60-01.00977	1.03531	0.011331	1948-08-01		Glacieret	RGI60-01.00977	0.844926	0.070078	1981-08-08		RGI60-01.00977	0.855061	0.041723	1990-05-20		RGI60-01.00977	0.977	0.033726	2005-08-11		RGI60-01.00977	0.847501	0.052421	2015-07-06		RGI60-01.00977	0.641303	0.011234	Glacieret	2019-09-01	RGI60-01.00977	Glacieret	Very top heavy	Ice scoured bedrock	Normal	0			RGI60-01.00977	-1.03282	249	-0.00414788	61.6932
RGI60-01.00978	1.17108	0.071812	31.07.1770		Glacieret	RGI60-01.00978	0.914687	0.010884	1948-08-01		Glacieret	RGI60-01.00978	0.889694	0.070315	1979-08-11		RGI60-01.00978	0.657993	0.041211	1990-09-26		RGI60-01.00978	0.323	0.031634	2005-08-11		RGI60-01.00978	0.098628	0.049575	2015-08-14		RGI60-01.00978	0.080359	0.010504	Glacieret	2019-09-01	RGI60-01.00978	Glacieret	Very top heavy	Ice scoured bedrock	Normal	0			RGI60-01.00978	-1.09072	249	-0.00438042	93.1381
RGI60-01.00979	0.316179	0.067277	31.07.1770		Mountain Glacier	RGI60-01.00979	0.183036	0.008177	1948-08-01		Mountain Glacier	RGI60-01.00979	0.194091	0.066629	1979-08-11		RGI60-01.00979	0.162891	0.039924	1990-09-26		RGI60-01.00979	0.137	0.031038	2004-08-15		RGI60-01.00979	0.111412	0.049623	2014-08-02		RGI60-01.00979	0.076932	0.0105	Mountain Glacier	2019-09-07	RGI60-01.00979	Mountain Glacier	Bottom heavy	Ice scoured bedrock	Normal	0			RGI60-01.00979	-0.239247	249	-0.000960831	75.6682
RGI60-01.00980	1.10532	0.071462	31.07.1770		Mountain Glacier	RGI60-01.00980	0.606027	0.009742	1981-08-08		Mountain Glacier	RGI60-01.00980	0.606027	0.068812	1981-08-08		RGI60-01.00980	0.600754	0.041062	1990-05-20		RGI60-01.00980	0.522	0.03227	2005-08-11		RGI60-01.00980	0.485797	0.051046	2015-08-14		RGI60-01.00980	0.431596	0.010961	Mountain Glacier	2019-09-01	RGI60-01.00980	Mountain Glacier	Very top heavy	Ice scoured bedrock	Normal	0			RGI60-01.00980	-0.673721	249	-0.00270571	60.9527
RGI60-01.00981	0.57788	0.068665	31.07.1770		Mountain Glacier						<Null>																										<Null>	<Null>	<Null>	<Null>	<Null>	<Null>			RGI60-01.00981	-0.57788	249	-0.0023208	100
RGI60-01.00982	4.72612	0.090668	31.07.1770		Mountain Glacier	RGI60-01.00982	4.43788	0.02392	1948-08-01		Mountain Glacier	RGI60-01.00982	4.14184	0.087552	1979-08-11		RGI60-01.00982	4.19499	0.050407	1990-09-26		RGI60-01.00982	3.975	0.04332	2005-08-11		RGI60-01.00982	3.59305	0.062854	2015-08-14		RGI60-01.00982	2.67161	0.013873	Mountain Glacier	2019-09-07	RGI60-01.00982	Mountain Glacier	Equidimensional	Ice scoured bedrock	Normal	0			RGI60-01.00982	-2.05451	249	-0.00825104	43.4714
RGI60-01.00983	0.591775	0.068738	31.07.1770		Glacieret	RGI60-01.00983	0.306535	0.008634	1981-08-08		Glacieret	RGI60-01.00983	0.306535	0.067225	1981-08-08		RGI60-01.00983	0.240654	0.040126	1990-05-20		RGI60-01.00983	0.225	0.03132	2005-08-11		RGI60-01.00983	0.19858	0.049955	2015-08-14		RGI60-01.00983	0.063192	0.010482	Glacieret	2019-09-01	RGI60-01.00983	Glacieret	Equidimensional	Ice scoured bedrock	Normal	0			RGI60-01.00983	-0.528583	249	-0.00212282	89.3216
RGI60-01.00984	0.666757	0.069137	31.07.1770		Mountain Glacier	RGI60-01.00984	0.457128	0.009191	1948-08-01		Mountain Glacier	RGI60-01.00984	0.260558	0.066981	1979-08-11		RGI60-01.00984	0.236179	0.040114	1990-09-26		RGI60-01.00984	0.189	0.031205	2004-08-15		RGI60-01.00984	0.146878	0.049758	2014-08-02		RGI60-01.00984	0.117348	0.010553	Mountain Glacier	2019-09-07	RGI60-01.00984	Mountain Glacier	Bottom heavy	Ice scoured bedrock	Normal	0			RGI60-01.00984	-0.549409	249	-0.00220646	82.4002
RGI60-01.00985	1.21892	0.072065	31.07.1770		Mountain Glacier	RGI60-01.00985	1.04755	0.011376	1948-08-01		Mountain Glacier	RGI60-01.00985	1.03016	0.07106	1979-08-11		RGI60-01.00985	1.00352	0.042109	1990-09-26		RGI60-01.00985	0.952	0.033646	2005-08-11		RGI60-01.00985	0.718735	0.051931	2015-08-14		RGI60-01.00985	0.542264	0.011105	Mountain Glacier	2019-09-01	RGI60-01.00985	Mountain Glacier	Top heavy	Ice scoured bedrock	Normal	0			RGI60-01.00985	-0.67666	249	-0.00271751	55.5129
RGI60-01.00986	0.25253	0.066939	31.07.1770		Mountain Glacier	RGI60-01.00986	0.052883	0.007696	1948-08-01		Mountain Glacier	RGI60-01.00986	0.062192	0.06593	1979-08-11		RGI60-01.00986	0.061254	0.039659	1990-09-26		RGI60-01.00986	0.064	0.030805	2005-08-11		RGI60-01.00986	0.031044	0.049318	2015-08-14							<Null>	<Null>	<Null>	<Null>	<Null>	<Null>			RGI60-01.00986	-0.25253	249	-0.00101418	100
RGI60-01.00987	0.54472	0.068489	31.07.1770		Glacieret	RGI60-01.00987	0.4626	0.009212	1948-08-01		Glacieret	RGI60-01.00987	0.320614	0.067299	1979-08-11		RGI60-01.00987	0.280069	0.040228	1990-09-26		RGI60-01.00987	0.266	0.031451	2004-08-15		RGI60-01.00987	0.154724	0.049788	2014-08-02		RGI60-01.00987	0.152271	0.010598	Glacieret	2019-09-07	RGI60-01.00987	Glacieret	Top heavy	Ice scoured bedrock	Normal	0			RGI60-01.00987	-0.392449	249	-0.0015761	72.046
RGI60-01.00988	0.151899	0.066406	31.07.1770		Glacieret	RGI60-01.00988	0.1174	0.007934	1981-08-08		Glacieret	RGI60-01.00988	0.187834	0.066596	1981-08-08		RGI60-01.00988	0.113365	0.039795	1990-05-20		RGI60-01.00988	0.105	0.030936	2005-08-11		RGI60-01.00988	0.076226	0.04949	2015-08-14		RGI60-01.00988	0.008178	0.010411	Glacieret	2019-09-01	RGI60-01.00988	Glacieret	Bottom heavy	Ice scoured bedrock	Normal	0			RGI60-01.00988	-0.143721	249	-0.000577193	94.6162
RGI60-01.00989	0.474933	0.068119	31.07.1770		Mountain Glacier	RGI60-01.00989	0.225386	0.008334	1948-08-01		Mountain Glacier	RGI60-01.00989	0.280982	0.067089	1979-08-11		RGI60-01.00989	0.270432	0.040203	1990-09-26		RGI60-01.00989	0.236	0.031355	2005-08-11		RGI60-01.00989	0.104929	0.049599	2015-08-14		RGI60-01.00989	0.056172	0.010473	Mountain Glacier	2019-09-01	RGI60-01.00989	Mountain Glacier	Top heavy	Ice scoured bedrock	Normal	0			RGI60-01.00989	-0.418761	249	-0.00168177	88.1726
RGI60-01.00990	2.79298	0.080415	31.07.1770		Valley Glacier	RGI60-01.00990	2.24452	0.015805	1948-08-01		Valley Glacier	RGI60-01.00990	1.8061	0.075172	1979-08-11		RGI60-01.00990	1.70041	0.043921	1990-09-26		RGI60-01.00990	1.448	0.035234	2005-08-11		RGI60-01.00990	1.38256	0.054454	2014-08-20		RGI60-01.00990	1.12077	0.011857	Valley Glacier	2019-09-01	RGI60-01.00990	Valley Glacier	Very bottom heavy	Ice scoured bedrock	Disconnected	5.78177			RGI60-01.00990	-1.6722	249	-0.00671567	59.8717
RGI60-01.00991	0.505004	0.068279	31.07.1770		Mountain Glacier	RGI60-01.00991	0.246436	0.008412	1948-08-01		Mountain Glacier	RGI60-01.00991	0.296515	0.067172	1979-08-11		RGI60-01.00991	0.312011	0.040311	1990-09-26		RGI60-01.00991	0.197	0.03123	2005-08-11		RGI60-01.00991	0.071383	0.049471	2015-08-14		RGI60-01.00991	0.014486	0.010419	Mountain Glacier	2019-09-01	RGI60-01.00991	Mountain Glacier	Very top heavy	Ice scoured bedrock	Normal	0			RGI60-01.00991	-0.490518	249	-0.00196995	97.1315
RGI60-01.00992	0.955598	0.070669	31.07.1770		Mountain Glacier	RGI60-01.00992	0.511155	0.009391	1948-08-01		Mountain Glacier	RGI60-01.00992	0.53032	0.068411	1979-08-11		RGI60-01.00992	0.541519	0.040908	1990-09-26		RGI60-01.00992	0.432	0.031982	2005-08-11		RGI60-01.00992	0.313011	0.050389	2015-08-14		RGI60-01.00992	0.278775	0.010762	Mountain Glacier	2019-09-01	RGI60-01.00992	Mountain Glacier	Top heavy	Ice scoured bedrock	Normal	0			RGI60-01.00992	-0.676823	249	-0.00271816	70.8272
RGI60-01.00993	1.13381	0.071614	31.07.1770		Mountain Glacier	RGI60-01.00993	0.921218	0.010909	1948-08-01		Mountain Glacier	RGI60-01.00993	0.572046	0.068632	1979-08-11		RGI60-01.00993	0.622486	0.041118	1990-09-26		RGI60-01.00993	0.399	0.031877	2004-08-15		RGI60-01.00993	0.39114	0.050686	2015-08-14		RGI60-01.00993	0.346957	0.010851	Mountain Glacier	2019-08-30	RGI60-01.00993	Mountain Glacier	Equidimensional	Ice scoured bedrock	Disconnected	0			RGI60-01.00993	-0.786851	249	-0.00316004	69.399
RGI60-01.00994	0.623482	0.068907	31.07.1770		Mountain Glacier	RGI60-01.00994	0.533708	0.009475	1948-08-01		Mountain Glacier	RGI60-01.00994	0.543964	0.068483	1979-08-11		RGI60-01.00994	0.532553	0.040885	1990-09-26		RGI60-01.00994	0.398	0.031874	2005-08-11		RGI60-01.00994	0.338524	0.050486	2014-08-20		RGI60-01.00994	0.280587	0.010765	Mountain Glacier	2019-09-01	RGI60-01.00994	Mountain Glacier	Bottom heavy	Ice scoured bedrock	Normal	0			RGI60-01.00994	-0.342895	249	-0.00137709	54.9968
RGI60-01.00995	0.654287	0.06907	31.07.1770		Mountain Glacier	RGI60-01.00995	0.364396	0.008848	1948-08-01		Mountain Glacier	RGI60-01.00995	0.352989	0.067471	1979-08-11		RGI60-01.00995	0.321746	0.040337	1990-09-26		RGI60-01.00995	0.307	0.031582	2004-08-15		RGI60-01.00995	0.291062	0.050306	2015-08-14		RGI60-01.00995	0.230516	0.0107	Mountain Glacier	2019-08-30	RGI60-01.00995	Mountain Glacier	Equidimensional	Ice scoured bedrock	Normal	0			RGI60-01.00995	-0.423771	249	-0.00170189	64.7684
RGI60-01.00996	1.92166	0.075793	31.07.1770		Mountain Glacier	RGI60-01.00996	1.57668	0.013334	1948-08-01		Mountain Glacier	RGI60-01.00996	1.6209	0.074191	1979-08-11		RGI60-01.00996	1.57196	0.043587	1990-09-26		RGI60-01.00996	1.34	0.034888	2005-08-11		RGI60-01.00996	1.17549	0.053667	2014-08-20		RGI60-01.00996	1.01751	0.011723	Mountain Glacier	2019-09-01	RGI60-01.00996	Mountain Glacier	Equidimensional	Ice scoured bedrock	Normal	0			RGI60-01.00996	-0.904149	249	-0.00363112	47.0504
RGI60-01.00997	1.34628	0.072741	31.07.1770		Mountain Glacier	RGI60-01.00997	1.1012	0.011574	1948-08-01		Glacieret	RGI60-01.00997	0.843893	0.070073	1979-08-11		RGI60-01.00997	0.771769	0.041507	1990-09-26		RGI60-01.00997	0.303	0.03157	2005-08-11		RGI60-01.00997	0.290076	0.050302	2014-08-20		RGI60-01.00997	0.077255	0.0105	Glacieret	2019-08-30	RGI60-01.00997	Glacieret	Bottom heavy	Ice scoured bedrock	Disconnected	0			RGI60-01.00997	-1.26902	249	-0.00509648	94.2616
RGI60-01.00998	0.361027	0.067515	31.07.1770		Mountain Glacier	RGI60-01.00998	0.197517	0.008231	1948-08-01		Mountain Glacier	RGI60-01.00998	0.210659	0.066716	1979-08-11		RGI60-01.00998	0.209373	0.040044	1990-09-26		RGI60-01.00998	0.211	0.031275	2005-08-11		RGI60-01.00998	0.102516	0.04959	2014-08-20		RGI60-01.00998	0.073062	0.010495	Mountain Glacier	2019-09-01	RGI60-01.00998	Mountain Glacier	Top heavy	Ice scoured bedrock	Normal	0			RGI60-01.00998	-0.287965	249	-0.00115649	79.7627
RGI60-01.00999	0.202464	0.066674	31.07.1770		Mountain Glacier	RGI60-01.00999	0.056544	0.007709	1948-08-01		0	RGI60-01.00999	0.036432	0.065793	1979-08-11		RGI60-01.00999	0.055286	0.039644	1990-09-26		RGI60-01.00999	0.034	0.030709	2005-08-11												<Null>	<Null>	<Null>	<Null>	<Null>	<Null>			RGI60-01.00999	-0.202464	249	-0.000813108	100
RGI60-01.01000	0.747363	0.069564	31.07.1770		Mountain Glacier	RGI60-01.01000	0.514405	0.009403	1948-08-01		Mountain Glacier	RGI60-01.01000	0.582483	0.068687	1979-08-11		RGI60-01.01000	0.558158	0.040951	1990-09-26		RGI60-01.01000	0.424	0.031957	2005-08-11		RGI60-01.01000	0.317489	0.050406	2014-08-20		RGI60-01.01000	0.238989	0.010711	Mountain Glacier	2019-09-01	RGI60-01.01000	Mountain Glacier	Equidimensional	Ice scoured bedrock	Normal	0			RGI60-01.01000	-0.508374	249	-0.00204166	68.0224
RGI60-01.01001	0.564588	0.068595	31.07.1770		Mountain Glacier	RGI60-01.01001	0.332588	0.008731	1948-08-01		Mountain Glacier	RGI60-01.01001	0.311905	0.067253	1979-08-11		RGI60-01.01001	0.326745	0.04035	1990-09-26		RGI60-01.01001	0.283	0.031506	2005-08-11		RGI60-01.01001	0.262021	0.050196	2014-08-20		RGI60-01.01001	0.213889	0.010678	Mountain Glacier	2019-09-01	RGI60-01.01001	Mountain Glacier	Top heavy	Ice scoured bedrock	Normal	0			RGI60-01.01001	-0.350699	249	-0.00140843	62.1159
RGI60-01.01002	2.70314	0.079938	31.07.1770		Valley Glacier	RGI60-01.01002	2.54915	0.016932	1948-08-01		Valley Glacier	RGI60-01.01002	2.45247	0.078598	1979-08-11		RGI60-01.01002	2.36865	0.045658	1990-09-26		RGI60-01.01002	2.111	0.037355	2005-08-11		RGI60-01.01002	1.87494	0.056325	2014-08-20		RGI60-01.01002	1.61997	0.012506	Valley Glacier	2019-09-01	RGI60-01.01002	Valley Glacier	Very bottom heavy	Ice scoured bedrock	Normal	0			RGI60-01.01002	-1.08317	249	-0.00435008	40.0708
RGI60-01.01003	0.832114	0.070014	31.07.1770		Mountain Glacier	RGI60-01.01003	0.687753	0.010045	1948-08-01		Mountain Glacier	RGI60-01.01003	0.580555	0.068677	1979-08-11		RGI60-01.01003	0.56784	0.040976	1990-09-26		RGI60-01.01003	0.497	0.03219	2005-08-11		RGI60-01.01003	0.386349	0.050668	2014-08-20		RGI60-01.01003	0.331479	0.010831	Mountain Glacier	2019-09-01	RGI60-01.01003	Mountain Glacier	Very bottom heavy	Ice scoured bedrock	Normal	0			RGI60-01.01003	-0.500635	249	-0.00201058	60.1642
RGI60-01.01004	0.645004	0.069021	31.07.1770		Glacieret	RGI60-01.01004	0.14855	0.00805	1948-08-01		Glacieret	RGI60-01.01004	0.162138	0.066459	1979-08-11		RGI60-01.01004	0.16691	0.039934	1990-09-26		RGI60-01.01004	0.119	0.030981	2005-08-11		RGI60-01.01004	0.042499	0.049361	2014-08-20		RGI60-01.01004	0.02793	0.010436	Glacieret	2019-09-01	RGI60-01.01004	Glacieret	Very top heavy	Ice scoured bedrock	Normal	0			RGI60-01.01004	-0.617074	249	-0.00247821	95.6698
RGI60-01.01005	0.216601	0.066749	31.07.1770		Glacieret	RGI60-01.01005	0.169609	0.008128	1948-08-01		Glacieret	RGI60-01.01005	0.132507	0.066302	1979-08-11		RGI60-01.01005	0.135945	0.039853	1990-09-26		RGI60-01.01005	0.1	0.03092	2005-08-11		RGI60-01.01005	0.070849	0.049469	2014-08-20		RGI60-01.01005	0.014967	0.010419	Glacieret	2019-09-01	RGI60-01.01005	Glacieret	Very bottom heavy	Ice scoured bedrock	Normal	0			RGI60-01.01005	-0.201634	249	-0.000809775	93.0901
RGI60-01.01007	0.897038	0.070358	31.07.1770		Mountain Glacier	RGI60-01.01007	0.440039	0.009128	1948-08-01		Mountain Glacier	RGI60-01.01007	0.356563	0.06749	1979-08-11		RGI60-01.01007	0.321201	0.040335	1990-09-26		RGI60-01.01007	0.259	0.031429	2005-08-11		RGI60-01.01007	0.169449	0.049844	2014-08-20		RGI60-01.01007	0.149587	0.010594	Mountain Glacier	2019-09-01	RGI60-01.01007	Mountain Glacier	Bottom heavy	Ice scoured bedrock	Normal	0			RGI60-01.01007	-0.747451	249	-0.00300181	83.3243
RGI60-01.01008	0.435088	0.067908	31.07.1770		Glacieret	RGI60-01.01008	0.318012	0.008677	1948-08-01		Glacieret	RGI60-01.01008	0.320202	0.067297	1979-08-11		RGI60-01.01008	0.318838	0.040329	1990-09-26		RGI60-01.01008	0.299	0.031557	2005-08-11		RGI60-01.01008	0.202777	0.049971	2014-08-20		RGI60-01.01008	0.130702	0.01057	Glacieret	2019-09-01	RGI60-01.01008	Glacieret	Equidimensional	Ice scoured bedrock	Normal	0			RGI60-01.01008	-0.304386	249	-0.00122243	69.9596
RGI60-01.01009	1.67395	0.074479	31.07.1770		Mountain Glacier	RGI60-01.01009	0.421567	0.00906	1948-08-01		Mountain Glacier	RGI60-01.01009	0.380585	0.067617	1979-08-11		RGI60-01.01009	0.388084	0.040509	1990-09-26		RGI60-01.01009	0.29	0.031528	2005-08-11		RGI60-01.01009	0.133118	0.049706	2014-08-20		RGI60-01.01009	0.064058	0.010483	Mountain Glacier	2019-09-01	RGI60-01.01009	Mountain Glacier	Equidimensional	Ice scoured bedrock	Normal	0			RGI60-01.01009	-1.60989	249	-0.00646544	96.1732
RGI60-01.01010	2.78844	0.080391	31.07.1770		Mountain Glacier	RGI60-01.01010	0.402065	0.008988	1948-08-01		Mountain Glacier	RGI60-01.01010	0.452682	0.067999	1979-08-11		RGI60-01.01010	0.447195	0.040663	1990-09-26		RGI60-01.01010	0.248	0.031394	2005-08-11		RGI60-01.01010	0.183701	0.049898	2014-08-20		RGI60-01.01010	0.117385	0.010553	Mountain Glacier	2019-09-01	RGI60-01.01010	Mountain Glacier	Very top heavy	Ice scoured bedrock	Normal	0			RGI60-01.01010	-2.67105	249	-0.0107271	95.7903
RGI60-01.01011	0.260015	0.066979	31.07.1770		Glacieret	RGI60-01.01011	0.05879	0.007718	1948-08-01		Glacieret	RGI60-01.01011	0.070721	0.065975	1979-08-11		RGI60-01.01011	0.093659	0.039744	1990-09-26		RGI60-01.01011	0.057	0.030782	2005-08-11		RGI60-01.01011	0.045726	0.049374	2014-08-20		RGI60-01.01011	0.006024	0.010408	Glacieret	2019-09-01	RGI60-01.01011	Glacieret	Bottom heavy	Ice scoured bedrock	Normal	0			RGI60-01.01011	-0.253991	249	-0.00102004	97.6832
RGI60-01.01012	0.302957	0.067207	31.07.1770		Glacieret	RGI60-01.01012	0.066696	0.007747	1948-08-01		Glacieret	RGI60-01.01012	0.080586	0.066027	1979-08-11		RGI60-01.01012	0.073345	0.039691	1990-09-26		RGI60-01.01012	0.066	0.030811	2005-08-11		RGI60-01.01012	0.035677	0.049336	2014-08-20		RGI60-01.01012	0.017929	0.010423	Glacieret	2019-09-01	RGI60-01.01012	Glacieret	Top heavy	Ice scoured bedrock	Normal	0			RGI60-01.01012	-0.285028	249	-0.00114469	94.082
RGI60-01.01013	0.751726	0.069587	31.07.1770		Glacieret	RGI60-01.01013	0.521395	0.009429	1948-08-01		Glacieret	RGI60-01.01013	0.556078	0.068547	1979-08-11		RGI60-01.01013	0.533416	0.040887	1990-09-26		RGI60-01.01013	0.403	0.03189	2005-08-11		RGI60-01.01013	0.282706	0.050274	2014-08-20		RGI60-01.01013	0.202574	0.010663	Glacieret	2019-09-01	RGI60-01.01013	Glacieret	Top heavy	Ice scoured bedrock	Normal	0			RGI60-01.01013	-0.549152	249	-0.00220543	73.0521
RGI60-01.01014	0.28285	0.0671	31.07.1770		Mountain Glacier	RGI60-01.01014	0.054921	0.007703	1948-08-01		Mountain Glacier	RGI60-01.01014	0.075437	0.066	1979-08-11		RGI60-01.01014	0.078524	0.039704	1990-09-26		RGI60-01.01014	0.068	0.030818	2005-08-11		RGI60-01.01014	0.047034	0.049379	2014-08-20							<Null>	<Null>	<Null>	<Null>	<Null>	<Null>			RGI60-01.01014	-0.28285	249	-0.00113594	100
RGI60-01.01015	0.268568	0.067025	31.07.1770		Mountain Glacier	RGI60-01.01015	0.082218	0.007804	1948-08-01		Mountain Glacier	RGI60-01.01015	0.096757	0.066113	1979-08-11		RGI60-01.01015	0.096388	0.039751	1990-09-26		RGI60-01.01015	0.078	0.03085	2005-08-11		RGI60-01.01015	0.060205	0.049429	2014-08-20							<Null>	<Null>	<Null>	<Null>	<Null>	<Null>			RGI60-01.01015	-0.268568	249	-0.00107859	100
RGI60-01.01016	0.733852	0.069492	31.07.1770		Mountain Glacier	RGI60-01.01016	0.062297	0.00773	1948-08-01		0	RGI60-01.01016	0.126351	0.06627	1979-08-11		RGI60-01.01016	0.058649	0.039652	1990-09-26		RGI60-01.01016	0.057	0.030782	2005-08-11												<Null>	<Null>	<Null>	<Null>	<Null>	<Null>			RGI60-01.01016	-0.733852	249	-0.0029472	100
RGI60-01.01017	1.074	0.071296	31.07.1770		Glacieret	RGI60-01.01017	0.369864	0.008868	1981-08-08		Glacieret	RGI60-01.01017	0.369864	0.06756	1981-08-08		RGI60-01.01017	0.344155	0.040395	1990-05-20		RGI60-01.01017	0.265	0.031448	2005-08-11		RGI60-01.01017	0.182247	0.049893	2015-07-06		RGI60-01.01017	0.091195	0.010519	Glacieret	2019-09-01	RGI60-01.01017	Glacieret	Very bottom heavy	Ice scoured bedrock	Normal	0			RGI60-01.01017	-0.982803	249	-0.003947	91.5088
RGI60-01.01018	1.1201	0.07154	31.07.1770		Mountain Glacier	RGI60-01.01018	0.785855	0.010408	1948-08-01		Glacieret	RGI60-01.01018	0.520224	0.068357	1981-08-08		RGI60-01.01018	0.492241	0.04078	1990-05-20		RGI60-01.01018	0.234	0.031349	2005-08-11		RGI60-01.01018	0.066556	0.049453	2015-08-14							<Null>	<Null>	<Null>	<Null>	<Null>	<Null>			RGI60-01.01018	-1.1201	249	-0.00449841	100
RGI60-01.01019	1.45931	0.07334	31.07.1770		Mountain Glacier	RGI60-01.01019	0.710452	0.010129	1948-08-01		Mountain Glacier	RGI60-01.01019	0.436096	0.067911	1979-08-11		RGI60-01.01019	0.324243	0.040343	1990-09-26		RGI60-01.01019	0.195	0.031224	2005-08-11		RGI60-01.01019	0.084395	0.049521	2014-08-20		RGI60-01.01019	0.037198	0.010448	Mountain Glacier	2019-09-01	RGI60-01.01019	Mountain Glacier	Equidimensional	Ice scoured bedrock	Normal	0			RGI60-01.01019	-1.42211	249	-0.00571129	97.451
RGI60-01.01020	1.3803	0.072921	31.07.1770		Mountain Glacier	RGI60-01.01020	0.729603	0.0102	1948-08-01		Mountain Glacier	RGI60-01.01020	0.591188	0.068733	1979-08-11		RGI60-01.01020	0.549524	0.040929	1990-09-26		RGI60-01.01020	0.39	0.031848	2005-08-11		RGI60-01.01020	0.295807	0.050324	2014-08-20		RGI60-01.01020	0.130599	0.01057	Mountain Glacier	2019-09-01	RGI60-01.01020	Mountain Glacier	Bottom heavy	Ice scoured bedrock	Normal	0			RGI60-01.01020	-1.2497	249	-0.00501887	90.5383
RGI60-01.01021	2.19923	0.077263	31.07.1770		Glacieret	RGI60-01.01021	1.0842	0.011512	1981-08-08		Glacieret	RGI60-01.01021	1.43987	0.073231	1981-08-08		RGI60-01.01021	1.17472	0.042554	1990-05-20		RGI60-01.01021	1.022	0.03387	2005-08-11		RGI60-01.01021	0.543758	0.051266	2015-07-06		RGI60-01.01021	0.328567	0.010827	Glacieret	2019-09-01	RGI60-01.01021	Glacieret	Equidimensional	Ice scoured bedrock	Disconnected	0			RGI60-01.01021	-1.87066	249	-0.00751269	85.0599
RGI60-01.01022	0.622712	0.068902	31.07.1770		Glacieret	RGI60-01.01022	0.651342	0.00991	1948-08-01		Glacieret	RGI60-01.01022	0.474017	0.068112	1981-08-08		RGI60-01.01022	0.424787	0.040604	1990-05-20		RGI60-01.01022	0.301	0.031563	2005-08-11		RGI60-01.01022	0.145335	0.049752	2015-08-14		RGI60-01.01022	0.12666	0.010565	Glacieret	2019-09-01	RGI60-01.01022	Glacieret	Very bottom heavy	Ice scoured bedrock	Normal	0			RGI60-01.01022	-0.496052	249	-0.00199218	79.6599
RGI60-01.01024	0.581099	0.068682	31.07.1770		Mountain Glacier	RGI60-01.01024	0.373851	0.008883	1948-08-01		Mountain Glacier	RGI60-01.01024	0.367287	0.067547	1979-08-11		RGI60-01.01024	0.399858	0.04054	1990-09-26		RGI60-01.01024	0.345	0.031704	2005-08-11		RGI60-01.01024	0.267147	0.050215	2014-08-20		RGI60-01.01024	0.199117	0.010659	Mountain Glacier	2019-09-01	RGI60-01.01024	Mountain Glacier	Top heavy	Ice scoured bedrock	Normal	0			RGI60-01.01024	-0.381982	249	-0.00153406	65.7344
RGI60-01.01030	1.58509	0.074007	31.07.1770		Mountain Glacier	RGI60-01.01030	1.16702	0.011818	1979-08-11		Mountain Glacier	RGI60-01.01030	1.16702	0.071785	1979-08-11		RGI60-01.01030	1.14774	0.042484	1990-05-20		RGI60-01.01030	1.051	0.033963	2005-08-11		RGI60-01.01030	0.954882	0.052829	2015-08-14		RGI60-01.01030	0.808282	0.011451	Mountain Glacier	2019-09-01	RGI60-01.01030	Mountain Glacier	Bottom heavy	Ice scoured bedrock	Normal	0			RGI60-01.01030	-0.776804	249	-0.00311969	49.0071
RGI60-01.01031	3.31224	0.083169	31.07.1770		Mountain Glacier	RGI60-01.01031	1.13641	0.011705	1948-08-01		Mountain Glacier	RGI60-01.01031	1.02746	0.071046	1979-08-11		RGI60-01.01031	0.981197	0.042051	1990-09-26		RGI60-01.01031	0.743	0.032978	2005-08-11		RGI60-01.01031	0.639092	0.051629	2014-08-20		RGI60-01.01031	0.57616	0.011149	Mountain Glacier	2019-09-01	RGI60-01.01031	Mountain Glacier	Top heavy	Ice scoured bedrock	Normal	0			RGI60-01.01031	-2.73608	249	-0.0109883	82.6051
RGI60-01.01033	1.17059	0.071809	31.07.1770		Mountain Glacier	RGI60-01.01033	1.05165	0.011391	1948-08-01		Mountain Glacier	RGI60-01.01033	1.12002	0.071536	1979-08-11		RGI60-01.01033	1.02597	0.042168	1990-09-26		RGI60-01.01033	0.801	0.033163	2005-08-11		RGI60-01.01033	0.744293	0.052028	2014-08-20		RGI60-01.01033	0.64206	0.011235	Mountain Glacier	2019-09-01	RGI60-01.01033	Mountain Glacier	Top heavy	Ice scoured bedrock	Normal	0			RGI60-01.01033	-0.528529	249	-0.00212261	45.1507
RGI60-01.01034	0.998451	0.070896	31.07.1770		Mountain Glacier	RGI60-01.01034	0.441545	0.009134	1948-08-01		Mountain Glacier	RGI60-01.01034	0.493902	0.068218	1979-08-11		RGI60-01.01034	0.481845	0.040753	1990-09-26		RGI60-01.01034	0.381	0.031819	2005-08-11		RGI60-01.01034	0.306691	0.050365	2014-08-20		RGI60-01.01034	0.126669	0.010565	Mountain Glacier	2019-09-01	RGI60-01.01034	Mountain Glacier	Equidimensional	Ice scoured bedrock	Normal	0			RGI60-01.01034	-0.871782	249	-0.00350113	87.3134
RGI60-01.01035	0.188628	0.066601	31.07.1770		Glacieret	RGI60-01.01035	0.235766	0.008372	1948-08-01		Glacieret	RGI60-01.01035	0.134201	0.066311	1979-08-11		RGI60-01.01035	0.163766	0.039926	1990-09-26		RGI60-01.01035	0.129	0.031013	2005-08-11		RGI60-01.01035	0.068482	0.04946	2014-08-20		RGI60-01.01035	0.052498	0.010468	Glacieret	2019-09-01	RGI60-01.01035	Glacieret	Top heavy	Ice scoured bedrock	Normal	0			RGI60-01.01035	-0.13613	249	-0.000546707	72.1685
RGI60-01.01036	1.79276	0.075109	31.07.1770		Glacieret	RGI60-01.01036	0.608373	0.009751	1948-08-01		Glacieret	RGI60-01.01036	0.690103	0.069258	1979-08-11		RGI60-01.01036	0.692548	0.041301	1990-09-26		RGI60-01.01036	0.632	0.032622	2005-08-11		RGI60-01.01036	0.248544	0.050144	2014-08-20		RGI60-01.01036	0.199602	0.010659	Glacieret	2019-09-01	RGI60-01.01036	Glacieret	Very bottom heavy	Ice scoured bedrock	Normal	0			RGI60-01.01036	-1.59316	249	-0.00639823	88.8662
RGI60-01.01039	1.40402	0.073047	31.07.1770		Mountain Glacier	RGI60-01.01039	0.438011	0.009121	1948-08-01		0	RGI60-01.01039	0.373841	0.067581	1979-08-11		RGI60-01.01039	0.320728	0.040334	1990-09-26		RGI60-01.01039	0.248	0.031394	2005-08-11		RGI60-01.01039	0.131453	0.0497	2015-08-14							<Null>	<Null>	<Null>	<Null>	<Null>	<Null>			RGI60-01.01039	-1.40402	249	-0.00563864	100
RGI60-01.01042	0.772929	0.069699	31.07.1770		Mountain Glacier	RGI60-01.01042	0.494033	0.009328	1979-08-11		Mountain Glacier	RGI60-01.01042	0.494033	0.068218	1979-08-11		RGI60-01.01042	0.64619	0.04118	1990-05-20		RGI60-01.01042	0.453	0.03205	2005-08-11		RGI60-01.01042	0.220265	0.050037	2015-08-14		RGI60-01.01042	0.159395	0.010607	Mountain Glacier	2019-09-01	RGI60-01.01042	Mountain Glacier	Equidimensional	Ice scoured bedrock	Disconnected	0			RGI60-01.01042	-0.613534	249	-0.00246399	79.3778
RGI60-01.01043	1.07884	0.071322	31.07.1770		Mountain Glacier	RGI60-01.01043	0.881814	0.010763	1979-08-11		Mountain Glacier	RGI60-01.01043	0.881814	0.070274	1979-08-11		RGI60-01.01043	0.990089	0.042074	1990-05-20		RGI60-01.01043	0.856	0.033339	2005-08-11		RGI60-01.01043	0.760567	0.05209	2015-08-14		RGI60-01.01043	0.627745	0.011216	Mountain Glacier	2019-09-01	RGI60-01.01043	Mountain Glacier	Very top heavy	Ice scoured bedrock	Normal	0			RGI60-01.01043	-0.451091	249	-0.00181161	41.8128
RGI60-01.01045	1.80458	0.075172	31.07.1770		Mountain Glacier	RGI60-01.01045	0.699655	0.010089	1948-08-01		Mountain Glacier	RGI60-01.01045	0.711888	0.069373	1979-08-11		RGI60-01.01045	0.689843	0.041294	1990-09-26		RGI60-01.01045	0.439	0.032005	2005-08-11		RGI60-01.01045	0.278142	0.050257	2014-08-20		RGI60-01.01045	0.223144	0.01069	Mountain Glacier	2019-09-01	RGI60-01.01045	Mountain Glacier	Equidimensional	Ice scoured bedrock	Disconnected	0			RGI60-01.01045	-1.58144	249	-0.00635115	87.6346
RGI60-01.01051	0.844733	0.07008	31.07.1770		Glacieret	RGI60-01.01051	0.480983	0.00928	1979-08-11		Glacieret	RGI60-01.01051	0.480983	0.068149	1979-08-11		RGI60-01.01051	0.458268	0.040691	1990-05-20		RGI60-01.01051	0.327	0.031646	2005-08-11		RGI60-01.01051	0.071769	0.049473	2015-08-14		RGI60-01.01051	0.045408	0.010459	Glacieret	2019-09-01	RGI60-01.01051	Glacieret	Top heavy	Ice scoured bedrock	Normal	0			RGI60-01.01051	-0.799325	249	-0.00321014	94.6246
RGI60-01.01053	0.944684	0.070611	31.07.1770		Mountain Glacier	RGI60-01.01053	0.705027	0.010109	1948-08-01		Mountain Glacier	RGI60-01.01053	0.269314	0.067027	1979-08-11		RGI60-01.01053	0.271987	0.040207	1990-09-26		RGI60-01.01053	0.166	0.031131	2005-08-11		RGI60-01.01053	0.081186	0.049509	2014-08-20		RGI60-01.01053	0.054284	0.010471	Mountain Glacier	2019-09-01	RGI60-01.01053	Mountain Glacier	Top heavy	Ice scoured bedrock	Normal	0			RGI60-01.01053	-0.8904	249	-0.0035759	94.2537
RGI60-01.01055	1.388	0.072962	31.07.1770		Mountain Glacier	RGI60-01.01055	0.340903	0.008761	1948-08-01		Mountain Glacier	RGI60-01.01055	0.350073	0.067455	1979-08-11		RGI60-01.01055	0.342598	0.040391	1990-09-26		RGI60-01.01055	0.268	0.031458	2005-08-11		RGI60-01.01055	0.194044	0.049937	2014-08-20		RGI60-01.01055	0.047449	0.010462	Mountain Glacier	2019-09-01	RGI60-01.01055	Mountain Glacier	Very bottom heavy	Ice scoured bedrock	Normal	0			RGI60-01.01055	-1.34056	249	-0.00538376	96.5815
RGI60-01.01057	0.678763	0.0692	31.07.1770		Glacieret	RGI60-01.01057	0.629154	0.009828	1948-08-01		Glacieret	RGI60-01.01057	0.64127	0.068999	1979-08-11		RGI60-01.01057	0.603038	0.041068	1990-09-26		RGI60-01.01057	0.534	0.032309	2005-08-11		RGI60-01.01057	0.524864	0.051194	2014-08-20		RGI60-01.01057	0.268999	0.01075	Glacieret	2019-09-01	RGI60-01.01057	Glacieret	Top heavy	Ice scoured bedrock	Disconnected	0			RGI60-01.01057	-0.409764	249	-0.00164564	60.3692
RGI60-01.01058	1.48879	0.073497	31.07.1770		Mountain Glacier	RGI60-01.01058	0.958646	0.011047	1948-08-01		Mountain Glacier	RGI60-01.01058	0.783617	0.069753	1979-08-11		RGI60-01.01058	0.777304	0.041521	1990-09-26		RGI60-01.01058	0.663	0.032722	2005-08-11		RGI60-01.01058	0.430406	0.050836	2014-08-20		RGI60-01.01058	0.308109	0.010801	Mountain Glacier	2019-09-01	RGI60-01.01058	Mountain Glacier	Bottom heavy	Ice scoured bedrock	Normal	0			RGI60-01.01058	-1.18068	249	-0.00474168	79.3047
RGI60-01.01059	0.712024	0.069377	31.07.1770		Mountain Glacier	RGI60-01.01059	0.299562	0.008608	1948-08-01		Mountain Glacier	RGI60-01.01059	0.418831	0.06782	1979-08-11		RGI60-01.01059	0.373058	0.04047	1990-09-26		RGI60-01.01059	0.277	0.031486	2005-08-11		RGI60-01.01059	0.199798	0.049959	2014-08-20		RGI60-01.01059	0.092016	0.01052	Mountain Glacier	2019-09-01	RGI60-01.01059	Mountain Glacier	Equidimensional	Ice scoured bedrock	Normal	0			RGI60-01.01059	-0.620008	249	-0.00248999	87.0768
RGI60-01.01060	2.77075	0.080297	31.07.1770		Mountain Glacier	RGI60-01.01060	1.52643	0.013148	1948-08-01		Mountain Glacier	RGI60-01.01060	1.56948	0.073918	1979-08-11		RGI60-01.01060	1.42783	0.043212	1990-09-26		RGI60-01.01060	1.02	0.033864	2005-08-11		RGI60-01.01060	0.714787	0.051916	2014-08-20		RGI60-01.01060	0.438847	0.010971	Mountain Glacier	2019-09-01	RGI60-01.01060	Mountain Glacier	Very bottom heavy	Ice scoured bedrock	Normal	0			RGI60-01.01060	-2.3319	249	-0.00936506	84.1614
RGI60-01.01061	1.72992	0.074776	31.07.1770		Mountain Glacier	RGI60-01.01061	1.13455	0.011698	1948-08-01		Mountain Glacier	RGI60-01.01061	1.05165	0.071174	1979-08-11		RGI60-01.01061	1.00573	0.042115	1990-09-26		RGI60-01.01061	0.887	0.033438	2005-08-11		RGI60-01.01061	0.675401	0.051767	2014-08-20		RGI60-01.01061	0.634941	0.011225	Mountain Glacier	2019-09-01	RGI60-01.01061	Mountain Glacier	Very top heavy	Ice scoured bedrock	Disconnected	0			RGI60-01.01061	-1.09498	249	-0.00439752	63.2966
RGI60-01.01062	0.768718	0.069677	31.07.1770		Mountain Glacier	RGI60-01.01062	0.33451	0.008738	1948-08-01		Mountain Glacier	RGI60-01.01062	0.36299	0.067524	1979-08-11		RGI60-01.01062	0.444866	0.040657	1990-09-26		RGI60-01.01062	0.197	0.03123	2005-08-11		RGI60-01.01062	0.118629	0.049651	2014-08-20		RGI60-01.01062	0.058684	0.010476	Mountain Glacier	2019-09-01	RGI60-01.01062	Mountain Glacier	Top heavy	Ice scoured bedrock	Normal	0			RGI60-01.01062	-0.710034	249	-0.00285154	92.366
RGI60-01.01063	0.916871	0.070463	31.07.1770		Mountain Glacier	RGI60-01.01063	0.528795	0.009457	1948-08-01		Mountain Glacier	RGI60-01.01063	0.598576	0.068772	1979-08-11		RGI60-01.01063	0.544738	0.040916	1990-09-26		RGI60-01.01063	0.498	0.032194	2005-08-11		RGI60-01.01063	0.401865	0.050727	2014-08-20		RGI60-01.01063	0.297955	0.010787	Mountain Glacier	2019-09-01	RGI60-01.01063	Mountain Glacier	Equidimensional	Ice scoured bedrock	Normal	0			RGI60-01.01063	-0.618916	249	-0.00248561	67.5031
RGI60-01.01065	0.790793	0.069794	31.07.1770		Mountain Glacier	RGI60-01.01065	0.357373	0.008822	1979-08-11		Mountain Glacier	RGI60-01.01065	0.357373	0.067494	1979-08-11		RGI60-01.01065	0.286323	0.040244	1990-05-20		RGI60-01.01065	0.219	0.031301	2005-08-11		RGI60-01.01065	0.149356	0.049768	2015-08-14		RGI60-01.01065	0.040039	0.010452	Mountain Glacier	2019-09-01	RGI60-01.01065	Mountain Glacier	Top heavy	Lacustrine	Disconnected	37.426			RGI60-01.01065	-0.750754	249	-0.00301508	94.9369
RGI60-01.01066	0.823435	0.069968	31.07.1770		Mountain Glacier	RGI60-01.01066	0.609692	0.009756	1948-08-01		Mountain Glacier	RGI60-01.01066	0.682426	0.069217	1979-08-11		RGI60-01.01066	0.637614	0.041158	1990-09-26		RGI60-01.01066	0.541	0.032331	2005-08-11		RGI60-01.01066	0.496052	0.051085	2014-08-20		RGI60-01.01066	0.471805	0.011013	Mountain Glacier	2019-09-01	RGI60-01.01066	Mountain Glacier	Equidimensional	Ice scoured bedrock	Normal	0			RGI60-01.01066	-0.35163	249	-0.00141217	42.7028
RGI60-01.01067	0.743255	0.069542	31.07.1770		Mountain Glacier	RGI60-01.01067	0.417496	0.009045	1948-08-01		Mountain Glacier	RGI60-01.01067	0.439337	0.067928	1979-08-11		RGI60-01.01067	0.422962	0.0406	1990-09-26		RGI60-01.01067	0.391	0.031851	2005-08-11		RGI60-01.01067	0.273834	0.050241	2014-08-20		RGI60-01.01067	0.243848	0.010717	Mountain Glacier	2019-09-01	RGI60-01.01067	Mountain Glacier	Top heavy	Ice scoured bedrock	Normal	0			RGI60-01.01067	-0.499407	249	-0.00200565	67.1919
RGI60-01.01068	2.47107	0.078707	31.07.1770		Mountain Glacier	RGI60-01.01068	1.99655	0.014887	1948-08-01		Mountain Glacier	RGI60-01.01068	2.28023	0.077685	1979-08-11		RGI60-01.01068	2.39789	0.045735	1990-09-26		RGI60-01.01068	1.743	0.036178	2005-08-11		RGI60-01.01068	1.36852	0.0544	2014-08-20		RGI60-01.01068	1.30005	0.01209	Mountain Glacier	2019-09-01	RGI60-01.01068	Mountain Glacier	Equidimensional	Ice scoured bedrock	Normal	0			RGI60-01.01068	-1.17102	249	-0.00470291	47.3893
RGI60-01.01070	1.11013	0.071488	31.07.1770		Mountain Glacier	RGI60-01.01070	0.477257	0.009266	1948-08-01		Mountain Glacier	RGI60-01.01070	0.705269	0.069338	1979-08-11		RGI60-01.01070	0.65614	0.041206	1990-09-26		RGI60-01.01070	0.454	0.032053	2005-08-11		RGI60-01.01070	0.373398	0.050619	2014-08-20		RGI60-01.01070	0.317311	0.010813	Mountain Glacier	2019-09-01	RGI60-01.01070	Mountain Glacier	Very top heavy	Ice scoured bedrock	Normal	0			RGI60-01.01070	-0.792819	249	-0.00318401	71.4168
RGI60-01.01072	0.52058	0.068361	31.07.1770		Mountain Glacier	RGI60-01.01072	0.326504	0.008708	1948-08-01		Mountain Glacier	RGI60-01.01072	0.328509	0.067341	1979-08-11		RGI60-01.01072	0.377458	0.040481	1990-09-26		RGI60-01.01072	0.319	0.031621	2005-08-11		RGI60-01.01072	0.105291	0.0496	2014-08-20		RGI60-01.01072	0.067242	0.010487	Mountain Glacier	2019-09-01	RGI60-01.01072	Mountain Glacier	Top heavy	Ice scoured bedrock	Normal	0			RGI60-01.01072	-0.453338	249	-0.00182063	87.0833
RGI60-01.01073	2.18113	0.077169	31.07.1770		Valley Glacier	RGI60-01.01073	0.951582	0.011021	1948-08-01		Valley Glacier	RGI60-01.01073	0.739316	0.069518	1979-08-11		RGI60-01.01073	0.569555	0.040981	1990-09-26		RGI60-01.01073	0.901	0.033483	2005-08-11		RGI60-01.01073	0.352578	0.05054	2014-08-20		RGI60-01.01073	0.326954	0.010825	Valley Glacier	2019-09-01	RGI60-01.01073	Valley Glacier	Very bottom heavy	Ice scoured bedrock	Disconnected	0			RGI60-01.01073	-1.85418	249	-0.0074465	85.0099
RGI60-01.01074	1.17416	0.071828	31.07.1770		Mountain Glacier	RGI60-01.01074	0.970366	0.01109	1948-08-01		Mountain Glacier	RGI60-01.01074	0.924322	0.070499	1979-08-11		RGI60-01.01074	0.998157	0.042095	1990-09-26		RGI60-01.01074	0.884	0.033429	2005-08-11		RGI60-01.01074	0.795402	0.052223	2014-08-20		RGI60-01.01074	0.726009	0.011344	Mountain Glacier	2019-09-01	RGI60-01.01074	Mountain Glacier	Equidimensional	Ice scoured bedrock	Normal	0			RGI60-01.01074	-0.448152	249	-0.00179981	38.1678
RGI60-01.01075	0.838544	0.070048	31.07.1770		Mountain Glacier	RGI60-01.01075	0.68395	0.010031	1948-08-01		Mountain Glacier	RGI60-01.01075	0.735798	0.0695	1979-08-11		RGI60-01.01075	0.744412	0.041435	1990-09-26		RGI60-01.01075	0.625	0.0326	2005-08-11		RGI60-01.01075	0.469141	0.050983	2014-08-20		RGI60-01.01075	0.325226	0.010823	Mountain Glacier	2019-09-01	RGI60-01.01075	Mountain Glacier	Equidimensional	Ice scoured bedrock	Normal	0			RGI60-01.01075	-0.513318	249	-0.00206152	61.2154
RGI60-01.01076	3.86944	0.086124	31.07.1770		Mountain Glacier	RGI60-01.01076	1.9968	0.014888	1948-08-01		Mountain Glacier	RGI60-01.01076	1.939	0.075877	1979-08-11		RGI60-01.01076	1.87688	0.04438	1990-09-26		RGI60-01.01076	1.653	0.03589	2005-08-11		RGI60-01.01076	1.43814	0.054665	2014-08-20		RGI60-01.01076	1.24651	0.01202	Mountain Glacier	2019-09-01	RGI60-01.01076	Mountain Glacier	Equidimensional	Ice scoured bedrock	Normal	0			RGI60-01.01076	-2.62293	249	-0.0105339	67.7858
RGI60-01.01077	6.91896	0.1023	31.07.1770		Valley Glacier	RGI60-01.01077	5.8247	0.029051	1948-08-01		Valley Glacier	RGI60-01.01077	5.01671	0.092189	1979-08-11		RGI60-01.01077	4.81277	0.052013	1990-09-26		RGI60-01.01077	4.741	0.045771	2005-08-11		RGI60-01.01077	3.00265	0.06061	2014-08-20		RGI60-01.01077	2.60323	0.013784	Valley Glacier	2019-09-01	RGI60-01.01077	Valley Glacier	Very bottom heavy	Ice scoured bedrock	Disconnected	0			RGI60-01.01077	-4.31573	249	-0.0173322	62.3754
RGI60-01.01078	0.359029	0.067504	31.07.1770		Glacieret	RGI60-01.01078	0.321727	0.00869	1948-08-01		Glacieret	RGI60-01.01078	0.327582	0.067336	1979-08-11		RGI60-01.01078	0.328675	0.040355	1990-09-26		RGI60-01.01078	0.229	0.031333	2005-08-11		RGI60-01.01078	0.182347	0.049893	2014-08-20		RGI60-01.01078	0.179682	0.010634	Glacieret	2019-09-01	RGI60-01.01078	Glacieret	Equidimensional	Ice scoured bedrock	Normal	0			RGI60-01.01078	-0.179347	249	-0.000720269	49.9533
RGI60-01.01080	1.78977	0.075092	31.07.1770		Mountain Glacier	RGI60-01.01080	1.20567	0.011961	1948-08-01		Mountain Glacier	RGI60-01.01080	0.986572	0.070829	1979-08-11		RGI60-01.01080	0.961435	0.042	1990-05-20		RGI60-01.01080	0.791	0.033131	2005-08-11		RGI60-01.01080	0.696433	0.051846	2015-08-14		RGI60-01.01080	0.598304	0.011178	Mountain Glacier	2019-09-01	RGI60-01.01080	Mountain Glacier	Very top heavy	Ice scoured bedrock	Disconnected	0			RGI60-01.01080	-1.19147	249	-0.004785	66.5709
RGI60-01.01081	0.411565	0.067783	31.07.1770		Mountain Glacier	RGI60-01.01081	0.155414	0.008075	1948-08-01		Mountain Glacier	RGI60-01.01081	0.17098	0.066506	1979-08-11		RGI60-01.01081	0.191213	0.039997	1990-05-20		RGI60-01.01081	0.111	0.030955	2005-08-11		RGI60-01.01081	0.103382	0.049593	2015-08-14		RGI60-01.01081	0.08496	0.01051	Mountain Glacier	2019-09-01	RGI60-01.01081	Mountain Glacier	Top heavy	Ice scoured bedrock	Normal	0			RGI60-01.01081	-0.326605	249	-0.00131167	79.3568
RGI60-01.01082	1.95761	0.075982	31.07.1770		Mountain Glacier	RGI60-01.01082	1.59468	0.0134	1948-08-01		Mountain Glacier	RGI60-01.01082	1.51625	0.073636	1979-08-11		RGI60-01.01082	1.49649	0.043391	1990-05-20		RGI60-01.01082	1.339	0.034885	2005-08-11		RGI60-01.01082	1.20937	0.053796	2015-08-14		RGI60-01.01082	0.793597	0.011432	Mountain Glacier	2019-09-01	RGI60-01.01082	Mountain Glacier	Equidimensional	Lacustrine	Normal	10.5361			RGI60-01.01082	-1.16401	249	-0.00467476	59.4609
RGI60-01.01083	0.488991	0.068193	31.07.1770		Glacieret	RGI60-01.01083	0.085996	0.007818	1948-08-01		Glacieret	RGI60-01.01083	0.11444	0.066207	1979-08-11		RGI60-01.01083	0.051688	0.039634	1990-05-20		RGI60-01.01083	0.052	0.030766	2005-08-11		RGI60-01.01083	0.051688	0.049396	2015-08-14		RGI60-01.01083	0.024308	0.010432	Glacieret	2019-09-01	RGI60-01.01083	Glacieret	Top heavy	Ice scoured bedrock	Normal	0			RGI60-01.01083	-0.464683	249	-0.0018662	95.0289
RGI60-01.01084	0.221723	0.066776	31.07.1770		Glacieret	RGI60-01.01084	0.263495	0.008475	1981-08-08		Glacieret	RGI60-01.01084	0.205955	0.066692	1979-08-11		RGI60-01.01084	0.263598	0.040185	1990-05-20		RGI60-01.01084	0.222	0.03131	2005-08-11		RGI60-01.01084	0.063993	0.049443	2015-08-14		RGI60-01.01084	0.011829	0.010415	Glacieret	2019-09-01	RGI60-01.01084	Glacieret	Bottom heavy	Ice scoured bedrock	Normal	0			RGI60-01.01084	-0.209894	249	-0.000842948	94.665
RGI60-01.01085	1.05991	0.071222	31.07.1770		Mountain Glacier	RGI60-01.01085	0.847918	0.010637	1948-08-01		Mountain Glacier	RGI60-01.01085	1.1979	0.071949	1979-08-11		RGI60-01.01085	1.17873	0.042565	1990-09-26		RGI60-01.01085	0.903	0.03349	2005-08-11		RGI60-01.01085	0.837711	0.052383	2014-08-20		RGI60-01.01085	0.717115	0.011332	Mountain Glacier	2019-09-01	RGI60-01.01085	Mountain Glacier	Bottom heavy	Ice scoured bedrock	Normal	0			RGI60-01.01085	-0.342795	249	-0.00137669	32.3419
RGI60-01.01086	0.561695	0.068579	31.07.1770		Glacieret	RGI60-01.01086	0.216039	0.008299	1948-08-01		Glacieret	RGI60-01.01086	0.149056	0.06639	1979-08-11		RGI60-01.01086	0.122736	0.039819	1990-05-20		RGI60-01.01086	0.093	0.030898	2005-08-11		RGI60-01.01086	0.056893	0.049416	2015-08-14		RGI60-01.01086	0.027837	0.010436	Glacieret	2019-09-01	RGI60-01.01086	Glacieret	Very top heavy	Ice scoured bedrock	Disconnected	0			RGI60-01.01086	-0.533858	249	-0.00214401	95.0441
RGI60-01.01087	6.04327	0.097651	31.07.1770		Mountain Glacier	RGI60-01.01087	1.57018	0.01331	1948-08-01		Mountain Glacier	RGI60-01.01087	1.40875	0.073066	1979-08-11		RGI60-01.01087	1.44606	0.04326	1990-05-20		RGI60-01.01087	1.165	0.034328	2005-08-11		RGI60-01.01087	0.777974	0.052156	2015-08-14		RGI60-01.01087	0.509897	0.011063	Mountain Glacier	2019-09-01	RGI60-01.01087	Mountain Glacier	Equidimensional	Ice scoured bedrock	Normal	0			RGI60-01.01087	-5.53337	249	-0.0222224	91.5626
RGI60-01.01089	0.989548	0.070849	31.07.1770		Glacieret	RGI60-01.01089	0.395783	0.008964	1948-08-01		Glacieret	RGI60-01.01089	0.423805	0.067846	1979-08-11		RGI60-01.01089	0.412382	0.040572	1990-09-26		RGI60-01.01089	0.174	0.031157	2005-08-11		RGI60-01.01089	0.124624	0.049674	2014-08-20		RGI60-01.01089	0.100041	0.01053	Glacieret	2019-09-01	RGI60-01.01089	Glacieret	Very top heavy	Ice scoured bedrock	Normal	0			RGI60-01.01089	-0.889507	249	-0.00357232	89.8902
RGI60-01.01092	1.63919	0.074295	31.07.1770		Mountain Glacier	RGI60-01.01092	1.56926	0.013306	1948-08-01		Mountain Glacier	RGI60-01.01092	1.45338	0.073303	1979-08-11		RGI60-01.01092	1.4887	0.043371	1990-09-26		RGI60-01.01092	1.26	0.034632	2005-08-11		RGI60-01.01092	0.74004	0.052012	2014-08-20		RGI60-01.01092	0.489458	0.011036	Mountain Glacier	2019-09-01	RGI60-01.01092	Mountain Glacier	Top heavy	Ice scoured bedrock	Disconnected	0			RGI60-01.01092	-1.14974	249	-0.00461741	70.1403
RGI60-01.01094	1.15637	0.071733	31.07.1770		Glacieret	RGI60-01.01094	0.694596	0.01007	1948-08-01		Glacieret	RGI60-01.01094	0.721119	0.069422	1979-08-11		RGI60-01.01094	0.659519	0.041215	1990-09-26		RGI60-01.01094	0.602	0.032526	2005-08-11		RGI60-01.01094	0.369088	0.050603	2015-08-14		RGI60-01.01094	0.306272	0.010798	Glacieret	2019-09-01	RGI60-01.01094	Glacieret	Very bottom heavy	Ice scoured bedrock	Normal	0			RGI60-01.01094	-0.850099	249	-0.00341405	73.5144
RGI60-01.01095	0.982854	0.070813	31.07.1770		Mountain Glacier	RGI60-01.01095	0.362942	0.008843	1948-08-01		Mountain Glacier	RGI60-01.01095	0.343457	0.06742	1979-08-11		RGI60-01.01095	0.330471	0.040359	1990-05-20		RGI60-01.01095	0.296	0.031547	2005-08-11		RGI60-01.01095	0.24474	0.05013	2015-08-14		RGI60-01.01095	0.210062	0.010673	Mountain Glacier	2019-09-01	RGI60-01.01095	Mountain Glacier	Equidimensional	Ice scoured bedrock	Normal	0			RGI60-01.01095	-0.772792	249	-0.00310358	78.6273
RGI60-01.01096	1.93037	0.075839	31.07.1770		Mountain Glacier	RGI60-01.01096	1.37998	0.012606	1948-08-01		Mountain Glacier	RGI60-01.01096	1.62675	0.074222	1979-08-11		RGI60-01.01096	1.52867	0.043475	1990-09-26		RGI60-01.01096	1.066	0.034011	2005-08-11		RGI60-01.01096	0.854971	0.052449	2014-08-20		RGI60-01.01096	0.649135	0.011244	Mountain Glacier	2019-09-01	RGI60-01.01096	Mountain Glacier	Top heavy	Ice scoured bedrock	Normal	0			RGI60-01.01096	-1.28123	249	-0.00514551	66.3725
RGI60-01.01097	2.18638	0.077196	31.07.1770		Mountain Glacier	RGI60-01.01097	2.25411	0.01584	1948-08-01		Mountain Glacier	RGI60-01.01097	2.10892	0.076777	1979-08-11		RGI60-01.01097	2.08023	0.044909	1990-09-26		RGI60-01.01097	1.44	0.035208	2005-08-11		RGI60-01.01097	0.798327	0.052234	2015-08-14		RGI60-01.01097	0.675051	0.011278	Mountain Glacier	2019-09-01	RGI60-01.01097	Mountain Glacier	Very top heavy	Ice scoured bedrock	Disconnected	0			RGI60-01.01097	-1.51133	249	-0.00606961	69.1248
RGI60-01.01098	1.29286	0.072457	31.07.1770		Glacieret	RGI60-01.01098	0.61368	0.009771	1948-08-01		Glacieret	RGI60-01.01098	0.454733	0.06801	1979-08-11		RGI60-01.01098	0.380142	0.040488	1990-05-20		RGI60-01.01098	0.256	0.031419	2005-08-11		RGI60-01.01098	0.234149	0.05009	2015-08-14		RGI60-01.01098	0.166939	0.010617	Glacieret	2019-09-01	RGI60-01.01098	Glacieret	Very top heavy	Ice scoured bedrock	Normal	0			RGI60-01.01098	-1.12592	249	-0.00452178	87.0876
RGI60-01.01099	2.4511	0.078601	31.07.1770		Mountain Glacier	RGI60-01.01099	1.28213	0.012244	1948-08-01		Mountain Glacier	RGI60-01.01099	1.29853	0.072482	1979-08-11		RGI60-01.01099	1.28642	0.042845	1990-09-26		RGI60-01.01099	1.06	0.033992	2005-08-11		RGI60-01.01099	0.67674	0.051772	2014-08-20		RGI60-01.01099	0.620997	0.011207	Mountain Glacier	2019-09-01	RGI60-01.01099	Mountain Glacier	Top heavy	Ice scoured bedrock	Normal	0			RGI60-01.01099	-1.8301	249	-0.0073498	74.6645
RGI60-01.01100	0.312478	0.067257	31.07.1770		Glacieret	RGI60-01.01100	0.210982	0.008281	1948-08-01		Glacieret	RGI60-01.01100	0.247809	0.066913	1979-08-11		RGI60-01.01100	0.250921	0.040152	1990-09-26		RGI60-01.01100	0.201	0.031243	2005-08-11		RGI60-01.01100	0.153819	0.049785	2014-08-20		RGI60-01.01100	0.115339	0.01055	Glacieret	2019-09-01	RGI60-01.01100	Glacieret	Equidimensional	Ice scoured bedrock	Normal	0			RGI60-01.01100	-0.197139	249	-0.000791723	63.0889
RGI60-01.01101	0.294469	0.067162	31.07.1770		Glacieret	RGI60-01.01101	0.157746	0.008084	1948-08-01		Glacieret	RGI60-01.01101	0.153607	0.066414	1979-08-11		RGI60-01.01101	0.162054	0.039921	1990-09-26		RGI60-01.01101	0.125	0.031	2005-08-11		RGI60-01.01101	0.095191	0.049562	2014-08-20		RGI60-01.01101	0.036525	0.010447	Glacieret	2019-09-01	RGI60-01.01101	Glacieret	Bottom heavy	Ice scoured bedrock	Disconnected	0			RGI60-01.01101	-0.257944	249	-0.00103592	87.5963
RGI60-01.01102	3.11808	0.082138	31.07.1770		Valley Glacier	RGI60-01.01102	1.04997	0.011385	1948-08-01		Valley Glacier	RGI60-01.01102	0.933788	0.070549	1979-08-11		RGI60-01.01102	0.503717	0.04081	1990-09-26		RGI60-01.01102	0.256	0.031419	2005-08-11		RGI60-01.01102	0.119005	0.049652	2014-08-20		RGI60-01.01102	0.038162	0.01045	Valley Glacier	2019-09-01	RGI60-01.01102	Valley Glacier	Bottom heavy	Ice scoured bedrock	Disconnected	0			RGI60-01.01102	-3.07991	249	-0.0123691	98.7761
RGI60-01.01103	2.1962	0.077249	31.07.1770		Valley Glacier	RGI60-01.01103	1.44869	0.01286	1948-08-01		Valley Glacier	RGI60-01.01103	1.27891	0.072378	1979-08-11		RGI60-01.01103	1.29361	0.042863	1990-09-26		RGI60-01.01103	1.143	0.034258	2005-08-11		RGI60-01.01103	0.86312	0.05248	2014-08-20		RGI60-01.01103	0.696493	0.011305	Valley Glacier	2019-09-01	RGI60-01.01103	Valley Glacier	Equidimensional	Ice scoured bedrock	Disconnected	0			RGI60-01.01103	-1.49971	249	-0.00602294	68.2865
RGI60-01.01104	16.1211	0.151107	31.07.1770	Lemon Creek Glacier	Valley Glacier	RGI60-01.01104	13.9832	0.059238	1948-08-01	Lemon Creek Glacier	Valley Glacier	RGI60-01.01104	12.3754	0.13119	1979-08-11	Lemon Creek Glacier	RGI60-01.01104	12.0131	0.070734	1990-09-26	Lemon Creek Glacier	RGI60-01.01104	11.387	0.067038	2005-08-11	Lemon Creek Glacier	RGI60-01.01104	9.64298	0.085843	2014-08-20	Lemon Creek Glacier	RGI60-01.01104	9.28119	0.022466	Valley Glacier	2019-09-01	RGI60-01.01104	Valley Glacier	Equidimensional	Ice scoured bedrock	Separated	0		Lemon Creek Glacier	RGI60-01.01104	-6.83994	249	-0.0274696	42.4284
RGI60-01.01105	2.79008	0.080399	31.07.1770	Ptarmigan Glacier	Mountain Glacier	RGI60-01.01105	2.10931	0.015304	1948-08-01	Ptarmigan Glacier	Mountain Glacier	RGI60-01.01105	1.58346	0.073992	1979-08-11	Ptarmigan Glacier	RGI60-01.01105	1.50856	0.043422	1990-07-23	Ptarmigan Glacier	RGI60-01.01105	1.336	0.034875	2005-08-11	Ptarmigan Glacier	RGI60-01.01105	1.05303	0.053202	2015-08-14	Ptarmigan Glacier	RGI60-01.01105	0.796747	0.011436	Mountain Glacier	2019-09-01	RGI60-01.01105	Mountain Glacier	Top heavy	Ice scoured bedrock	Normal	0		Ptarmigan Glacier	RGI60-01.01105	-1.99334	249	-0.00800536	71.4436
RGI60-01.01116	0.702214	0.069325	31.07.1770		Glacieret	RGI60-01.01116	0.366394	0.008856	1948-08-01		Glacieret	RGI60-01.01116	0.429862	0.067878	1979-08-11		RGI60-01.01116	0.439427	0.040643	1990-09-26		RGI60-01.01116	0.336	0.031675	2005-08-11		RGI60-01.01116	0.166284	0.049832	2014-08-20		RGI60-01.01116	0.090939	0.010518	Glacieret	2019-09-01	RGI60-01.01116	Glacieret	Very top heavy	Ice scoured bedrock	Normal	0			RGI60-01.01116	-0.611275	249	-0.00245492	87.0497
RGI60-01.01117	0.297459	0.067178	31.07.1770		Glacieret	RGI60-01.01117	0.200526	0.008242	1948-08-01		Glacieret	RGI60-01.01117	0.209405	0.06671	1979-08-11		RGI60-01.01117	0.230227	0.040099	1990-09-26		RGI60-01.01117	0.13	0.031016	2004-08-15		RGI60-01.01117	0.078265	0.049497	2014-08-02		RGI60-01.01117	0.043815	0.010457	Glacieret	2019-09-07	RGI60-01.01117	Glacieret	Bottom heavy	Ice scoured bedrock	Normal	0			RGI60-01.01117	-0.253644	249	-0.00101865	85.2702
RGI60-01.01118	1.689	0.074559	31.07.1770		Mountain Glacier	RGI60-01.01118	0.83266	0.010581	1948-08-01		Mountain Glacier	RGI60-01.01118	0.762452	0.069641	1979-08-11		RGI60-01.01118	0.880081	0.041788	1990-09-26		RGI60-01.01118	0.651	0.032683	2004-08-15		RGI60-01.01118	0.444917	0.050891	2014-08-02		RGI60-01.01118	0.349745	0.010855	Mountain Glacier	2019-09-07	RGI60-01.01118	Mountain Glacier	Equidimensional	Ice scoured bedrock	Disconnected	0			RGI60-01.01118	-1.33926	249	-0.00537854	79.2928
RGI60-01.01119	1.71603	0.074702	31.07.1770		Mountain glacier	RGI60-01.01119	1.37894	0.012602	1948-08-01		Mountain Glacier	RGI60-01.01119	1.21645	0.072047	1979-08-11		RGI60-01.01119	1.13032	0.042439	1990-09-26		RGI60-01.01119	1.068	0.034018	2005-08-11		RGI60-01.01119	0.956414	0.052834	2014-08-02		RGI60-01.01119	0.871925	0.011534	Mountain Glacier	2019-09-01	RGI60-01.01119	Mountain Glacier	Equidimensional	Ice scoured bedrock	Normal	0			RGI60-01.01119	-0.844103	249	-0.00338997	49.1893
RGI60-01.01120	1.86191	0.075476	31.07.1770		Glacieret	RGI60-01.01120	1.34207	0.012466	1948-08-01		Glacieret	RGI60-01.01120	1.12255	0.07155	1979-08-11		RGI60-01.01120	1.15298	0.042498	1990-09-26		RGI60-01.01120	0.978	0.03373	2005-08-11		RGI60-01.01120	0.867345	0.052496	2014-08-02		RGI60-01.01120	0.705455	0.011317	Glacieret	2019-09-01	RGI60-01.01120	Glacieret	Equidimensional	Ice scoured bedrock	Normal	0			RGI60-01.01120	-1.15646	249	-0.00464441	62.1113
RGI60-01.01121	0.4371	0.067918	31.07.1770		Glacieret	RGI60-01.01121	0.299213	0.008607	1982-08-13		Glacieret	RGI60-01.01121	0.291029	0.067142	1979-08-11		RGI60-01.01121	0.311853	0.040311	1990-09-26		RGI60-01.01121	0.289	0.031525	2004-08-15		RGI60-01.01121	0.208923	0.049994	2014-08-02		RGI60-01.01121	0.115232	0.01055	Glacieret	2019-09-07	RGI60-01.01121	Glacieret	Very top heavy	Ice scoured bedrock	Normal	0			RGI60-01.01121	-0.321868	249	-0.00129264	73.6372
RGI60-01.01122	0.236305	0.066853	31.07.1770		Glacieret	RGI60-01.01122	0.06307	0.007733	1982-08-13		Glacieret	RGI60-01.01122	0.076771	0.066007	1979-08-11		RGI60-01.01122	0.06307	0.039664	1990-09-26		RGI60-01.01122	0.063	0.030802	2004-08-15		RGI60-01.01122	0.053902	0.049405	2014-08-02		RGI60-01.01122	0.02819	0.010437	Glacieret	2019-09-01	RGI60-01.01122	Glacieret	Equidimensional	Ice scoured bedrock	Normal	0			RGI60-01.01122	-0.208115	249	-0.000835803	88.0705
RGI60-01.01123	0.582419	0.068689	31.07.1770		Glacieret	RGI60-01.01123	0.340686	0.008761	1982-08-13		Glacieret	RGI60-01.01123	0.291265	0.067144	1979-08-11		RGI60-01.01123	0.292902	0.040262	1990-09-26		RGI60-01.01123	0.276	0.031483	2004-08-15		RGI60-01.01123	0.132902	0.049705	2014-08-02		RGI60-01.01123	0.107776	0.01054	Glacieret	2019-09-01	RGI60-01.01123	Glacieret	Top heavy	Ice scoured bedrock	Normal	0			RGI60-01.01123	-0.474643	249	-0.0019062	81.4951
RGI60-01.01124	0.13742	0.066329	31.07.1770		Mountain Glacier	RGI60-01.01124	0.135541	0.008002	1982-08-13		Mountain Glacier	RGI60-01.01124	0.118245	0.066227	1979-08-11		RGI60-01.01124	0.116228	0.039802	1990-09-26		RGI60-01.01124	0.119	0.030981	2004-08-15		RGI60-01.01124	0.110953	0.049622	2014-08-02		RGI60-01.01124	0.103412	0.010534	Mountain Glacier	2019-09-01	RGI60-01.01124	Mountain Glacier	Equidimensional	Ice scoured bedrock	Normal	0			RGI60-01.01124	-0.034008	249	-0.000136578	24.7475
RGI60-01.01125	0.329536	0.067348	31.07.1770		Mountain Glacier	RGI60-01.01125	0.320888	0.008687	1948-08-01		Mountain Glacier	RGI60-01.01125	0.319468	0.067293	1979-08-11		RGI60-01.01125	0.278304	0.040224	1990-09-26		RGI60-01.01125	0.231	0.031339	2004-08-15		RGI60-01.01125	0.217414	0.050026	2014-08-02		RGI60-01.01125	0.161972	0.010611	Mountain Glacier	2019-09-07	RGI60-01.01125	Mountain Glacier	Very top heavy	Ice scoured bedrock	Normal	0			RGI60-01.01125	-0.167564	249	-0.000672948	50.8485
RGI60-01.01126	0.218386	0.066758	31.07.1770		Glacieret	RGI60-01.01126	0.218386	0.008308	1982-08-13		Glacieret	RGI60-01.01126	0.205199	0.066688	1979-08-11		RGI60-01.01126	0.19291	0.040002	1990-09-26		RGI60-01.01126	0.089	0.030885	2005-08-11		RGI60-01.01126	0.062141	0.049436	2014-08-02		RGI60-01.01126	0.054645	0.010471	Glacieret	2019-09-01	RGI60-01.01126	Glacieret	Very top heavy	Ice scoured bedrock	Normal	0			RGI60-01.01126	-0.163741	249	-0.000657594	74.9778
RGI60-01.01127	0.335782	0.067381	31.07.1770		Glacieret	RGI60-01.01127	0.305555	0.008631	1948-08-01		Glacieret	RGI60-01.01127	0.293518	0.067156	1979-08-11		RGI60-01.01127	0.292787	0.040261	1990-09-26		RGI60-01.01127	0.183	0.031186	2004-08-15		RGI60-01.01127	0.097754	0.049571	2014-08-02		RGI60-01.01127	0.087293	0.010513	Glacieret	2019-09-07	RGI60-01.01127	Glacieret	Top heavy	Ice scoured bedrock	Normal	0			RGI60-01.01127	-0.248489	249	-0.000997948	74.0031
RGI60-01.01128	0.588786	0.068723	31.07.1770		Mountain Glacier	RGI60-01.01128	0.307236	0.008637	1948-08-01		Mountain Glacier	RGI60-01.01128	0.318372	0.067287	1979-08-11		RGI60-01.01128	0.300523	0.040281	1990-09-26		RGI60-01.01128	0.277	0.031486	2004-08-15		RGI60-01.01128	0.169053	0.049842	2014-08-02		RGI60-01.01128	0.14052	0.010583	Mountain Glacier	2019-09-07	RGI60-01.01128	Mountain Glacier	Top heavy	Ice scoured bedrock	Normal	0			RGI60-01.01128	-0.448266	249	-0.00180027	76.1339
RGI60-01.01129	2.14883	0.076998	31.07.1770		Mountain Glacier	RGI60-01.01129	1.41873	0.012749	1948-08-01		Mountain Glacier	RGI60-01.01129	1.54579	0.073793	1979-08-11		RGI60-01.01129	1.46015	0.043296	1990-09-26		RGI60-01.01129	1.333	0.034866	2005-08-11		RGI60-01.01129	1.23364	0.053888	2014-08-02		RGI60-01.01129	0.97281	0.011665	Mountain Glacier	2019-09-01	RGI60-01.01129	Mountain Glacier	Equidimensional	Ice scoured bedrock	Normal	0			RGI60-01.01129	-1.17602	249	-0.00472296	54.7283
RGI60-01.01130	1.32565	0.072632	31.07.1770		Mountain Glacier	RGI60-01.01130	1.36088	0.012535	1948-08-01		Mountain Glacier	RGI60-01.01130	1.25328	0.072242	1979-08-11		RGI60-01.01130	1.33639	0.042975	1990-09-26		RGI60-01.01130	1.202	0.034446	2005-08-11		RGI60-01.01130	1.06852	0.05326	2014-08-02		RGI60-01.01130	0.947979	0.011632	Mountain Glacier	2019-09-01	RGI60-01.01130	Mountain Glacier	Bottom heavy	Ice scoured bedrock	Normal	0			RGI60-01.01130	-0.377671	249	-0.00151675	28.4895
RGI60-01.01131	0.079201	0.06602	31.07.1770		Glacieret	RGI60-01.01131	0.13701	0.008007	1948-08-01		Glacieret	RGI60-01.01131	0.158909	0.066442	1979-08-11		RGI60-01.01131	0.175851	0.039957	1990-09-26		RGI60-01.01131	0.079	0.030853	2004-08-15		RGI60-01.01131	0.039263	0.049349	2014-08-02		RGI60-01.01131	0.030851	0.01044	Glacieret	2019-09-07	RGI60-01.01131	Glacieret	Equidimensional	Ice scoured bedrock	Normal	0			RGI60-01.01131	-0.04835	249	-0.000194177	61.0472
RGI60-01.01132	0.90329	0.070391	31.07.1770		Glacieret	RGI60-01.01132	0.783522	0.010399	1948-08-01		Glacieret	RGI60-01.01132	0.695342	0.069285	1979-08-11		RGI60-01.01132	0.721581	0.041376	1990-09-26		RGI60-01.01132	0.3	0.03156	2004-08-15		RGI60-01.01132	0.296342	0.050326	2014-08-02		RGI60-01.01132	0.157038	0.010604	Glacieret	2019-09-01	RGI60-01.01132	Glacieret	Top heavy	Ice scoured bedrock	Normal	0			RGI60-01.01132	-0.746252	249	-0.002997	82.6149
RGI60-01.01133	0.766292	0.069665	31.07.1770		Glacieret	RGI60-01.01133	0.576195	0.009632	1948-08-01		Glacieret	RGI60-01.01133	0.463962	0.068059	1979-08-11		RGI60-01.01133	0.471849	0.040727	1990-09-26		RGI60-01.01133	0.382	0.031822	2005-08-11		RGI60-01.01133	0.280544	0.050266	2014-08-02		RGI60-01.01133	0.202213	0.010663	Glacieret	2019-09-01	RGI60-01.01133	Glacieret	Very bottom heavy	Ice scoured bedrock	Separated	0			RGI60-01.01133	-0.564079	249	-0.00226538	73.6115
RGI60-01.01134	0.955898	0.07067	31.07.1770		Mountain Glacier	RGI60-01.01134	0.498683	0.009345	1948-08-01		Mountain Glacier	RGI60-01.01134	0.529976	0.068409	1979-08-11		RGI60-01.01134	0.492369	0.04078	1990-09-26		RGI60-01.01134	0.417	0.031934	2004-08-15		RGI60-01.01134	0.290325	0.050303	2014-08-02		RGI60-01.01134	0.226276	0.010694	Mountain Glacier	2019-09-07	RGI60-01.01134	Mountain Glacier	Equidimensional	Ice scoured bedrock	Normal	0			RGI60-01.01134	-0.729622	249	-0.00293021	76.3284
RGI60-01.01135	1.65302	0.074368	31.07.1770		Mountain Glacier	RGI60-01.01135	1.06938	0.011457	1948-08-01		Mountain Glacier	RGI60-01.01135	0.943207	0.070599	1979-08-11		RGI60-01.01135	1.13207	0.042443	1990-09-26		RGI60-01.01135	0.701	0.032843	2005-08-11		RGI60-01.01135	0.602942	0.051491	2014-08-02		RGI60-01.01135	0.564275	0.011134	Mountain Glacier	2019-09-01	RGI60-01.01135	Mountain Glacier	Bottom heavy	Ice scoured bedrock	Normal	0			RGI60-01.01135	-1.08874	249	-0.00437246	65.8639
RGI60-01.01136	3.93134	0.086453	31.07.1770		Mountain Glacier	RGI60-01.01136	3.24287	0.019499	1948-08-01		Mountain Glacier	RGI60-01.01136	2.97002	0.081341	1979-08-11		RGI60-01.01136	2.7102	0.046547	1990-09-26		RGI60-01.01136	2.591	0.038891	2005-08-11		RGI60-01.01136	2.21648	0.057623	2014-08-02		RGI60-01.01136	2.07635	0.013099	Mountain Glacier	2019-09-01	RGI60-01.01136	Mountain Glacier	Very bottom heavy	Ice scoured bedrock	Normal	9.23924			RGI60-01.01136	-1.85498	249	-0.00744973	47.1845
RGI60-01.01137	1.36144	0.072821	31.07.1770		Mountain Glacier	RGI60-01.01137	1.62721	0.013521	1948-08-01		Mountain Glacier	RGI60-01.01137	1.39566	0.072997	1979-08-11		RGI60-01.01137	1.36052	0.043037	1990-09-26		RGI60-01.01137	1.131	0.034219	2005-08-11		RGI60-01.01137	1.06388	0.053243	2014-08-02		RGI60-01.01137	0.923808	0.011601	Mountain Glacier	2019-09-01	RGI60-01.01137	Mountain Glacier	Equidimensional	Ice scoured bedrock	Normal	0			RGI60-01.01137	-0.437628	249	-0.00175754	32.1446
RGI60-01.01140	3.9432	0.086516	31.07.1770		Valley Glacier	RGI60-01.01140	3.28328	0.019648	1948-08-01		Valley Glacier	RGI60-01.01140	3.07899	0.081919	1979-08-11		RGI60-01.01140	2.9913	0.047277	1990-09-26		RGI60-01.01140	2.658	0.039106	2004-08-15		RGI60-01.01140	2.46679	0.058574	2014-08-02		RGI60-01.01140	2.30736	0.0134	Valley Glacier	2019-09-07	RGI60-01.01140	Valley Glacier	Equidimensional	lacustrine	Normal	4.47242			RGI60-01.01140	-1.63584	249	-0.00656965	41.4851
RGI60-01.01142	0.054786	0.065891	31.07.1770		Glacieret	RGI60-01.01142	0.038146	0.007641	1948-08-01		Glacieret	RGI60-01.01142	0.05424	0.065887	1979-08-11		RGI60-01.01142	0.052661	0.039637	1990-09-26		RGI60-01.01142	0.055	0.030776	2005-08-11		RGI60-01.01142	0.042369	0.049361	2014-08-02							<Null>	<Null>	<Null>	<Null>	<Null>	<Null>			RGI60-01.01142	-0.054786	249	-0.000220024	100
RGI60-01.01143	0.766704	0.069667	31.07.1770		Mountain Glacier	RGI60-01.01143	0.607985	0.00975	1948-08-01		Mountain Glacier	RGI60-01.01143	0.606091	0.068812	1979-08-11		RGI60-01.01143	0.525442	0.040866	1990-09-26		RGI60-01.01143	0.297	0.03155	2005-08-11		RGI60-01.01143	0.247686	0.050141	2014-08-02		RGI60-01.01143	0.134188	0.010574	Mountain Glacier	2019-09-01	RGI60-01.01143	Mountain Glacier	Equidimensional	Ice scoured bedrock	Normal	0			RGI60-01.01143	-0.632516	249	-0.00254022	82.4981
RGI60-01.01144	1.66915	0.074454	31.07.1770		Mountain Glacier	RGI60-01.01144	1.44463	0.012845	1948-08-01		Mountain Glacier	RGI60-01.01144	0.80724	0.069878	1979-08-11		RGI60-01.01144	0.726646	0.041389	1990-09-26		RGI60-01.01144	0.474	0.032117	2004-08-15		RGI60-01.01144	0.32693	0.050442	2014-08-02		RGI60-01.01144	0.162163	0.010611	Mountain Glacier	2019-09-07	RGI60-01.01144	Mountain Glacier	Top heavy	Ice scoured bedrock	Normal	0			RGI60-01.01144	-1.50699	249	-0.00605217	90.2847
RGI60-01.01145	0.591992	0.06874	31.07.1770		Glacieret	RGI60-01.01145	0.307875	0.008639	1948-08-01		Glacieret	RGI60-01.01145	0.392952	0.067683	1979-08-11		RGI60-01.01145	0.371717	0.040466	1990-09-26		RGI60-01.01145	0.222	0.03131	2005-08-11		RGI60-01.01145	0.197797	0.049952	2014-08-02		RGI60-01.01145	0.090281	0.010517	Glacieret	2019-09-01	RGI60-01.01145	Glacieret	Equidimensional	Ice scoured bedrock	Normal	0			RGI60-01.01145	-0.501711	249	-0.0020149	84.7496
RGI60-01.01146	0.247575	0.066913	31.07.1770		Glacieret	RGI60-01.01146	0.198844	0.008236	1948-08-01		Glacieret	RGI60-01.01146	0.207209	0.066698	1979-08-11		RGI60-01.01146	0.185003	0.039981	1990-09-26		RGI60-01.01146	0.153	0.03109	2005-08-11		RGI60-01.01146	0.130277	0.049695	2014-08-02		RGI60-01.01146	0.085583	0.010511	Glacieret	2019-09-01	RGI60-01.01146	Glacieret	Equidimensional	Ice scoured bedrock	Normal	0			RGI60-01.01146	-0.161992	249	-0.00065057	65.4315
RGI60-01.01147	0.288532	0.06713	31.07.1770		Mountain Glacier	RGI60-01.01147	0.302847	0.008621	1948-08-01		Mountain Glacier	RGI60-01.01147	0.269208	0.067027	1979-08-11		RGI60-01.01147	0.286916	0.040246	1990-09-26		RGI60-01.01147	0.263	0.031442	2005-08-11		RGI60-01.01147	0.206138	0.049983	2014-08-02		RGI60-01.01147	0.153577	0.0106	Mountain Glacier	2019-09-01	RGI60-01.01147	Mountain Glacier	Bottom heavy	Ice scoured bedrock	Disconnected	0			RGI60-01.01147	-0.134955	249	-0.000541988	46.773
RGI60-01.01148	0.048767	0.065859	31.07.1770		Glacieret	RGI60-01.01148	0.028014	0.007604	1948-08-01		Glacieret	RGI60-01.01148	0.047982	0.065854	1979-08-11		RGI60-01.01148	0.0526	0.039637	1990-09-26		RGI60-01.01148	0.033	0.030706	2004-08-15		RGI60-01.01148	0.014198	0.049254	2014-08-02							<Null>	<Null>	<Null>	<Null>	<Null>	<Null>			RGI60-01.01148	-0.048767	249	-0.000195851	100
RGI60-01.01149	0.682164	0.069218	31.07.1770		Mountain Glacier	RGI60-01.01149	0.200953	0.008244	1948-08-01		Mountain Glacier	RGI60-01.01149	0.22593	0.066797	1979-08-11		RGI60-01.01149	0.219142	0.04007	1990-09-26		RGI60-01.01149	0.176	0.031163	2005-08-11		RGI60-01.01149	0.152744	0.04978	2014-08-02		RGI60-01.01149	0.12465	0.010562	Mountain Glacier	2019-09-01	RGI60-01.01149	Mountain Glacier	Very bottom heavy	Ice scoured bedrock	Normal	0			RGI60-01.01149	-0.557514	249	-0.00223901	81.7273
RGI60-01.01150	9.63029	0.116675	31.07.1770	Bacon Glacier	Outlet glacier	RGI60-01.01150	7.03138	0.033516	1948-08-01	Bacon Glacier	Outlet glacier	RGI60-01.01150	5.75295	0.096091	1979-08-11	Bacon Glacier	RGI60-01.01150	5.70765	0.05434	1990-05-20	Bacon Glacier	RGI60-01.01150	4.782	0.045902	2005-08-11	Bacon Glacier	RGI60-01.01150	4.39972	0.065919	2015-08-14	Bacon Glacier	RGI60-01.01150	3.73045	0.01525	Outlet glacier	2019-09-01	RGI60-01.01150	Outlet glacier	Top heavy	Ice scoured bedrock	Normal	7.99948		Bacon Glacier	RGI60-01.01150	-5.89984	249	-0.0236941	61.2634
RGI60-01.01151	13.5196	0.137302	31.07.1770		Valley Glacier	RGI60-01.01151	12.4627	0.053612	1948-08-01		Valley Glacier	RGI60-01.01151	12.3027	0.130804	1979-08-11		RGI60-01.01151	12.4651	0.071909	1990-05-20		RGI60-01.01151	11.863	0.068562	2005-08-11		RGI60-01.01151	11.0752	0.091286	2015-08-14		RGI60-01.01151	10.4697	0.024011	Valley Glacier	2019-09-01	RGI60-01.01151	Valley Glacier	Equidimensional	Ice scoured bedrock	Normal	1.83277			RGI60-01.01151	-3.04991	249	-0.0122486	22.5591
RGI60-01.01152	0.340903	0.067408	31.07.1770		Mountain Glacier	RGI60-01.01152	0.365023	0.008851	1979-08-11		Mountain Glacier	RGI60-01.01152	0.365023	0.067535	1979-08-11		RGI60-01.01152	0.507874	0.04082	1990-05-20		RGI60-01.01152	0.332	0.031662	2005-08-11		RGI60-01.01152	0.326496	0.050441	2015-08-14		RGI60-01.01152	0.128824	0.010567	Mountain Glacier	2019-09-01	RGI60-01.01152	Mountain Glacier	Bottom heavy	Ice scoured bedrock	Normal	0			RGI60-01.01152	-0.212079	249	-0.000851723	62.211
RGI60-01.01153	16.5386	0.153325	31.07.1770	Ogive Glacier	Outlet glacier	RGI60-01.01153	16.0551	0.066904	1948-08-01	Ogive Glacier	Outlet glacier	RGI60-01.01153	11.4486	0.126277	1979-08-11	Ogive Glacier	RGI60-01.01153	10.3674	0.066455	1990-09-26	Ogive Glacier	RGI60-01.01153	9.012	0.059438	2005-08-11	Ogive Glacier	RGI60-01.01153	7.7619	0.078695	2014-08-02	Ogive Glacier	RGI60-01.01153	7.59501	0.020274	Outlet glacier	2019-09-01	RGI60-01.01153	Outlet glacier	Top heavy	Ice scoured bedrock	Normal	5.62635		Ogive Glacier	RGI60-01.01153	-8.94358	249	-0.035918	54.0771
RGI60-01.01154	1.70036	0.074619	31.07.1770		Outlet glacier	RGI60-01.01154	1.30012	0.01231	1948-08-01		Outlet glacier	RGI60-01.01154	1.42544	0.073155	1979-08-11		RGI60-01.01154	1.3577	0.04303	1990-09-26		RGI60-01.01154	1.255	0.034616	2005-08-11		RGI60-01.01154	1.0347	0.053132	2014-08-02		RGI60-01.01154	0.950622	0.011636	Outlet glacier	2019-09-01	RGI60-01.01154	Outlet glacier	Equidimensional	Ice scoured bedrock	Normal	0			RGI60-01.01154	-0.749741	249	-0.00301101	44.093
RGI60-01.01155	0.727729	0.06946	31.07.1770		Mountain Glacier	RGI60-01.01155	0.39997	0.00898	1948-08-01		Mountain Glacier	RGI60-01.01155	0.392795	0.067682	1979-08-11		RGI60-01.01155	0.387755	0.040508	1990-09-26		RGI60-01.01155	0.334	0.031669	2005-08-11		RGI60-01.01155	0.191487	0.049928	2014-08-02		RGI60-01.01155	0.136155	0.010577	Mountain Glacier	2019-09-01	RGI60-01.01155	Mountain Glacier	Equidimensional	Ice scoured bedrock	Normal	0			RGI60-01.01155	-0.591574	249	-0.0023758	81.2904
RGI60-01.01156	0.910333	0.070429	31.07.1770		Mountain Glacier	RGI60-01.01156	0.488224	0.009306	1948-08-01		Mountain Glacier	RGI60-01.01156	0.374747	0.067586	1979-08-11		RGI60-01.01156	0.366446	0.040453	1990-09-26		RGI60-01.01156	0.293	0.031538	2005-08-11		RGI60-01.01156	0.188558	0.049917	2014-08-02		RGI60-01.01156	0.107995	0.01054	Mountain Glacier	2019-09-01	RGI60-01.01156	Mountain Glacier	Very bottom heavy	Ice scoured bedrock	Normal	0			RGI60-01.01156	-0.802338	249	-0.00322224	88.1368
RGI60-01.01157	0.127815	0.066278	31.07.1770		Mountain Glacier	RGI60-01.01157	0.029418	0.007609	1948-08-01		Mountain Glacier	RGI60-01.01157	0.042122	0.065823	1979-08-11		RGI60-01.01157	0.068614	0.039678	1990-09-26		RGI60-01.01157	0.037	0.030718	2005-08-11		RGI60-01.01157	0.02152	0.049282	2014-08-02							<Null>	<Null>	<Null>	<Null>	<Null>	<Null>			RGI60-01.01157	-0.127815	249	-0.000513313	100
RGI60-01.01159	1.83367	0.075326	31.07.1770		Mountain Glacier	RGI60-01.01159	1.45966	0.012901	1948-08-01		Mountain Glacier	RGI60-01.01159	1.32122	0.072602	1979-08-11		RGI60-01.01159	1.3284	0.042954	1990-09-26		RGI60-01.01159	0.646	0.032667	2005-08-11		RGI60-01.01159	0.616776	0.051544	2014-08-02		RGI60-01.01159	0.534218	0.011094	Mountain Glacier	2019-09-01	RGI60-01.01159	Mountain Glacier	Top heavy	Ice scoured bedrock	Normal	0			RGI60-01.01159	-1.29945	249	-0.00521866	70.8661
RGI60-01.01160	2.35504	0.078092	31.07.1770		Mountain Glacier	RGI60-01.01160	2.01093	0.01494	1948-08-01		Mountain Glacier	RGI60-01.01160	1.99745	0.076186	1979-08-11		RGI60-01.01160	1.83762	0.044278	1990-09-26		RGI60-01.01160	1.711	0.036075	2005-08-11		RGI60-01.01160	1.29231	0.054111	2014-08-02		RGI60-01.01160	1.04361	0.011757	Mountain Glacier	2019-09-01	RGI60-01.01160	Mountain Glacier	Equidimensional	Ice scoured bedrock	Disconnected	0			RGI60-01.01160	-1.31143	249	-0.0052668	55.6862
RGI60-01.01161	1.38613	0.072951	31.07.1770		Glacieret	RGI60-01.01161	0.318148	0.008677	1979-08-11		Glacieret	RGI60-01.01161	0.318148	0.067286	1979-08-11		RGI60-01.01161	0.33566	0.040373	1990-05-20		RGI60-01.01161	0.299	0.031557	2005-08-11		RGI60-01.01161	0.155581	0.049791	2015-08-14		RGI60-01.01161	0.067237	0.010487	Glacieret	2019-09-01	RGI60-01.01161	Glacieret	Equidimensional	Ice scoured bedrock	Normal	0			RGI60-01.01161	-1.31889	249	-0.00529674	95.1493
RGI60-01.01162	7.00509	0.102752	31.07.1770		Valley Glacier	RGI60-01.01162	6.18366	0.03038	1948-08-01		Valley Glacier	RGI60-01.01162	5.89336	0.096835	1979-08-11		RGI60-01.01162	5.69389	0.054304	1990-05-20		RGI60-01.01162	5.236	0.047355	2005-08-11		RGI60-01.01162	4.76037	0.067289	2015-08-14		RGI60-01.01162	4.26264	0.015941	Valley Glacier	2019-09-01	RGI60-01.01162	Valley Glacier	Equidimensional	Ice scoured bedrock	Normal	1.51487			RGI60-01.01162	-2.74245	249	-0.0110139	39.1494
RGI60-01.01163	0.155516	0.066425	31.07.1770		Glacieret	RGI60-01.01163	0.168083	0.008122	1979-08-11		Glacieret	RGI60-01.01163	0.168083	0.066491	1979-08-11		RGI60-01.01163	0.197575	0.040014	1990-05-20		RGI60-01.01163	0.175	0.03116	2005-08-11		RGI60-01.01163	0.157962	0.0498	2015-08-14		RGI60-01.01163	0.133742	0.010574	Glacieret	2019-09-01	RGI60-01.01163	Glacieret	Bottom heavy	Ice scoured bedrock	Normal	0			RGI60-01.01163	-0.021774	249	-8.74458e-05	14.0011
RGI60-01.01165	0.883644	0.070286	31.07.1770		Mountain Glacier	RGI60-01.01165	0.676674	0.010004	1979-08-11		Mountain Glacier	RGI60-01.01165	0.676674	0.069186	1979-08-11		RGI60-01.01165	0.73753	0.041418	1990-05-20		RGI60-01.01165	0.583	0.032466	2005-08-11		RGI60-01.01165	0.417977	0.050788	2015-08-14		RGI60-01.01165	0.259558	0.010737	Mountain Glacier	2019-09-01	RGI60-01.01165	Mountain Glacier	Equidimensional	Ice scoured bedrock	Normal	0			RGI60-01.01165	-0.624086	249	-0.00250637	70.6264
RGI60-01.01166	0.315984	0.067276	31.07.1770		Mountain Glacier	RGI60-01.01166	0.213395	0.00829	1979-08-11		Mountain Glacier	RGI60-01.01166	0.213395	0.066731	1979-08-11		RGI60-01.01166	0.29805	0.040275	1990-05-20		RGI60-01.01166	0.2	0.03124	2005-08-11		RGI60-01.01166	0.189372	0.04992	2015-08-14		RGI60-01.01166	0.058242	0.010476	Mountain Glacier	2019-09-01	RGI60-01.01166	Mountain Glacier	Very bottom heavy	Ice scoured bedrock	Disconnected	0			RGI60-01.01166	-0.257742	249	-0.00103511	81.5681
RGI60-01.01167	0.185721	0.066585	31.07.1770		Mountain Glacier	RGI60-01.01167	0.052406	0.007694	1948-08-01		Mountain Glacier	RGI60-01.01167	0.102802	0.066145	1979-08-11		RGI60-01.01167	0.085839	0.039723	1990-09-26		RGI60-01.01167	0.034	0.030709	2005-08-11		RGI60-01.01167	0.0342	0.04933	2014-08-02							<Null>	<Null>	<Null>	<Null>	<Null>	<Null>			RGI60-01.01167	-0.185721	249	-0.000745867	100
RGI60-01.01168	0.392401	0.067681	31.07.1770		Mountain Glacier	RGI60-01.01168	0.113959	0.007922	1948-08-01		0	RGI60-01.01168	0.238121	0.066862	1979-08-11		RGI60-01.01168	0.227707	0.040092	1990-09-26		RGI60-01.01168	0.138	0.031042	2005-08-11												<Null>	<Null>	<Null>	<Null>	<Null>	<Null>			RGI60-01.01168	-0.392401	249	-0.00157591	100
RGI60-01.01169	2.0352	0.076395	31.07.1770		Valley Glacier	RGI60-01.01169	1.72846	0.013895	1948-08-01		Valley Glacier	RGI60-01.01169	1.7221	0.074727	1979-08-11		RGI60-01.01169	1.72129	0.043975	1990-09-26		RGI60-01.01169	1.62	0.035784	2005-08-11		RGI60-01.01169	1.50756	0.054929	2015-08-14		RGI60-01.01169	1.31348	0.012108	Valley Glacier	2019-09-01	RGI60-01.01169	Valley Glacier	Bottom heavy	Ice scoured bedrock	Normal	0			RGI60-01.01169	-0.721717	249	-0.00289846	35.4617
RGI60-01.01170	0.17889	0.066549	31.07.1770		Glacieret	RGI60-01.01170	0.099772	0.007869	1948-08-01		Glacieret	RGI60-01.01170	0.111923	0.066193	1979-08-11		RGI60-01.01170	0.12437	0.039823	1990-09-26		RGI60-01.01170	0.108	0.030946	2005-08-11		RGI60-01.01170	0.049602	0.049388	2014-08-02		RGI60-01.01170	0.013564	0.010418	Glacieret	2019-09-01	RGI60-01.01170	Glacieret	Very top heavy	Ice scoured bedrock	Normal	0			RGI60-01.01170	-0.165326	249	-0.00066396	92.4177
RGI60-01.01171	0.08436	0.066047	31.07.1770		Glacieret	RGI60-01.01171	0.044272	0.007664	1948-08-01		Glacieret	RGI60-01.01171	0.063356	0.065936	1979-08-11		RGI60-01.01171	0.063356	0.039665	1990-09-26		RGI60-01.01171	0.063	0.030802	2005-08-11		RGI60-01.01171	0.020279	0.049277	2014-08-02							<Null>	<Null>	<Null>	<Null>	<Null>	<Null>			RGI60-01.01171	-0.08436	249	-0.000338795	100
RGI60-01.01172	0.193217	0.066625	31.07.1770		Glacieret	RGI60-01.01172	0.057219	0.007712	1948-08-01		Glacieret	RGI60-01.01172	0.093351	0.066095	1979-08-11		RGI60-01.01172	0.075957	0.039697	1990-09-26		RGI60-01.01172	0.065	0.030808	2005-08-11		RGI60-01.01172	0.015668	0.04926	2014-08-02		RGI60-01.01172	0.006945	0.010409	Glacieret	2019-09-01	RGI60-01.01172	Glacieret	Top heavy	Ice scoured bedrock	Normal	0			RGI60-01.01172	-0.186272	249	-0.00074808	96.4056
RGI60-01.01173	0.242106	0.066884	31.07.1770		Mountain Glacier	RGI60-01.01173	0.160244	0.008093	1948-08-01		Mountain Glacier	RGI60-01.01173	0.180268	0.066555	1979-08-11		RGI60-01.01173	0.214034	0.040056	1990-09-26		RGI60-01.01173	0.166	0.031131	2005-08-11		RGI60-01.01173	0.087838	0.049534	2014-08-02		RGI60-01.01173	0.06939	0.01049	Mountain Glacier	2019-09-01	RGI60-01.01173	Mountain Glacier	Equidimensional	Ice scoured bedrock	Normal	0			RGI60-01.01173	-0.172716	249	-0.000693639	71.339
RGI60-01.01174	0.445305	0.067962	31.07.1770		Mountain Glacier	RGI60-01.01174	0.240892	0.008391	1948-08-01		Mountain Glacier	RGI60-01.01174	0.21038	0.066715	1979-08-11		RGI60-01.01174	0.220686	0.040074	1990-09-26		RGI60-01.01174	0.196	0.031227	2005-08-11		RGI60-01.01174	0.128824	0.04969	2014-08-02		RGI60-01.01174	0.009205	0.010412	Mountain Glacier	2019-09-01	RGI60-01.01174	Mountain Glacier	Very top heavy	Ice scoured bedrock	Separated	0			RGI60-01.01174	-0.4361	249	-0.00175141	97.9329
RGI60-01.01175	0.543792	0.068484	31.07.1770		Mountain Glacier	RGI60-01.01175	0.534825	0.009479	1948-08-01		Mountain Glacier	RGI60-01.01175	0.558387	0.068559	1979-08-11		RGI60-01.01175	0.512979	0.040834	1990-09-26		RGI60-01.01175	0.431	0.031979	2005-08-11		RGI60-01.01175	0.357943	0.05056	2014-08-02		RGI60-01.01175	0.284609	0.01077	Mountain Glacier	2019-09-01	RGI60-01.01175	Mountain Glacier	Very top heavy	Ice scoured bedrock	Normal	0			RGI60-01.01175	-0.259183	249	-0.0010409	47.6622
RGI60-01.01176	0.677777	0.069195	31.07.1770		Mountain Glacier	RGI60-01.01176	0.238333	0.008382	1948-08-01		Mountain Glacier	RGI60-01.01176	0.224703	0.066791	1979-08-11		RGI60-01.01176	0.305472	0.040294	1990-09-26		RGI60-01.01176	0.213	0.031282	2005-08-11		RGI60-01.01176	0.134142	0.04971	2014-08-02		RGI60-01.01176	0.114735	0.010549	Mountain Glacier	2019-09-01	RGI60-01.01176	Mountain Glacier	Equidimensional	Ice scoured bedrock	Normal	0			RGI60-01.01176	-0.563042	249	-0.00226121	83.0719
RGI60-01.01177	0.071536	0.065979	31.07.1770		Glacieret	RGI60-01.01177	0.063659	0.007736	1948-08-01		Glacieret	RGI60-01.01177	0.069785	0.06597	1979-08-11		RGI60-01.01177	0.074515	0.039694	1990-09-26		RGI60-01.01177	0.069	0.030821	2005-08-11		RGI60-01.01177	0.02936	0.049312	2014-08-02		RGI60-01.01177	0.007132	0.010409	Glacieret	2019-09-01	RGI60-01.01177	Glacieret	Top heavy	Ice scoured bedrock	Normal	0			RGI60-01.01177	-0.064404	249	-0.000258651	90.0302
RGI60-01.01178	0.072594	0.065985	31.07.1770		Glacieret	RGI60-01.01178	0.074105	0.007774	1948-08-01		Glacieret	RGI60-01.01178	0.071546	0.065979	1979-08-11		RGI60-01.01178	0.073903	0.039692	1990-09-26		RGI60-01.01178	0.07	0.030824	2005-08-11		RGI60-01.01178	0.04165	0.049358	2014-08-02		RGI60-01.01178	0.01405	0.010418	Glacieret	2019-09-01	RGI60-01.01178	Glacieret	Equidimensional	Ice scoured bedrock	Normal	0			RGI60-01.01178	-0.058544	249	-0.000235116	80.6458
RGI60-01.01179	0.195273	0.066636	31.07.1770		Mountain Glacier	RGI60-01.01179	0.191913	0.00821	1948-08-01		Mountain Glacier	RGI60-01.01179	0.198175	0.06665	1979-08-11		RGI60-01.01179	0.181149	0.039971	1990-09-26		RGI60-01.01179	0.174	0.031157	2005-08-11		RGI60-01.01179	0.131239	0.049699	2014-08-02		RGI60-01.01179	0.12162	0.010558	Mountain Glacier	2019-09-01	RGI60-01.01179	Mountain Glacier	Top heavy	Ice scoured bedrock	Normal	0			RGI60-01.01179	-0.073653	249	-0.000295795	37.718
RGI60-01.01180	13.084	0.135001	31.07.1770		Valley Glacier	RGI60-01.01180	12.7627	0.054722	1948-08-01		Valley Glacier	RGI60-01.01180	10.9131	0.12344	1979-08-11		RGI60-01.01180	9.88622	0.065204	1990-09-26		RGI60-01.01180	9.082	0.059662	2005-08-11		RGI60-01.01180	8.5231	0.081588	2014-08-02		RGI60-01.01180	7.27531	0.019858	Valley Glacier	2019-09-01	RGI60-01.01180	Valley Glacier	Very top heavy	Ice scoured bedrock	Disconnected	1.49502			RGI60-01.01180	-5.80871	249	-0.0233282	44.3955
RGI60-01.01181	0.299606	0.067189	31.07.1770		Mountain Glacier	RGI60-01.01181	0.196188	0.008226	1948-08-01		Mountain Glacier	RGI60-01.01181	0.227827	0.066807	1979-08-11		RGI60-01.01181	0.218331	0.040068	1990-09-26		RGI60-01.01181	0.171	0.031147	2005-08-11		RGI60-01.01181	0.108682	0.049613	2014-08-02		RGI60-01.01181	0.057957	0.010475	Mountain Glacier	2019-09-06	RGI60-01.01181	Mountain Glacier	Very top heavy	Ice scoured bedrock	Normal	0			RGI60-01.01181	-0.241649	249	-0.000970478	80.6556
RGI60-01.01182	33.1747	0.241566	31.07.1770		Valley Glacier	RGI60-01.01182	32.8473	0.129035	1948-08-01		Valley Glacier	RGI60-01.01182	30.827	0.228983	1979-08-11		RGI60-01.01182	30.2343	0.118109	1990-09-26		RGI60-01.01182	26.664	0.115925	2004-08-15		RGI60-01.01182	24.1762	0.14107	2014-08-02		RGI60-01.01182	22.3751	0.039488	Valley Glacier	2019-09-07	RGI60-01.01182	Valley Glacier	Bottom heavy	Ice scoured bedrock	Disconnected	0.89016			RGI60-01.01182	-10.7996	249	-0.043372	32.5538
RGI60-01.01183	0.997223	0.07089	31.07.1770		Mountain Glacier	RGI60-01.01183	0.919114	0.010901	1948-08-01		Mountain Glacier	RGI60-01.01183	0.993849	0.070867	1979-08-11		RGI60-01.01183	0.980014	0.042048	1990-09-26		RGI60-01.01183	0.841	0.033291	2004-08-15		RGI60-01.01183	0.737709	0.052003	2014-08-02		RGI60-01.01183	0.651742	0.011247	Mountain Glacier	2019-09-07	RGI60-01.01183	Mountain Glacier	Equidimensional	Ice scoured bedrock	Normal	0			RGI60-01.01183	-0.345481	249	-0.00138747	34.6443
RGI60-01.01184	0.551925	0.068528	31.07.1770		Mountain Glacier	RGI60-01.01184	0.459148	0.009199	1948-08-01		Mountain Glacier	RGI60-01.01184	0.383928	0.067635	1979-08-11		RGI60-01.01184	0.338	0.040379	1990-09-26		RGI60-01.01184	0.258	0.031426	2004-08-15		RGI60-01.01184	0.103327	0.049593	2014-08-02		RGI60-01.01184	0.06504	0.010485	Mountain Glacier	2019-09-07	RGI60-01.01184	Mountain Glacier	Bottom heavy	Ice scoured bedrock	Normal	0			RGI60-01.01184	-0.486885	249	-0.00195536	88.2158
RGI60-01.01185	0.130004	0.06629	31.07.1770		Glacieret	RGI60-01.01185	0.092374	0.007842	1948-08-01		Glacieret	RGI60-01.01185	0.098219	0.066121	1979-08-11		RGI60-01.01185	0.102148	0.039766	1990-09-26		RGI60-01.01185	0.059	0.030789	2005-08-11		RGI60-01.01185	0.040167	0.049353	2014-08-02		RGI60-01.01185	0.027108	0.010435	Glacieret	2019-09-07	RGI60-01.01185	Glacieret	Very top heavy	Ice scoured bedrock	Normal	0			RGI60-01.01185	-0.102896	249	-0.000413237	79.1483
RGI60-01.01186	0.669866	0.069153	31.07.1770		Mountain Glacier	RGI60-01.01186	0.48208	0.009284	1948-08-01		Mountain Glacier	RGI60-01.01186	0.515183	0.06833	1979-08-11		RGI60-01.01186	0.487486	0.040767	1990-09-26		RGI60-01.01186	0.451	0.032043	2005-08-11		RGI60-01.01186	0.449721	0.050909	2014-08-02		RGI60-01.01186	0.386124	0.010902	Mountain Glacier	2019-09-07	RGI60-01.01186	Mountain Glacier	Very top heavy	Ice scoured bedrock	Normal	0			RGI60-01.01186	-0.283742	249	-0.00113953	42.358
RGI60-01.01187	0.436885	0.067917	31.07.1770		Mountain Glacier	RGI60-01.01187	0.282764	0.008546	1948-08-01		Mountain Glacier	RGI60-01.01187	0.301953	0.0672	1979-08-11		RGI60-01.01187	0.26907	0.0402	1990-09-26		RGI60-01.01187	0.274	0.031477	2004-08-15		RGI60-01.01187	0.178805	0.049879	2015-08-14		RGI60-01.01187	0.138123	0.01058	Mountain Glacier	2019-09-07	RGI60-01.01187	Mountain Glacier	Very top heavy	Ice scoured bedrock	Normal	0			RGI60-01.01187	-0.298762	249	-0.00119985	68.3846
RGI60-01.01188	0.156976	0.066433	31.07.1770		Glacieret	RGI60-01.01188	0.090577	0.007835	1948-08-01		Glacieret	RGI60-01.01188	0.099033	0.066125	1979-08-11		RGI60-01.01188	0.099033	0.039757	1990-09-26		RGI60-01.01188	0.1	0.03092	2005-08-11		RGI60-01.01188	0.06617	0.049451	2014-08-02		RGI60-01.01188	0.043263	0.010456	Glacieret	2019-09-07	RGI60-01.01188	Glacieret	Bottom heavy	Ice scoured bedrock	Normal	0			RGI60-01.01188	-0.113713	249	-0.000456679	72.4397
RGI60-01.01189	0.817101	0.069934	31.07.1770		Mountain Glacier	RGI60-01.01189	0.727266	0.010191	1948-08-01		Mountain Glacier	RGI60-01.01189	0.700838	0.069314	1979-08-11		RGI60-01.01189	0.691533	0.041298	1990-09-26		RGI60-01.01189	0.689	0.032805	2004-08-15		RGI60-01.01189	0.589375	0.05144	2014-08-02		RGI60-01.01189	0.48449	0.01103	Mountain Glacier	2019-09-07	RGI60-01.01189	Mountain Glacier	Equidimensional	Ice scoured bedrock	Normal	0			RGI60-01.01189	-0.332611	249	-0.00133579	40.7062
RGI60-01.01190	0.557198	0.068556	31.07.1770		Mountain Glacier	RGI60-01.01190	0.391451	0.008948	1948-08-01		Mountain Glacier	RGI60-01.01190	0.251276	0.066932	1979-08-11		RGI60-01.01190	0.232712	0.040105	1990-09-26		RGI60-01.01190	0.139	0.031045	2004-08-15		RGI60-01.01190	0.125793	0.049678	2015-08-14		RGI60-01.01190	0.117516	0.010553	Mountain Glacier	2019-09-07	RGI60-01.01190	Mountain Glacier	Equidimensional	Ice scoured bedrock	Disconnected	0			RGI60-01.01190	-0.439682	249	-0.00176579	78.9095
RGI60-01.01191	0.634348	0.068965	31.07.1770		Mountain Glacier	RGI60-01.01191	0.252377	0.008434	1948-08-01		Mountain Glacier	RGI60-01.01191	0.308713	0.067236	1979-08-11		RGI60-01.01191	0.291139	0.040257	1990-09-26		RGI60-01.01191	0.284	0.031509	2005-08-11		RGI60-01.01191	0.177108	0.049873	2014-08-02		RGI60-01.01191	0.169739	0.010621	Mountain Glacier	2019-09-07	RGI60-01.01191	Mountain Glacier	Very top heavy	Ice scoured bedrock	Normal	0			RGI60-01.01191	-0.464609	249	-0.0018659	73.242
RGI60-01.01192	0.31844	0.067289	31.07.1770		Mountain Glacier	RGI60-01.01192	0.346096	0.008781	1948-08-01		Mountain Glacier	RGI60-01.01192	0.322808	0.067311	1979-08-11		RGI60-01.01192	0.340433	0.040385	1990-09-26		RGI60-01.01192	0.305	0.031576	2004-08-15		RGI60-01.01192	0.239456	0.05011	2015-08-14		RGI60-01.01192	0.19678	0.010656	Mountain Glacier	2019-09-07	RGI60-01.01192	Mountain Glacier	Top heavy	Ice scoured bedrock	Normal	0			RGI60-01.01192	-0.12166	249	-0.000488594	38.205
RGI60-01.01193	0.702383	0.069326	31.07.1770		Mountain Glacier	RGI60-01.01193	0.340835	0.008761	1948-08-01		Mountain Glacier	RGI60-01.01193	0.410306	0.067775	1979-08-11		RGI60-01.01193	0.453037	0.040678	1990-09-26		RGI60-01.01193	0.274	0.031477	2004-08-15		RGI60-01.01193	0.160127	0.049808	2014-08-02		RGI60-01.01193	0.100203	0.01053	Mountain Glacier	2019-09-07	RGI60-01.01193	Mountain Glacier	Very top heavy	Ice scoured bedrock	Disconnected	0			RGI60-01.01193	-0.60218	249	-0.00241839	85.7339
RGI60-01.01194	2.03896	0.076415	31.07.1770		Mountain Glacier	RGI60-01.01194	1.73746	0.013929	1948-08-01		Mountain Glacier	RGI60-01.01194	1.69124	0.074564	1979-08-11		RGI60-01.01194	1.68747	0.043887	1990-09-26		RGI60-01.01194	1.719	0.036101	2005-08-11		RGI60-01.01194	1.20358	0.053774	2014-08-02		RGI60-01.01194	1.09199	0.01182	Mountain Glacier	2019-09-07	RGI60-01.01194	Mountain Glacier	Very bottom heavy	Ice scoured bedrock	Disconnected	0			RGI60-01.01194	-0.946963	249	-0.00380306	46.4435
RGI60-01.01195	0.532999	0.068427	31.07.1770		Glacieret	RGI60-01.01195	0.481721	0.009282	1948-08-01		Glacieret	RGI60-01.01195	0.46098	0.068043	1979-08-11		RGI60-01.01195	0.402297	0.040546	1990-09-26		RGI60-01.01195	0.221	0.031307	2005-08-11		RGI60-01.01195	0.204275	0.049976	2014-08-20		RGI60-01.01195	0.07902	0.010503	Glacieret	2019-09-01	RGI60-01.01195	Glacieret	Equidimensional	Ice scoured bedrock	Normal	0			RGI60-01.01195	-0.453979	249	-0.00182321	85.1745
RGI60-01.01196	0.351864	0.067466	31.07.1770		Mountain Glacier	RGI60-01.01196	0.484754	0.009294	1948-08-01		Mountain Glacier	RGI60-01.01196	0.370721	0.067565	1979-08-11		RGI60-01.01196	0.359277	0.040434	1990-09-26		RGI60-01.01196	0.357	0.031742	2005-08-11		RGI60-01.01196	0.284624	0.050282	2014-08-20		RGI60-01.01196	0.19909	0.010659	Mountain Glacier	2019-09-01	RGI60-01.01196	Mountain Glacier	Bottom heavy	Ice scoured bedrock	Normal	0			RGI60-01.01196	-0.152774	249	-0.00061355	43.4185
RGI60-01.01197	0.347703	0.067444	31.07.1770		Mountain Glacier	RGI60-01.01197	0.271269	0.008504	1948-08-01		Mountain Glacier	RGI60-01.01197	0.288219	0.067128	1979-08-11		RGI60-01.01197	0.28819	0.040249	1990-09-26		RGI60-01.01197	0.316	0.031611	2005-08-11		RGI60-01.01197	0.290575	0.050304	2014-08-20		RGI60-01.01197	0.28481	0.01077	Mountain Glacier	2019-09-01	RGI60-01.01197	Mountain Glacier	Top heavy	Ice scoured bedrock	Normal	0			RGI60-01.01197	-0.062893	249	-0.000252582	18.0881
RGI60-01.01198	0.207008	0.066698	31.07.1770		Mountain Glacier	RGI60-01.01198	0.211207	0.008281	1948-08-01		Mountain Glacier	RGI60-01.01198	0.20196	0.06667	1979-08-11		RGI60-01.01198	0.203776	0.04003	1990-09-26		RGI60-01.01198	0.152	0.031086	2005-08-11		RGI60-01.01198	0.12477	0.049674	2014-08-20		RGI60-01.01198	0.089506	0.010516	Mountain Glacier	2019-09-01	RGI60-01.01198	Mountain Glacier	Equidimensional	Ice scoured bedrock	Normal	0			RGI60-01.01198	-0.117502	249	-0.000471896	56.7621
RGI60-01.01199	0.275355	0.06706	31.07.1770		Mountain Glacier	RGI60-01.01199	0.258585	0.008457	1948-08-01	Gilkey Glacier	Mountain Glacier	RGI60-01.01199	0.17544	0.06653	1979-08-11		RGI60-01.01199	0.147399	0.039883	1990-09-26		RGI60-01.01199	0.133	0.031026	2005-08-11		RGI60-01.01199	0.119342	0.049654	2014-08-20		RGI60-01.01199	0.101722	0.010532	Mountain Glacier	2019-09-01	RGI60-01.01199	Mountain Glacier	Top heavy	Ice scoured bedrock	Normal	0		Gilkey Glacier	RGI60-01.01199	-0.173633	249	-0.000697321	63.0579
RGI60-01.01200	0.289087	0.067133	31.07.1770		Mountain Glacier	RGI60-01.01200	0.214505	0.008294	1948-08-01		Mountain Glacier	RGI60-01.01200	0.263074	0.066994	1979-08-11		RGI60-01.01200	0.261599	0.04018	1990-09-26		RGI60-01.01200	0.226	0.031323	2005-08-11		RGI60-01.01200	0.188711	0.049917	2014-08-20		RGI60-01.01200	0.123671	0.010561	Mountain Glacier	2019-09-01	RGI60-01.01200	Mountain Glacier	Very top heavy	Ice scoured bedrock	Normal	0			RGI60-01.01200	-0.165416	249	-0.000664321	57.2201
RGI60-01.01201	0.548039	0.068507	31.07.1770		Glacieret	RGI60-01.01201	0.42839	0.009085	1948-08-01		Glacieret	RGI60-01.01201	0.356983	0.067492	1979-08-11		RGI60-01.01201	0.372599	0.040469	1990-09-26		RGI60-01.01201	0.306	0.031579	2005-08-11		RGI60-01.01201	0.294634	0.05032	2014-08-20		RGI60-01.01201	0.235095	0.010706	Glacieret	2019-09-01	RGI60-01.01201	Glacieret	Equidimensional	Ice scoured bedrock	Normal	0			RGI60-01.01201	-0.312944	249	-0.0012568	57.1025
RGI60-01.01202	0.933715	0.070553	31.07.1770		Mountain Glacier	RGI60-01.01202	0.460704	0.009205	1948-08-01		Mountain Glacier	RGI60-01.01202	0.474644	0.068116	1979-08-11		RGI60-01.01202	0.477437	0.040741	1990-09-26		RGI60-01.01202	0.328	0.03165	2005-08-11		RGI60-01.01202	0.308683	0.050373	2014-08-20		RGI60-01.01202	0.30587	0.010798	Mountain Glacier	2019-09-01	RGI60-01.01202	Mountain Glacier	Top heavy	Ice scoured bedrock	Normal	0			RGI60-01.01202	-0.627845	249	-0.00252147	67.2416
RGI60-01.01203	1.33957	0.072705	31.07.1770		Mountain Glacier	RGI60-01.01203	0.78314	0.010398	1948-08-01		Mountain Glacier	RGI60-01.01203	0.903937	0.070391	1979-08-11		RGI60-01.01203	0.862051	0.041741	1990-09-26		RGI60-01.01203	0.766	0.033051	2005-08-11		RGI60-01.01203	0.560221	0.051329	2014-08-20		RGI60-01.01203	0.425333	0.010953	Mountain Glacier	2019-09-01	RGI60-01.01203	Mountain Glacier	Equidimensional	Ice scoured bedrock	Disconnected	0			RGI60-01.01203	-0.914233	249	-0.00367162	68.2484
RGI60-01.01204	0.412527	0.067788	31.07.1770		Mountain Glacier	RGI60-01.01204	0.290392	0.008574	1948-08-01		Mountain Glacier	RGI60-01.01204	0.292219	0.067149	1979-08-11		RGI60-01.01204	0.321449	0.040336	1990-09-26		RGI60-01.01204	0.24	0.031368	2005-08-11		RGI60-01.01204	0.11919	0.049653	2014-08-20		RGI60-01.01204	0.099718	0.01053	Mountain Glacier	2019-09-01	RGI60-01.01204	Mountain Glacier	Equidimensional	Ice scoured bedrock	Normal	0			RGI60-01.01204	-0.312809	249	-0.00125626	75.8275
RGI60-01.01205	2.02072	0.076318	31.07.1770		Mountain Glacier	RGI60-01.01205	1.52074	0.013127	1948-08-01		Mountain Glacier	RGI60-01.01205	1.30704	0.072527	1979-08-11		RGI60-01.01205	1.08025	0.042309	1990-09-26		RGI60-01.01205	0.912	0.033518	2005-08-11		RGI60-01.01205	0.828699	0.052349	2014-08-20		RGI60-01.01205	0.715052	0.01133	Mountain Glacier	2019-09-01	RGI60-01.01205	Mountain Glacier	Equidimensional	Ice scoured bedrock	Normal	0			RGI60-01.01205	-1.30567	249	-0.00524366	64.6141
RGI60-01.01206	0.263343	0.066997	31.07.1770		Mountain Glacier	RGI60-01.01206	0.056139	0.007708	1948-08-01		Mountain Glacier	RGI60-01.01206	0.057348	0.065904	1979-08-11		RGI60-01.01206	0.091321	0.039737	1990-09-26		RGI60-01.01206	0.047	0.03075	2005-08-11												<Null>	<Null>	<Null>	<Null>	<Null>	<Null>			RGI60-01.01206	-0.263343	249	-0.0010576	100
RGI60-01.01207	0.184197	0.066577	31.07.1770		Mountain Glacier	RGI60-01.01207	0.064695	0.007739	1948-08-01		0	RGI60-01.01207	0.07033	0.065973	1979-08-11		RGI60-01.01207	0.069276	0.03968	1990-09-26		RGI60-01.01207	0.07	0.030824	2005-08-11		RGI60-01.01207	0.040307	0.049353	2014-08-20							<Null>	<Null>	<Null>	<Null>	<Null>	<Null>			RGI60-01.01207	-0.184197	249	-0.000739747	100
RGI60-01.01208	0.967427	0.070731	31.07.1770		Mountain Glacier	RGI60-01.01208	0.787492	0.010414	1948-08-01		Mountain Glacier	RGI60-01.01208	0.788873	0.069781	1979-08-11		RGI60-01.01208	0.777616	0.041522	1990-09-26		RGI60-01.01208	0.532	0.032302	2005-08-11		RGI60-01.01208	0.468181	0.050979	2014-08-20		RGI60-01.01208	0.373508	0.010886	Mountain Glacier	2019-09-01	RGI60-01.01208	Mountain Glacier	Equidimensional	Ice scoured bedrock	Separated	0			RGI60-01.01208	-0.593919	249	-0.00238522	61.3916
RGI60-01.01209	1.96801	0.076039	31.07.1770		Mountain Glacier	RGI60-01.01209	0.721782	0.010171	1948-08-01		Mountain Glacier	RGI60-01.01209	1.03256	0.071073	1979-08-11		RGI60-01.01209	0.95099	0.041973	1990-09-26		RGI60-01.01209	0.705	0.032856	2005-08-11		RGI60-01.01209	0.210783	0.050001	2014-08-20		RGI60-01.01209	0.131126	0.01057	Mountain Glacier	2019-09-01	RGI60-01.01209	Mountain Glacier	Equidimensional	Ice scoured bedrock	Normal	0			RGI60-01.01209	-1.83689	249	-0.00737706	93.3371
RGI60-01.01210	0.663455	0.069119	31.07.1770		Mountain Glacier	RGI60-01.01210	0.39754	0.008971	1948-08-01		Mountain Glacier	RGI60-01.01210	0.507663	0.068291	1979-08-11		RGI60-01.01210	0.534434	0.04089	1990-09-26		RGI60-01.01210	0.451	0.032043	2005-08-11		RGI60-01.01210	0.314826	0.050396	2014-08-20		RGI60-01.01210	0.231132	0.0107	Mountain Glacier	2019-09-01	RGI60-01.01210	Mountain Glacier	Very bottom heavy	Ice scoured bedrock	Separated	0			RGI60-01.01210	-0.432323	249	-0.00173624	65.1624
RGI60-01.01211	0.587456	0.068716	31.07.1770		Mountain Glacier	RGI60-01.01211	0.416858	0.009042	1948-08-01		Mountain Glacier	RGI60-01.01211	0.424479	0.06785	1979-08-11		RGI60-01.01211	0.422876	0.040599	1990-09-26		RGI60-01.01211	0.4	0.03188	2005-08-11		RGI60-01.01211	0.277941	0.050256	2014-08-20		RGI60-01.01211	0.230254	0.010699	Mountain Glacier	2019-09-01	RGI60-01.01211	Mountain Glacier	Top heavy	Ice scoured bedrock	Normal	0			RGI60-01.01211	-0.357202	249	-0.00143455	60.8049
RGI60-01.01212	0.926791	0.070516	31.07.1770		Mountain Glacier	RGI60-01.01212	0.660647	0.009944	1948-08-01		Mountain Glacier	RGI60-01.01212	0.685679	0.069234	1979-08-11		RGI60-01.01212	0.683713	0.041278	1990-09-26		RGI60-01.01212	0.615	0.032568	2005-08-11		RGI60-01.01212	0.485584	0.051045	2014-08-20		RGI60-01.01212	0.415988	0.010941	Mountain Glacier	2019-09-01	RGI60-01.01212	Mountain Glacier	Very top heavy	Ice scoured bedrock	Disconnected	0			RGI60-01.01212	-0.510803	249	-0.00205142	55.1152
RGI60-01.01213	3.43788	0.083835	31.07.1770		Mountain Glacier	RGI60-01.01213	2.6744	0.017395	1948-08-01		Mountain Glacier	RGI60-01.01213	2.66853	0.079743	1979-08-11		RGI60-01.01213	2.62129	0.046315	1990-09-26		RGI60-01.01213	2.395	0.038264	2005-08-11		RGI60-01.01213	2.16145	0.057413	2014-08-20		RGI60-01.01213	2.11222	0.013146	Mountain Glacier	2019-09-01	RGI60-01.01213	Mountain Glacier	Very top heavy	Ice scoured bedrock	Normal	0			RGI60-01.01213	-1.32565	249	-0.00532392	38.5603
RGI60-01.01214	0.835914	0.070034	31.07.1770		Mountain Glacier	RGI60-01.01214	0.493595	0.009326	1948-08-01		Mountain Glacier	RGI60-01.01214	0.565606	0.068598	1979-08-11		RGI60-01.01214	0.653036	0.041198	1990-09-26		RGI60-01.01214	0.585	0.032472	2005-08-11		RGI60-01.01214	0.261061	0.050192	2014-08-20		RGI60-01.01214	0.224841	0.010692	Mountain Glacier	2019-09-01	RGI60-01.01214	Mountain Glacier	Very bottom heavy	Ice scoured bedrock	Normal	0			RGI60-01.01214	-0.611073	249	-0.00245411	73.1024
RGI60-01.01215	0.941989	0.070596	31.07.1770		Mountain Glacier	RGI60-01.01215	0.615507	0.009777	1948-08-01		Mountain Glacier	RGI60-01.01215	0.728142	0.069459	1979-08-11		RGI60-01.01215	0.758514	0.041472	1990-09-26		RGI60-01.01215	0.68	0.032776	2005-08-11		RGI60-01.01215	0.402564	0.05073	2014-08-20		RGI60-01.01215	0.308584	0.010801	Mountain Glacier	2019-09-01	RGI60-01.01215	Mountain Glacier	Very bottom heavy	Ice scoured bedrock	Disconnected	0			RGI60-01.01215	-0.633405	249	-0.0025438	67.2412
RGI60-01.01216	0.954619	0.070663	31.07.1770		Mountain Glacier	RGI60-01.01216	0.471329	0.009244	1948-08-01		Mountain Glacier	RGI60-01.01216	0.41181	0.067783	1979-08-11		RGI60-01.01216	0.408068	0.040561	1990-09-26		RGI60-01.01216	0.347	0.03171	2005-08-11		RGI60-01.01216	0.299571	0.050338	2014-08-20		RGI60-01.01216	0.219229	0.010685	Mountain Glacier	2019-09-01	RGI60-01.01216	Mountain Glacier	Equidimensional	Ice scoured bedrock	Normal	0			RGI60-01.01216	-0.73539	249	-0.00295337	77.0349
RGI60-01.01217	0.314337	0.067267	31.07.1770		Mountain Glacier	RGI60-01.01217	0.429939	0.009091	1948-08-01		0	RGI60-01.01217	0.340844	0.067406	1979-08-11		RGI60-01.01217	0.30012	0.04028	1990-09-26		RGI60-01.01217	0.215	0.031288	2005-08-11		RGI60-01.01217	0.054527	0.049407	2014-08-20							<Null>	<Null>	<Null>	<Null>	<Null>	<Null>			RGI60-01.01217	-0.314337	249	-0.0012624	100
RGI60-01.01218	0.155578	0.066425	31.07.1770		Mountain Glacier	RGI60-01.01218	0.141707	0.008024	1948-08-01		Mountain Glacier	RGI60-01.01218	0.155578	0.066425	1979-08-11		RGI60-01.01218	0.176937	0.03996	1990-09-26		RGI60-01.01218	0.135	0.031032	2005-08-11		RGI60-01.01218	0.065707	0.04945	2014-08-20							<Null>	<Null>	<Null>	<Null>	<Null>	<Null>			RGI60-01.01218	-0.155578	249	-0.000624811	100
RGI60-01.01219	0.787236	0.069776	31.07.1770		Mountain Glacier	RGI60-01.01219	0.589208	0.00968	1948-08-01		Mountain Glacier	RGI60-01.01219	0.517674	0.068344	1979-08-11		RGI60-01.01219	0.593249	0.041042	1990-09-26		RGI60-01.01219	0.469	0.032101	2005-08-11		RGI60-01.01219	0.340873	0.050495	2014-08-20		RGI60-01.01219	0.296844	0.010786	Mountain Glacier	2019-09-01	RGI60-01.01219	Mountain Glacier	Top heavy	Ice scoured bedrock	Normal	0			RGI60-01.01219	-0.490392	249	-0.00196945	62.2929
RGI60-01.01220	1.19466	0.071937	31.07.1770		Mountain Glacier	RGI60-01.01220	0.8125	0.010506	1948-08-01		Mountain Glacier	RGI60-01.01220	0.684206	0.069226	1979-08-11		RGI60-01.01220	0.778559	0.041524	1990-09-26		RGI60-01.01220	0.707	0.032862	2005-08-11		RGI60-01.01220	0.615764	0.05154	2014-08-20		RGI60-01.01220	0.537525	0.011099	Mountain Glacier	2019-09-01	RGI60-01.01220	Mountain Glacier	Very top heavy	Ice scoured bedrock	Normal	0			RGI60-01.01220	-0.657136	249	-0.0026391	55.0061
RGI60-01.01221	0.83717	0.07004	31.07.1770		Mountain Glacier	RGI60-01.01221	0.73979	0.010237	1948-08-01		Mountain Glacier	RGI60-01.01221	0.579097	0.068669	1979-08-11		RGI60-01.01221	0.557299	0.040949	1990-09-26		RGI60-01.01221	0.509	0.032229	2005-08-11		RGI60-01.01221	0.453459	0.050923	2014-08-20		RGI60-01.01221	0.273006	0.010755	Mountain Glacier	2019-09-01	RGI60-01.01221	Mountain Glacier	Equidimensional	Ice scoured bedrock	Disconnected	0			RGI60-01.01221	-0.564164	249	-0.00226572	67.3894
RGI60-01.01222	2.66671	0.079745	31.07.1770		Valley Glacier	RGI60-01.01222	1.30225	0.012318	1948-08-01		Valley Glacier	RGI60-01.01222	1.27909	0.072379	1979-08-11		RGI60-01.01222	1.2008	0.042622	1990-09-26		RGI60-01.01222	0.924	0.033557	2005-08-11		RGI60-01.01222	0.61835	0.05155	2014-08-20		RGI60-01.01222	0.59745	0.011177	Valley Glacier	2019-09-01	RGI60-01.01222	Valley Glacier	Equidimensional	Ice scoured bedrock	Normal	0			RGI60-01.01222	-2.06926	249	-0.00831027	77.596
RGI60-01.01223	3.18269	0.082481	31.07.1770		Valley Glacier	RGI60-01.01223	2.48392	0.016691	1948-08-01		Valley Glacier	RGI60-01.01223	2.73484	0.080095	1979-08-11		RGI60-01.01223	2.42084	0.045794	1990-09-26		RGI60-01.01223	1.592	0.035694	2005-08-11		RGI60-01.01223	0.921778	0.052703	2014-08-20		RGI60-01.01223	0.540815	0.011103	Valley Glacier	2019-09-01	RGI60-01.01223	Valley Glacier	Very bottom heavy	Ice scoured bedrock	Disconnected	47.118			RGI60-01.01223	-2.64188	249	-0.01061	83.0076
RGI60-01.01224	0.236756	0.066856	31.07.1770		Glacieret	RGI60-01.01224	0.17548	0.008149	1948-08-01		Glacieret	RGI60-01.01224	0.145317	0.06637	1979-08-11		RGI60-01.01224	0.148002	0.039885	1990-09-26		RGI60-01.01224	0.177	0.031166	2005-08-11		RGI60-01.01224	0.082256	0.049513	2014-08-20		RGI60-01.01224	0.063058	0.010482	Glacieret	2019-09-01	RGI60-01.01224	Glacieret	Top heavy	Ice scoured bedrock	Normal	0			RGI60-01.01224	-0.173698	249	-0.000697582	73.3658
RGI60-01.01225	0.07322	0.065988	31.07.1770		Glacieret	RGI60-01.01225	0.031006	0.007615	1948-08-01		Glacieret	RGI60-01.01225	0.050358	0.065867	1979-08-11		RGI60-01.01225	0.069537	0.039681	1990-09-26		RGI60-01.01225	0.044	0.030741	2005-08-11												<Null>	<Null>	<Null>	<Null>	<Null>	<Null>			RGI60-01.01225	-0.07322	249	-0.000294056	100
RGI60-01.01226	0.543725	0.068484	31.07.1770		Mountain Glacier	RGI60-01.01226	0.491362	0.009318	1948-08-01		Mountain Glacier	RGI60-01.01226	0.515164	0.06833	1979-08-11		RGI60-01.01226	0.456082	0.040686	1990-09-26		RGI60-01.01226	0.416	0.031931	2005-08-11		RGI60-01.01226	0.401977	0.050728	2014-08-20		RGI60-01.01226	0.297542	0.010787	Mountain Glacier	2019-09-01	RGI60-01.01226	Mountain Glacier	Very top heavy	Ice scoured bedrock	Normal	0			RGI60-01.01226	-0.246183	249	-0.000988687	45.2771
RGI60-01.01227	2.24278	0.077496	31.07.1770		Valley Glacier	RGI60-01.01227	1.7516	0.013981	1948-08-01		Valley Glacier	RGI60-01.01227	1.43782	0.07322	1979-08-11		RGI60-01.01227	1.39734	0.043133	1990-09-26		RGI60-01.01227	1.285	0.034712	2005-08-11		RGI60-01.01227	0.903256	0.052632	2014-08-20		RGI60-01.01227	0.86108	0.011519	Valley Glacier	2019-09-01	RGI60-01.01227	Valley Glacier	Top heavy	Ice scoured bedrock	Normal	0			RGI60-01.01227	-1.3817	249	-0.00554898	61.6065
RGI60-01.01229	0.066337	0.065952	31.07.1770		Glacieret	RGI60-01.01229	0.036239	0.007634	1948-08-01		Glacieret	RGI60-01.01229	0.041237	0.065819	1979-08-11		RGI60-01.01229	0.0294	0.039576	1990-09-26		RGI60-01.01229	0.029	0.030693	2005-08-11		RGI60-01.01229	0.022698	0.049286	2014-08-20							<Null>	<Null>	<Null>	<Null>	<Null>	<Null>			RGI60-01.01229	-0.066337	249	-0.000266414	100
RGI60-01.01230	0.950122	0.07064	31.07.1770		Mountain Glacier	RGI60-01.01230	0.099277	0.007867	1948-08-01		0	RGI60-01.01230	0.180175	0.066555	1979-08-11		RGI60-01.01230	0.227496	0.040091	1990-09-26		RGI60-01.01230	0.069	0.030821	2005-08-11		RGI60-01.01230	0.029495	0.049312	2014-08-20							<Null>	<Null>	<Null>	<Null>	<Null>	<Null>			RGI60-01.01230	-0.950122	249	-0.00381575	100
RGI60-01.01232	0.507789	0.068293	31.07.1770		Mountain Glacier	RGI60-01.01232	0.242259	0.008396	1948-08-01		Mountain Glacier	RGI60-01.01232	0.264732	0.067003	1979-08-11		RGI60-01.01232	0.22427	0.040083	1990-09-26		RGI60-01.01232	0.213	0.031282	2005-08-11		RGI60-01.01232	0.187235	0.049911	2014-08-20		RGI60-01.01232	0.174419	0.010627	Mountain Glacier	2019-09-01	RGI60-01.01232	Mountain Glacier	Top heavy	Ice scoured bedrock	Normal	0			RGI60-01.01232	-0.33337	249	-0.00133884	65.6513
RGI60-01.01233	0.610034	0.068836	31.07.1770		Glacieret	RGI60-01.01233	0.303887	0.008624	1948-08-01		Glacieret	RGI60-01.01233	0.376616	0.067596	1979-08-11		RGI60-01.01233	0.324605	0.040344	1990-09-26		RGI60-01.01233	0.284	0.031509	2005-08-11		RGI60-01.01233	0.120599	0.049658	2014-08-20		RGI60-01.01233	0.044077	0.010457	Glacieret	2019-09-01	RGI60-01.01233	Glacieret	Very top heavy	Ice scoured bedrock	Normal	0			RGI60-01.01233	-0.565957	249	-0.00227292	92.7747
RGI60-01.01234	1.20143	0.071973	31.07.1770		Mountain Glacier	RGI60-01.01234	0.828376	0.010565	1948-08-01		Mountain Glacier	RGI60-01.01234	0.831219	0.070005	1979-08-11		RGI60-01.01234	0.790186	0.041554	1990-09-26		RGI60-01.01234	0.74	0.032968	2005-08-11		RGI60-01.01234	0.548055	0.051283	2014-08-20		RGI60-01.01234	0.531836	0.011091	Mountain Glacier	2019-09-01	RGI60-01.01234	Mountain Glacier	Very top heavy	Ice scoured bedrock	Normal	0			RGI60-01.01234	-0.669597	249	-0.00268914	55.7332
RGI60-01.01235	1.80896	0.075195	31.07.1770		Valley Glacier	RGI60-01.01235	1.59166	0.013389	1948-08-01		Valley Glacier	RGI60-01.01235	1.21	0.072013	1979-08-11		RGI60-01.01235	1.11327	0.042395	1990-09-26		RGI60-01.01235	1.036	0.033915	2005-08-11		RGI60-01.01235	0.721528	0.051942	2014-08-20		RGI60-01.01235	0.72746	0.011346	Valley Glacier	2019-09-01	RGI60-01.01235	Valley Glacier	Very top heavy	Ice scoured bedrock	Disconnected	0			RGI60-01.01235	-1.0815	249	-0.00434337	59.7857
RGI60-01.01236	0.426404	0.067862	31.07.1770		Glacieret	RGI60-01.01236	0.146957	0.008044	1948-08-01		Glacieret	RGI60-01.01236	0.219592	0.066764	1979-08-11		RGI60-01.01236	0.209294	0.040044	1990-09-26		RGI60-01.01236	0.171	0.031147	2005-08-11		RGI60-01.01236	0.106464	0.049605	2014-08-20		RGI60-01.01236	0.096326	0.010525	Glacieret	2019-09-01	RGI60-01.01236	Glacieret	Very top heavy	Ice scoured bedrock	Normal	0			RGI60-01.01236	-0.330078	249	-0.00132561	77.4097
RGI60-01.01237	0.213468	0.066732	31.07.1770		Glacieret	RGI60-01.01237	0.130546	0.007983	1948-08-01		Glacieret	RGI60-01.01237	0.168782	0.066495	1979-08-11		RGI60-01.01237	0.133425	0.039847	1990-09-26		RGI60-01.01237	0.134	0.031029	2005-08-11		RGI60-01.01237	0.09535	0.049562	2014-08-20		RGI60-01.01237	0.088159	0.010515	Glacieret	2019-09-01	RGI60-01.01237	Glacieret	Top heavy	Ice scoured bedrock	Normal	0			RGI60-01.01237	-0.125309	249	-0.000503249	58.7015
RGI60-01.01238	0.073987	0.065992	31.07.1770		Glacieret	RGI60-01.01238	0.058132	0.007715	1948-08-01		Glacieret	RGI60-01.01238	0.06845	0.065963	1979-08-11		RGI60-01.01238	0.179741	0.039967	1990-09-26		RGI60-01.01238	0.034	0.030709	2005-08-11		RGI60-01.01238	0.024297	0.049292	2014-08-20							<Null>	<Null>	<Null>	<Null>	<Null>	<Null>			RGI60-01.01238	-0.073987	249	-0.000297137	100
RGI60-01.01239	4.09596	0.087326	31.07.1770		Valley glacier	RGI60-01.01239	4.31685	0.023472	1948-08-01		Valley Glacier	RGI60-01.01239	3.81611	0.085825	1979-08-11		RGI60-01.01239	3.81089	0.049408	1990-09-26		RGI60-01.01239	3.535	0.041912	2005-08-11		RGI60-01.01239	3.38707	0.062071	2014-08-20		RGI60-01.01239	3.25466	0.014631	Valley Glacier	2019-09-01	RGI60-01.01239	Valley Glacier	Equidimensional	Ice scoured bedrock	Disconnected	0			RGI60-01.01239	-0.841298	249	-0.00337871	20.5397
RGI60-01.01240	0.43068	0.067884	31.07.1770		Glacieret	RGI60-01.01240	0.276151	0.008522	1948-08-01		Glacieret	RGI60-01.01240	0.301057	0.067196	1979-08-11		RGI60-01.01240	0.270241	0.040203	1990-09-26		RGI60-01.01240	0.261	0.031435	2005-08-11		RGI60-01.01240	0.201789	0.049967	2014-08-20		RGI60-01.01240	0.174974	0.010627	Glacieret	2019-09-01	RGI60-01.01240	Glacieret	Equidimensional	Ice scoured bedrock	Normal	0			RGI60-01.01240	-0.255706	249	-0.00102693	59.3726
RGI60-01.01241	0.575448	0.068652	31.07.1770		Glacieret	RGI60-01.01241	0.192187	0.008211	1948-08-01		Glacieret	RGI60-01.01241	0.292959	0.067153	1979-08-11		RGI60-01.01241	0.333484	0.040367	1990-09-26		RGI60-01.01241	0.21	0.031272	2005-08-11		RGI60-01.01241	0.114958	0.049637	2014-08-20		RGI60-01.01241	0.058152	0.010476	Glacieret	2019-09-01	RGI60-01.01241	Glacieret	Very bottom heavy	Ice scoured bedrock	Normal	0			RGI60-01.01241	-0.517296	249	-0.00207749	89.8945
RGI60-01.01242	37.0987	0.262378	31.07.1770	Thiel Glacier	Valley glacier	RGI60-01.01242	37.7747	0.147266	1948-08-01	Thiel Glacier	Valley Glacier	RGI60-01.01242	33.6106	0.243736	1979-08-11	Thiel Glacier	RGI60-01.01242	30.3675	0.118456	1990-09-26	Thiel Glacier	RGI60-01.01242	26.887	0.116638	2005-08-11	Thiel Glacier	RGI60-01.01242	23.7029	0.139271	2014-08-20	Thiel Glacier	RGI60-01.01242	22.7812	0.040016	Valley Glacier	2019-09-01	RGI60-01.01242	Valley Glacier	Equidimensional	Ice scoured bedrock	Disconnected	6.88229		Thiel Glacier	RGI60-01.01242	-14.3175	249	-0.0574998	38.5929
RGI60-01.01243	1.0012	0.070911	31.07.1770		Mountain Glacier	RGI60-01.01243	0.718461	0.010158	1948-08-01		Mountain Glacier	RGI60-01.01243	0.795001	0.069814	1979-08-11		RGI60-01.01243	0.791504	0.041558	1990-09-26		RGI60-01.01243	0.79	0.033128	2005-08-11		RGI60-01.01243	0.629928	0.051594	2014-08-20		RGI60-01.01243	0.577688	0.011151	Mountain Glacier	2019-09-01	RGI60-01.01243	Mountain Glacier	Equidimensional	Ice scoured bedrock	Normal	0			RGI60-01.01243	-0.423511	249	-0.00170085	42.3004
RGI60-01.01244	1.40824	0.07307	31.07.1770		Mountain Glacier	RGI60-01.01244	0.846038	0.01063	1948-08-01		Mountain Glacier	RGI60-01.01244	0.766719	0.069664	1979-08-11		RGI60-01.01244	0.734207	0.041409	1990-09-26		RGI60-01.01244	0.399	0.031877	2005-08-11		RGI60-01.01244	0.281649	0.05027	2014-08-20		RGI60-01.01244	0.176449	0.010629	Mountain Glacier	2019-09-01	RGI60-01.01244	Mountain Glacier	Very bottom heavy	Ice scoured bedrock	Normal	0			RGI60-01.01244	-1.23179	249	-0.00494696	87.4703
RGI60-01.01245	73.0627	0.453137	31.07.1770	Herbert Glacier	Outlet glacier	RGI60-01.01245	70.1131	0.266918	1948-08-01	Herbert Glacier	Outlet glacier	RGI60-01.01245	67.5695	0.423718	1979-08-11	Herbert Glacier	RGI60-01.01245	67.0934	0.213943	1990-09-26	Herbert Glacier	RGI60-01.01245	64.295	0.236344	2005-08-11	Herbert Glacier	RGI60-01.01245	62.0597	0.285027	2014-08-20	Herbert Glacier	RGI60-01.01245	62.2402	0.091312	Outlet glacier	2019-09-01	RGI60-01.01245	Outlet glacier	Very top heavy	Ice scoured bedrock	Disconnected	1.24289		Herbert Glacier	RGI60-01.01245	-10.8225	249	-0.0434637	14.8126
RGI60-01.01246	0.549287	0.068514	31.07.1770		Mountain Glacier	RGI60-01.01246	0.434147	0.009106	1948-08-01		Mountain Glacier	RGI60-01.01246	0.404389	0.067743	1979-08-11		RGI60-01.01246	0.363384	0.040445	1990-09-26		RGI60-01.01246	0.36	0.031752	2005-08-11		RGI60-01.01246	0.281328	0.050269	2014-08-20		RGI60-01.01246	0.266533	0.010746	Mountain Glacier	2019-09-01	RGI60-01.01246	Mountain Glacier	Very bottom heavy	Ice scoured bedrock	Normal	0			RGI60-01.01246	-0.282754	249	-0.00113556	51.4766
RGI60-01.01247	0.552426	0.06853	31.07.1770		Mountain Glacier	RGI60-01.01247	0.337342	0.008748	1948-08-01		Mountain Glacier	RGI60-01.01247	0.462011	0.068049	1979-08-11		RGI60-01.01247	0.522662	0.040859	1990-09-26		RGI60-01.01247	0.524	0.032277	2005-08-11		RGI60-01.01247	0.391061	0.050686	2014-08-20		RGI60-01.01247	0.325854	0.010824	Mountain Glacier	2019-09-01	RGI60-01.01247	Mountain Glacier	Top heavy	Ice scoured bedrock	Normal	0			RGI60-01.01247	-0.226572	249	-0.000909928	41.014
RGI60-01.01248	0.937016	0.07057	31.07.1770		Mountain Glacier	RGI60-01.01248	0.591005	0.009687	1948-08-01		Mountain Glacier	RGI60-01.01248	0.748765	0.069568	1979-08-11		RGI60-01.01248	0.692676	0.041301	1990-09-26		RGI60-01.01248	0.561	0.032395	2005-08-11		RGI60-01.01248	0.464914	0.050967	2014-08-20		RGI60-01.01248	0.421776	0.010948	Mountain Glacier	2019-09-01	RGI60-01.01248	Mountain Glacier	Very bottom heavy	Ice scoured bedrock	Normal	0			RGI60-01.01248	-0.51524	249	-0.00206924	54.9873
RGI60-01.01249	0.564469	0.068594	31.07.1770		Mountain Glacier	RGI60-01.01249	0.200994	0.008244	1948-08-01		Mountain Glacier	RGI60-01.01249	0.197786	0.066648	1979-08-11		RGI60-01.01249	0.19965	0.040019	1990-09-26		RGI60-01.01249	0.175	0.03116	2005-08-11		RGI60-01.01249	0.10872	0.049613	2014-08-20		RGI60-01.01249	0.093496	0.010522	Mountain Glacier	2019-09-01	RGI60-01.01249	Mountain Glacier	Top heavy	Ice scoured bedrock	Normal	0			RGI60-01.01249	-0.470973	249	-0.00189146	83.4365
RGI60-01.01250	0.62919	0.068937	31.07.1770		Mountain Glacier	RGI60-01.01250	0.555316	0.009555	1948-08-01		Mountain Glacier	RGI60-01.01250	0.366442	0.067542	1979-08-11		RGI60-01.01250	0.278944	0.040225	1990-09-26		RGI60-01.01250	0.286	0.031515	2005-08-11		RGI60-01.01250	0.181492	0.04989	2014-08-20		RGI60-01.01250	0.101279	0.010532	Mountain Glacier	2019-09-01	RGI60-01.01250	Mountain Glacier	Very bottom heavy	Ice scoured bedrock	Disconnected	0			RGI60-01.01250	-0.527911	249	-0.00212012	83.9033
RGI60-01.01251	6.39944	0.099543	31.07.1770		Mountain Glacier	RGI60-01.01251	2.36962	0.016268	1948-08-01		Mountain Glacier	RGI60-01.01251	2.22481	0.077392	1979-08-11		RGI60-01.01251	2.02508	0.044765	1990-09-26		RGI60-01.01251	1.839	0.036485	2005-08-11		RGI60-01.01251	1.35641	0.054354	2014-08-20		RGI60-01.01251	0.888401	0.011555	Mountain Glacier	2019-09-01	RGI60-01.01251	Mountain Glacier	Top heavy	Ice scoured bedrock	Disconnected	0			RGI60-01.01251	-5.51104	249	-0.0221327	86.1175
RGI60-01.01252	0.714145	0.069388	31.07.1770		Mountain Glacier	RGI60-01.01252	0.421834	0.009061	1948-08-01		Mountain Glacier	RGI60-01.01252	0.441172	0.067938	1979-08-11		RGI60-01.01252	0.439689	0.040643	1990-09-26		RGI60-01.01252	0.386	0.031835	2005-08-11		RGI60-01.01252	0.226503	0.050061	2014-08-20		RGI60-01.01252	0.217065	0.010682	Mountain Glacier	2019-09-01	RGI60-01.01252	Mountain Glacier	Very top heavy	Ice scoured bedrock	Normal	0			RGI60-01.01252	-0.49708	249	-0.00199631	69.6049
RGI60-01.01253	1.32462	0.072626	31.07.1770		Mountain Glacier	RGI60-01.01253	1.05672	0.01141	1948-08-01		Mountain Glacier	RGI60-01.01253	1.0778	0.071312	1979-08-11		RGI60-01.01253	1.12129	0.042415	1990-09-26		RGI60-01.01253	0.968	0.033698	2005-08-11		RGI60-01.01253	0.860808	0.052471	2014-08-20		RGI60-01.01253	0.760316	0.011388	Mountain Glacier	2019-09-01	RGI60-01.01253	Mountain Glacier	Equidimensional	Ice scoured bedrock	Normal	0			RGI60-01.01253	-0.564304	249	-0.00226628	42.6012
RGI60-01.01254	1.50299	0.073572	31.07.1770		Mountain Glacier	RGI60-01.01254	1.02242	0.011283	1948-08-01		Mountain Glacier	RGI60-01.01254	1.06399	0.071239	1979-08-11		RGI60-01.01254	1.07205	0.042287	1990-09-26		RGI60-01.01254	0.895	0.033464	2005-08-11		RGI60-01.01254	0.664536	0.051725	2014-08-20		RGI60-01.01254	0.589276	0.011166	Mountain Glacier	2019-09-01	RGI60-01.01254	Mountain Glacier	Very bottom heavy	Ice scoured bedrock	Normal	0			RGI60-01.01254	-0.913709	249	-0.00366951	60.793
RGI60-01.01255	1.20353	0.071983	31.07.1770		Glacieret	RGI60-01.01255	0.318806	0.00868	1979-08-11		Glacieret	RGI60-01.01255	0.318806	0.06729	1979-08-11		RGI60-01.01255	0.300348	0.040281	1990-09-26		RGI60-01.01255	0.301	0.031563	2005-08-11		RGI60-01.01255	0.238599	0.050107	2014-08-27		RGI60-01.01255	0.196837	0.010656	Glacieret	2019-09-01	RGI60-01.01255	Glacieret	Equidimensional	Ice scoured bedrock	Normal	0			RGI60-01.01255	-1.00669	249	-0.00404294	83.645
RGI60-01.01256	1.16468	0.071777	31.07.1770		Glacieret	RGI60-01.01256	0.429743	0.00909	1979-08-11		Glacieret	RGI60-01.01256	0.429743	0.067878	1979-08-11		RGI60-01.01256	0.429743	0.040617	1990-09-26		RGI60-01.01256	0.417	0.031934	2005-08-11		RGI60-01.01256	0.287665	0.050293	2014-08-27		RGI60-01.01256	0.209317	0.010672	Glacieret	2019-09-01	RGI60-01.01256	Glacieret	Very bottom heavy	Ice scoured bedrock	Normal	0			RGI60-01.01256	-0.955364	249	-0.0038368	82.028
RGI60-01.01258	0.178124	0.066545	31.07.1770		Glacieret	RGI60-01.01258	0.106464	0.007894	1979-08-11		Glacieret	RGI60-01.01258	0.106464	0.066164	1979-08-11		RGI60-01.01258	0.069992	0.039682	1990-09-26		RGI60-01.01258	0.123	0.030994	2005-08-11		RGI60-01.01258	0.106464	0.049605	2014-08-27		RGI60-01.01258	0.084041	0.010509	Glacieret	2019-09-01	RGI60-01.01258	Glacieret	Very bottom heavy	Ice scoured bedrock	Normal	0			RGI60-01.01258	-0.094083	249	-0.000377843	52.8188
RGI60-01.01259	0.504346	0.068275	31.07.1770		Glacieret	RGI60-01.01259	0.504346	0.009366	1979-08-11		Glacieret	RGI60-01.01259	0.504346	0.068273	1979-08-11		RGI60-01.01259	0.399385	0.040538	1990-09-26		RGI60-01.01259	0.336	0.031675	2005-08-11		RGI60-01.01259	0.286201	0.050288	2014-08-27		RGI60-01.01259	0.093618	0.010522	Glacieret	2019-09-01	RGI60-01.01259	Glacieret	Very top heavy	Ice scoured bedrock	Normal	23.6338			RGI60-01.01259	-0.410728	249	-0.00164951	81.4377
RGI60-01.01260	0.336455	0.067385	31.07.1770		Glacieret	RGI60-01.01260	0.224938	0.008332	1979-08-11		Glacieret	RGI60-01.01260	0.224938	0.066792	1979-08-11		RGI60-01.01260	0.232654	0.040105	1990-09-26		RGI60-01.01260	0.201	0.031243	2005-08-11		RGI60-01.01260	0.16882	0.049842	2014-08-27		RGI60-01.01260	0.084886	0.01051	Glacieret	2019-09-01	RGI60-01.01260	Glacieret	Equidimensional	Ice scoured bedrock	Normal	0			RGI60-01.01260	-0.251569	249	-0.00101032	74.7705
RGI60-01.01261	1.03133	0.07107	31.07.1770		Mountain Glacier	RGI60-01.01261	0.512857	0.009398	1979-08-11		Mountain Glacier	RGI60-01.01261	0.512857	0.068318	1979-08-11		RGI60-01.01261	0.530571	0.040879	1990-09-26		RGI60-01.01261	0.468	0.032098	2005-08-11		RGI60-01.01261	0.378832	0.05064	2014-08-27		RGI60-01.01261	0.31833	0.010814	Mountain Glacier	2019-09-01	RGI60-01.01261	Mountain Glacier	Bottom heavy	Ice scoured bedrock	Normal	7.98224			RGI60-01.01261	-0.713005	249	-0.00286347	69.1342
RGI60-01.01262	0.677544	0.069194	31.07.1770		Mountain Glacier	RGI60-01.01262	0.639199	0.009865	1979-08-11		Mountain Glacier	RGI60-01.01262	0.639199	0.068988	1979-08-11		RGI60-01.01262	0.642187	0.04117	1990-09-26		RGI60-01.01262	0.586	0.032475	2005-08-11		RGI60-01.01262	0.521196	0.051181	2014-08-27		RGI60-01.01262	0.470029	0.011011	Mountain Glacier	2019-09-01	RGI60-01.01262	Mountain Glacier	Bottom heavy	Ice scoured bedrock	Normal	0			RGI60-01.01262	-0.207515	249	-0.000833394	30.6275
RGI60-01.01263	3.03243	0.081684	31.07.1770		Mountain Glacier	RGI60-01.01263	1.95312	0.014727	1979-08-11		Mountain Glacier	RGI60-01.01263	1.85104	0.075411	1979-08-11		RGI60-01.01263	1.80546	0.044194	1990-09-26		RGI60-01.01263	1.68	0.035976	2005-08-11		RGI60-01.01263	1.32446	0.054233	2014-08-27		RGI60-01.01263	1.29041	0.012078	Mountain Glacier	2019-09-01	RGI60-01.01263	Mountain Glacier	Very bottom heavy	Ice scoured bedrock	Normal	3.56631			RGI60-01.01263	-1.74202	249	-0.00699606	57.4463
RGI60-01.01264	1.48465	0.073475	31.07.1770		Mountain Glacier	RGI60-01.01264	0.803527	0.010473	1979-08-11		Mountain Glacier	RGI60-01.01264	0.803527	0.069859	1979-08-11		RGI60-01.01264	0.897979	0.041835	1990-09-26		RGI60-01.01264	0.608	0.032546	2005-08-11		RGI60-01.01264	0.527793	0.051206	2014-08-27		RGI60-01.01264	0.433969	0.010964	Mountain Glacier	2019-09-01	RGI60-01.01264	Mountain Glacier	Very bottom heavy	Ice scoured bedrock	Normal	0			RGI60-01.01264	-1.05068	249	-0.00421961	70.7696
RGI60-01.01265	1.10116	0.071441	31.07.1770		Mountain Glacier	RGI60-01.01265	0.849432	0.010643	1979-08-11		Mountain Glacier	RGI60-01.01265	0.849432	0.070102	1979-08-11		RGI60-01.01265	0.8728	0.041769	1990-09-26		RGI60-01.01265	0.815	0.033208	2005-08-11		RGI60-01.01265	0.786958	0.05219	2014-08-27		RGI60-01.01265	0.646888	0.011241	Mountain Glacier	2019-09-01	RGI60-01.01265	Mountain Glacier	Bottom heavy	Ice scoured bedrock	Normal	0			RGI60-01.01265	-0.454277	249	-0.00182441	41.2542
RGI60-01.01266	0.285293	0.067113	31.07.1770		Glacieret	RGI60-01.01266	0.12857	0.007976	1979-08-11		Glacieret	RGI60-01.01266	0.12857	0.066281	1979-08-11		RGI60-01.01266	0.141791	0.039869	1990-09-26		RGI60-01.01266	0.153	0.03109	2005-08-11		RGI60-01.01266	0.114889	0.049637	2015-07-06		RGI60-01.01266	0.073153	0.010495	Glacieret	2019-09-01	RGI60-01.01266	Glacieret	Very top heavy	Ice scoured bedrock	Normal	0			RGI60-01.01266	-0.21214	249	-0.000851968	74.3586
RGI60-01.01267	2.1656	0.077086	31.07.1770		Valley Glacier	RGI60-01.01267	1.36785	0.012561	1948-08-01		Valley Glacier	RGI60-01.01267	1.01611	0.070985	1979-08-11		RGI60-01.01267	0.938358	0.04194	1990-09-26		RGI60-01.01267	0.827	0.033246	2005-08-11		RGI60-01.01267	0.59435	0.051459	2014-08-27		RGI60-01.01267	0.477522	0.011021	Valley Glacier	2019-09-01	RGI60-01.01267	Valley Glacier	Bottom heavy	Ice scoured bedrock	Disconnected	7.80817			RGI60-01.01267	-1.68808	249	-0.00677944	77.9497
RGI60-01.01268	5.20991	0.093233	31.07.1770		Valley Glacier	RGI60-01.01268	4.47688	0.024064	1948-08-01		Valley Glacier	RGI60-01.01268	4.00995	0.086853	1979-08-11		RGI60-01.01268	3.77708	0.04932	1990-09-26		RGI60-01.01268	3.319	0.041221	2005-08-11		RGI60-01.01268	2.77222	0.059734	2014-08-27		RGI60-01.01268	2.39552	0.013514	Valley Glacier	2019-09-01	RGI60-01.01268	Valley Glacier	Bottom heavy	Ice scoured bedrock	Disconnected	8.03102			RGI60-01.01268	-2.8144	249	-0.0113028	54.02
RGI60-01.01269	0.300797	0.067195	31.07.1770		Mountain Glacier	RGI60-01.01269	0.279482	0.008534	1979-08-11		Mountain Glacier	RGI60-01.01269	0.279482	0.067081	1979-08-11		RGI60-01.01269	0.293777	0.040264	1990-09-26		RGI60-01.01269	0.267	0.031454	2005-08-11		RGI60-01.01269	0.253593	0.050164	2014-08-27		RGI60-01.01269	0.233239	0.010703	Mountain Glacier	2019-09-01	RGI60-01.01269	Mountain Glacier	Equidimensional	Lacustrine	Normal	0			RGI60-01.01269	-0.067558	249	-0.000271317	22.4597
RGI60-01.01270	21.1824	0.177954	31.07.1770		Valley glacier	RGI60-01.01270	18.0382	0.074241	1948-08-01		Valley Glacier	RGI60-01.01270	17.8393	0.160148	1979-08-11		RGI60-01.01270	17.2081	0.084241	1990-09-26		RGI60-01.01270	16.602	0.083726	2005-08-11		RGI60-01.01270	15.6114	0.108523	2014-08-02		RGI60-01.01270	14.7277	0.029546	Valley Glacier	2019-09-01	RGI60-01.01270	Valley Glacier	Bottom heavy	Ice scoured bedrock	Disconnected	3.42674			RGI60-01.01270	-6.45471	249	-0.0259225	30.472
RGI60-01.01271	12.9511	0.134294	31.07.1770		Outlet glacier	RGI60-01.01271	11.5572	0.050262	1948-08-01		Outlet glacier	RGI60-01.01271	11.1087	0.124476	1979-08-11		RGI60-01.01271	10.9937	0.068084	1990-09-26		RGI60-01.01271	11.217	0.066494	2005-08-11		RGI60-01.01271	10.3669	0.088594	2014-08-02		RGI60-01.01271	9.48272	0.022728	Outlet glacier	2019-09-01	RGI60-01.01271	Outlet glacier	Very top heavy	Ice scoured bedrock	Normal	2.60943			RGI60-01.01271	-3.46838	249	-0.0139292	26.7806
RGI60-01.01272	0.35341	0.067475	31.07.1770		Mountain Glacier	RGI60-01.01272	0.199562	0.008238	1979-08-11		Mountain Glacier	RGI60-01.01272	0.199562	0.066658	1979-08-11		RGI60-01.01272	0.199562	0.040019	1990-09-26		RGI60-01.01272	0.184	0.031189	2005-08-11		RGI60-01.01272	0.150425	0.049772	2014-08-02		RGI60-01.01272	0.129142	0.010568	Mountain Glacier	2019-09-01	RGI60-01.01272	Mountain Glacier	Top heavy	Ice scoured bedrock	Normal	0			RGI60-01.01272	-0.224268	249	-0.000900675	63.4583
RGI60-01.01273	2.6643	0.079732	31.07.1770		Mountain Glacier	RGI60-01.01273	1.19642	0.011927	1979-08-11		Mountain Glacier	RGI60-01.01273	1.19642	0.071941	1979-08-11		RGI60-01.01273	1.19856	0.042616	1990-09-26		RGI60-01.01273	0.993	0.033778	2005-08-11		RGI60-01.01273	0.943269	0.052784	2014-08-02		RGI60-01.01273	0.821463	0.011468	Mountain Glacier	2019-09-01	RGI60-01.01273	Mountain Glacier	Equidimensional	Ice scoured bedrock	Normal	0			RGI60-01.01273	-1.84283	249	-0.00740094	69.1677
RGI60-01.01274	0.541959	0.068475	31.07.1770		Glacieret	RGI60-01.01274	0.312244	0.008655	1979-08-11		Glacieret	RGI60-01.01274	0.312244	0.067255	1979-08-11		RGI60-01.01274	0.345155	0.040397	1990-09-26		RGI60-01.01274	0.358	0.031746	2005-08-11		RGI60-01.01274	0.260492	0.05019	2014-08-02		RGI60-01.01274	0.116933	0.010552	Glacieret	2019-09-01	RGI60-01.01274	Glacieret	Very top heavy	Ice scoured bedrock	Normal	0			RGI60-01.01274	-0.425026	249	-0.00170693	78.424
RGI60-01.01275	4.19113	0.08783	31.07.1770		Valley Glacier	RGI60-01.01275	3.97846	0.02222	1948-08-01		Valley Glacier	RGI60-01.01275	2.81081	0.080497	1979-08-11		RGI60-01.01275	2.7074	0.046539	1990-09-26		RGI60-01.01275	2.281	0.037899	2005-08-11		RGI60-01.01275	2.179	0.05748	2014-08-02		RGI60-01.01275	1.82655	0.012775	Valley Glacier	2019-09-01	RGI60-01.01275	Valley Glacier	Very bottom heavy	Ice scoured bedrock	Normal	7.01081			RGI60-01.01275	-2.36459	249	-0.00949633	56.4188
RGI60-01.01277	49.215	0.326645	31.07.1770		Outlet glacier	RGI60-01.01277	49.5938	0.190997	1948-08-01		Outlet glacier	RGI60-01.01277	46.2031	0.310476	1979-08-11		RGI60-01.01277	45.7603	0.158477	1990-09-26		RGI60-01.01277	43.656	0.170299	2005-08-11		RGI60-01.01277	40.6937	0.203836	2014-08-02		RGI60-01.01277	38.8899	0.060957	Outlet glacier	2019-09-01	RGI60-01.01277	Outlet glacier	Equidimensional	Ice scoured bedrock	Disconnected	1.25507			RGI60-01.01277	-10.3252	249	-0.0414665	20.9797
RGI60-01.01278	5.3147	0.093791	31.07.1770		Valley Glacier	RGI60-01.01278	2.66712	0.017368	1948-08-01		Valley Glacier	RGI60-01.01278	2.35712	0.078093	1979-08-11		RGI60-01.01278	2.45187	0.045875	1990-09-26		RGI60-01.01278	2.275	0.03788	2005-08-11		RGI60-01.01278	2.10707	0.057207	2014-08-02		RGI60-01.01278	2.05819	0.013076	Valley Glacier	2019-09-01	RGI60-01.01278	Valley Glacier	Equidimensional	Ice scoured bedrock	Normal	3.42204			RGI60-01.01278	-3.25652	249	-0.0130784	61.2737
RGI60-01.01279	0.470845	0.068097	31.07.1770		Mountain Glacier	RGI60-01.01279	0.269561	0.008497	1979-08-11		Mountain Glacier	RGI60-01.01279	0.269561	0.067029	1979-08-11		RGI60-01.01279	0.280672	0.04023	1990-09-26		RGI60-01.01279	0.303	0.03157	2005-08-11		RGI60-01.01279	0.202823	0.049971	2014-08-02		RGI60-01.01279	0.154109	0.0106	Mountain Glacier	2019-09-01	RGI60-01.01279	Mountain Glacier	Equidimensional	Ice scoured bedrock	Normal	0			RGI60-01.01279	-0.316736	249	-0.00127203	67.2697
RGI60-01.01280	0.118531	0.066229	31.07.1770		Glacieret	RGI60-01.01280	0.124064	0.007959	1979-08-11		Glacieret	RGI60-01.01280	0.124064	0.066258	1979-08-11		RGI60-01.01280	0.132811	0.039845	1990-09-26		RGI60-01.01280	0.119	0.030981	2005-08-11		RGI60-01.01280	0.086713	0.04953	2014-08-02							<Null>	<Null>	<Null>	<Null>	<Null>	<Null>			RGI60-01.01280	-0.118531	249	-0.000476028	100
RGI60-01.01281	0.341888	0.067413	31.07.1770		Glacieret	RGI60-01.01281	0.292332	0.008582	1979-08-11		Glacieret	RGI60-01.01281	0.292332	0.067149	1979-08-11		RGI60-01.01281	0.269584	0.040201	1990-09-26		RGI60-01.01281	0.245	0.031384	2005-08-11		RGI60-01.01281	0.173126	0.049858	2014-08-02		RGI60-01.01281	0.125434	0.010563	Glacieret	2019-09-01	RGI60-01.01281	Glacieret	Very top heavy	Ice scoured bedrock	Normal	0			RGI60-01.01281	-0.216454	249	-0.000869293	63.3114
RGI60-01.01282	28.8026	0.218375	31.07.1770		Valley Glacier	RGI60-01.01282	26.9545	0.107232	1948-08-01		Valley Glacier	RGI60-01.01282	24.84	0.197252	1979-08-11		RGI60-01.01282	23.6584	0.101012	1990-09-26		RGI60-01.01282	21.098	0.098114	2005-08-11		RGI60-01.01282	19.8999	0.12482	2014-08-02		RGI60-01.01282	18.661	0.034659	Valley Glacier	2019-09-01	RGI60-01.01282	Valley Glacier	Equidimensional	Ice scoured bedrock	Normal	5.39935			RGI60-01.01282	-10.1416	249	-0.0407293	35.2107
RGI60-01.01283	1.95145	0.075951	31.07.1770		Glacieret	RGI60-01.01283	0.727805	0.010193	1979-08-11		Glacieret	RGI60-01.01283	0.727805	0.069457	1979-08-11		RGI60-01.01283	0.684478	0.04128	1990-09-26		RGI60-01.01283	0.538	0.032322	2005-08-11		RGI60-01.01283	0.491229	0.051067	2014-08-02		RGI60-01.01283	0.290287	0.010777	Glacieret	2019-09-01	RGI60-01.01283	Glacieret	Top heavy	Ice scoured bedrock	Normal	0			RGI60-01.01283	-1.66116	249	-0.00667133	85.1245
RGI60-01.01284	7.10096	0.103261	31.07.1770		Valley Glacier	RGI60-01.01284	6.61695	0.031983	1948-08-01		Valley Glacier	RGI60-01.01284	5.50263	0.094764	1979-08-11		RGI60-01.01284	5.73362	0.054407	1990-05-20		RGI60-01.01284	5.243	0.047378	2005-08-11		RGI60-01.01284	5.01072	0.068241	2014-08-27		RGI60-01.01284	4.52744	0.016286	Valley Glacier	2019-09-01	RGI60-01.01284	Valley Glacier	Very top heavy	Ice scoured bedrock	Normal	0			RGI60-01.01284	-2.57352	249	-0.0103354	36.2418
RGI60-01.01286	25.31	0.199843	31.07.1770		Valley glacier	RGI60-01.01286	14.1494	0.059853	1948-08-01		Valley Glacier	RGI60-01.01286	12.9361	0.134161	1979-08-11		RGI60-01.01286	12.7324	0.072604	1990-05-20		RGI60-01.01286	12.274	0.069877	2005-08-11		RGI60-01.01286	12.1313	0.095299	2015-07-06		RGI60-01.01286	11.4731	0.025315	Valley Glacier	2019-09-01	RGI60-01.01286	Valley Glacier	Very top heavy	Ice scoured bedrock	Disconnected	1.94039			RGI60-01.01286	-13.8369	249	-0.0555697	54.6696
RGI60-01.01288	3.75088	0.085494	31.07.1770		Valley Glacier	RGI60-01.01288	2.79388	0.017837	1948-08-01		Valley Glacier	RGI60-01.01288	2.00734	0.076239	1979-08-11		RGI60-01.01288	2.11133	0.044989	1990-05-20		RGI60-01.01288	1.598	0.035714	2005-08-11		RGI60-01.01288	1.36993	0.054406	2015-08-14		RGI60-01.01288	1.25048	0.012026	Valley Glacier	2019-09-01	RGI60-01.01288	Valley Glacier	Top heavy	Ice scoured bedrock	Disconnected	10.1048			RGI60-01.01288	-2.5004	249	-0.0100418	66.6618
RGI60-01.01289	9.78165	0.117478	31.07.1770		Valley Glacier	RGI60-01.01289	7.3794	0.034804	1948-08-01		Valley Glacier	RGI60-01.01289	7.75595	0.106707	1979-08-11		RGI60-01.01289	7.12449	0.058024	1990-05-20		RGI60-01.01289	6.886	0.052635	2005-08-11		RGI60-01.01289	6.2074	0.072788	2015-07-06		RGI60-01.01289	5.96832	0.018159	Valley Glacier	2019-09-01	RGI60-01.01289	Valley Glacier	Top heavy	Lacustrine	Normal	0			RGI60-01.01289	-3.81333	249	-0.0153146	38.9845
RGI60-01.01290	0.887004	0.070304	31.07.1770		Glacieret	RGI60-01.01290	0.639943	0.009868	1948-08-01		Glacieret	RGI60-01.01290	0.698327	0.069301	1981-08-08		RGI60-01.01290	0.696357	0.041311	1990-05-20		RGI60-01.01290	0.674	0.032757	2005-08-11		RGI60-01.01290	0.668992	0.051742	2015-07-06		RGI60-01.01290	0.18477	0.01064	Glacieret	2019-09-01	RGI60-01.01290	Glacieret	Bottom heavy	Ice scoured bedrock	Normal	0			RGI60-01.01290	-0.702234	249	-0.00282022	79.1692
RGI60-01.01291	1.854	0.075433	31.07.1770		Mountain Glacier	RGI60-01.01291	1.45018	0.012866	1948-08-01		Mountain Glacier	RGI60-01.01291	1.59945	0.074077	1979-08-11		RGI60-01.01291	1.71161	0.04395	1990-05-20		RGI60-01.01291	1.397	0.03507	2005-08-11		RGI60-01.01291	1.13012	0.053494	2015-08-14		RGI60-01.01291	1.02648	0.011734	Mountain Glacier	2019-09-01	RGI60-01.01291	Mountain Glacier	Top heavy	Ice scoured bedrock	Normal	0			RGI60-01.01291	-0.827519	249	-0.00332337	44.6343
RGI60-01.01292	4.59583	0.089975	31.07.1770		Valley Glacier	RGI60-01.01292	4.35271	0.023605	1948-08-01		Valley Glacier	RGI60-01.01292	3.70497	0.085236	1979-08-11		RGI60-01.01292	3.56564	0.048771	1990-05-20		RGI60-01.01292	3.553	0.04197	2005-08-11		RGI60-01.01292	3.25031	0.061551	2015-08-14		RGI60-01.01292	2.80823	0.014051	Valley Glacier	2019-09-01	RGI60-01.01292	Valley Glacier	Very top heavy	Ice scoured bedrock	Normal	0			RGI60-01.01292	-1.7876	249	-0.00717912	38.8962
RGI60-01.01294	0.490237	0.0682	31.07.1770		Mountain Glacier	RGI60-01.01294	0.518601	0.009419	1979-08-11		Mountain Glacier	RGI60-01.01294	0.518601	0.068349	1979-08-11		RGI60-01.01294	0.634155	0.041149	1990-05-20		RGI60-01.01294	0.288	0.031522	2005-08-11		RGI60-01.01294	0.196932	0.049948	2015-08-14		RGI60-01.01294	0.133977	0.010574	Mountain Glacier	2019-09-01	RGI60-01.01294	Mountain Glacier	Very top heavy	Ice scoured bedrock	Normal	0			RGI60-01.01294	-0.35626	249	-0.00143076	72.671
RGI60-01.01295	0.361816	0.067519	31.07.1770		Glacieret	RGI60-01.01295	0.203749	0.008254	1979-08-11		Glacieret	RGI60-01.01295	0.203749	0.06668	1979-08-11		RGI60-01.01295	0.30393	0.04029	1990-05-20		RGI60-01.01295	0.21	0.031272	2005-08-11		RGI60-01.01295	0.157614	0.049799	2014-08-20		RGI60-01.01295	0.156479	0.010603	Glacieret	2019-09-01	RGI60-01.01295	Glacieret	Bottom heavy	Ice scoured bedrock	Normal	0			RGI60-01.01295	-0.205337	249	-0.000824647	56.7518
RGI60-01.01296	0.560612	0.068573	31.07.1770		Mountain Glacier	RGI60-01.01296	0.514994	0.009405	1979-08-11		Mountain Glacier	RGI60-01.01296	0.514994	0.068329	1979-08-11		RGI60-01.01296	0.505148	0.040813	1990-05-20		RGI60-01.01296	0.51	0.032232	2005-08-11		RGI60-01.01296	0.490683	0.051065	2015-08-14		RGI60-01.01296	0.458209	0.010996	Mountain Glacier	2019-09-01	RGI60-01.01296	Mountain Glacier	Very top heavy	Ice scoured bedrock	Normal	0			RGI60-01.01296	-0.102403	249	-0.000411257	18.2663
RGI60-01.01297	0.12541	0.066265	31.07.1770		Glacieret	RGI60-01.01297	0.108499	0.007901	1979-08-11		Glacieret	RGI60-01.01297	0.108499	0.066175	1979-08-11		RGI60-01.01297	0.106943	0.039778	1990-05-20		RGI60-01.01297	0.112	0.030958	2005-08-11		RGI60-01.01297	0.100669	0.049583	2015-08-14		RGI60-01.01297	0.095835	0.010525	Glacieret	2019-09-01	RGI60-01.01297	Glacieret	Equidimensional	Ice scoured bedrock	Normal	0			RGI60-01.01297	-0.029575	249	-0.000118775	23.5826
RGI60-01.01298	0.816884	0.069933	31.07.1770		Mountain Glacier	RGI60-01.01298	0.715941	0.010149	1979-08-11		Mountain Glacier	RGI60-01.01298	0.715941	0.069394	1979-08-11		RGI60-01.01298	0.700781	0.041322	1990-05-20		RGI60-01.01298	0.624	0.032597	2005-08-11		RGI60-01.01298	0.59743	0.05147	2015-08-14		RGI60-01.01298	0.518566	0.011074	Mountain Glacier	2019-09-01	RGI60-01.01298	Mountain Glacier	Very bottom heavy	Ice scoured bedrock	Normal	0			RGI60-01.01298	-0.298318	249	-0.00119806	36.519
RGI60-01.01299	0.494282	0.068222	31.07.1770		Mountain Glacier	RGI60-01.01299	0.369665	0.008868	1979-08-11		Mountain Glacier	RGI60-01.01299	0.369665	0.067559	1979-08-11		RGI60-01.01299	0.506718	0.040817	1990-05-20		RGI60-01.01299	0.41	0.031912	2005-08-11		RGI60-01.01299	0.409761	0.050757	2015-08-14		RGI60-01.01299	0.371403	0.010883	Mountain Glacier	2019-09-01	RGI60-01.01299	Mountain Glacier	Very bottom heavy	Ice scoured bedrock	Normal	0			RGI60-01.01299	-0.122879	249	-0.00049349	24.8601
RGI60-01.01300	1.83533	0.075334	31.07.1770		Mountain Glacier	RGI60-01.01300	1.05978	0.011421	1979-08-11		Mountain Glacier	RGI60-01.01300	1.05978	0.071217	1979-08-11		RGI60-01.01300	1.00944	0.042125	1990-05-20		RGI60-01.01300	0.928	0.03357	2005-08-11		RGI60-01.01300	0.668604	0.051741	2015-08-14		RGI60-01.01300	0.566942	0.011137	Mountain Glacier	2019-09-01	RGI60-01.01300	Mountain Glacier	Very top heavy	Ice scoured bedrock	Normal	0			RGI60-01.01300	-1.26838	249	-0.00509391	69.1095
RGI60-01.01301	1.89057	0.075627	31.07.1770		Mountain Glacier	RGI60-01.01301	1.52592	0.013146	1979-08-11		Mountain Glacier	RGI60-01.01301	1.52592	0.073687	1979-08-11		RGI60-01.01301	1.52024	0.043453	1990-05-20		RGI60-01.01301	1.408	0.035106	2005-08-11		RGI60-01.01301	1.30634	0.054164	2015-08-14		RGI60-01.01301	0.957357	0.011645	Mountain Glacier	2019-09-01	RGI60-01.01301	Mountain Glacier	Equidimensional	Ice scoured bedrock	Separated	0			RGI60-01.01301	-0.933214	249	-0.00374785	49.3615
RGI60-01.01302	0.892113	0.070332	31.07.1770		Glacieret	RGI60-01.01302	0.261587	0.008468	1979-08-11		Glacieret	RGI60-01.01302	0.261587	0.066986	1979-08-11		RGI60-01.01302	0.240128	0.040124	1990-05-20		RGI60-01.01302	0.302	0.031566	2005-08-11		RGI60-01.01302	0.216803	0.050024	2015-08-14		RGI60-01.01302	0.157468	0.010605	Glacieret	2019-09-01	RGI60-01.01302	Glacieret	Equidimensional	Ice scoured bedrock	Normal	0			RGI60-01.01302	-0.734645	249	-0.00295038	82.3489
RGI60-01.01303	1.80472	0.075172	31.07.1770		Mountain Glacier	RGI60-01.01303	1.71896	0.01386	1948-08-01		Mountain Glacier	RGI60-01.01303	1.74322	0.074839	1979-08-11		RGI60-01.01303	1.76363	0.044085	1990-05-20		RGI60-01.01303	1.665	0.035928	2005-08-11		RGI60-01.01303	1.64664	0.055457	2015-08-14		RGI60-01.01303	1.51601	0.012371	Mountain Glacier	2019-09-01	RGI60-01.01303	Mountain Glacier	Equidimensional	Ice scoured bedrock	Normal	0			RGI60-01.01303	-0.288715	249	-0.0011595	15.9978
RGI60-01.01304	1.37301	0.072882	31.07.1770		Mountain Glacier	RGI60-01.01304	0.898791	0.010826	1979-08-11		Mountain Glacier	RGI60-01.01304	0.898791	0.070364	1979-08-11		RGI60-01.01304	0.963347	0.042005	1990-05-20		RGI60-01.01304	0.8	0.03316	2005-08-11		RGI60-01.01304	0.64424	0.051648	2015-08-14		RGI60-01.01304	0.540706	0.011103	Mountain Glacier	2019-09-01	RGI60-01.01304	Mountain Glacier	Bottom heavy	Ice scoured bedrock	Normal	3.01258			RGI60-01.01304	-0.832307	249	-0.0033426	60.619
RGI60-01.01305	0.370903	0.067567	31.07.1770		Mountain Glacier	RGI60-01.01305	0.370903	0.008872	1948-08-01		Mountain Glacier	RGI60-01.01305	0.261133	0.066984	1979-08-11		RGI60-01.01305	0.223684	0.040082	1990-05-20		RGI60-01.01305	0.224	0.031317	2005-08-11		RGI60-01.01305	0.153566	0.049784	2015-08-14		RGI60-01.01305	0.098536	0.010528	Mountain Glacier	2019-09-01	RGI60-01.01305	Mountain Glacier	Very top heavy	Ice scoured bedrock	Normal	0			RGI60-01.01305	-0.272367	249	-0.00109384	73.4335
RGI60-01.01306	49.0383	0.325711	31.07.1770	Warm Creek Glacier	Outlet glacier	RGI60-01.01306	46.6345	0.180048	1948-08-01	Warm Creek Glacier	Outlet glacier	RGI60-01.01306	42.9213	0.293083	1979-08-11	Warm Creek Glacier	RGI60-01.01306	42.1482	0.149085	1990-09-26	Warm Creek Glacier	RGI60-01.01306	40.313	0.159602	2004-08-15	Warm Creek Glacier	RGI60-01.01306	38.6992	0.196257	2014-08-02	Warm Creek Glacier	RGI60-01.01306	36.8794	0.058343	Outlet glacier	2019-09-07	RGI60-01.01306	Outlet glacier	Equidimensional	Lacustrine	Disconnected	1.13639		Warm Creek Glacier	RGI60-01.01306	-12.159	249	-0.0488312	24.7948
RGI60-01.01307	1.47942	0.073447	31.07.1770		Mountain Glacier	RGI60-01.01307	1.67008	0.013679	1948-08-01		Mountain Glacier	RGI60-01.01307	1.0214	0.071013	1979-08-11		RGI60-01.01307	0.975247	0.042036	1990-09-26		RGI60-01.01307	0.917	0.033534	2005-08-11		RGI60-01.01307	0.702316	0.051869	2014-08-02		RGI60-01.01307	0.609671	0.011193	Mountain Glacier	2019-09-01	RGI60-01.01307	Mountain Glacier	Equidimensional	Ice scoured bedrock	Normal	0			RGI60-01.01307	-0.869747	249	-0.00349296	58.7898
RGI60-01.01308	0.206298	0.066694	31.07.1770		Mountain Glacier	RGI60-01.01308	0.206298	0.008263	1979-08-11		Mountain Glacier	RGI60-01.01308	0.206298	0.066693	1979-08-11		RGI60-01.01308	0.162634	0.039923	1990-09-26		RGI60-01.01308	0.157	0.031102	2004-08-15		RGI60-01.01308	0.154174	0.049786	2014-08-02		RGI60-01.01308	0.103925	0.010535	Mountain Glacier	2019-09-01	RGI60-01.01308	Mountain Glacier	Very bottom heavy	Ice scoured bedrock	Normal	0			RGI60-01.01308	-0.102373	249	-0.000411137	49.6238
RGI60-01.01309	0.603419	0.068801	31.07.1770		Mountain Glacier	RGI60-01.01309	0.41392	0.009032	1979-08-11		Mountain Glacier	RGI60-01.01309	0.41392	0.067794	1979-08-11		RGI60-01.01309	0.369032	0.040459	1990-09-26		RGI60-01.01309	0.368	0.031778	2004-08-15		RGI60-01.01309	0.340067	0.050492	2014-08-02		RGI60-01.01309	0.305447	0.010797	Mountain Glacier	2019-09-01	RGI60-01.01309	Mountain Glacier	Bottom heavy	Ice scoured bedrock	Normal	0			RGI60-01.01309	-0.297972	249	-0.00119667	49.3806
RGI60-01.01310	19.5543	0.16932	31.07.1770		Valley glacier	RGI60-01.01310	17.2797	0.071435	1948-08-01		Valley Glacier	RGI60-01.01310	16.5155	0.153132	1979-08-11		RGI60-01.01310	15.8516	0.080714	1990-09-26		RGI60-01.01310	14.753	0.07781	2004-08-15		RGI60-01.01310	14.1259	0.102878	2014-08-02		RGI60-01.01310	13.4121	0.027836	Valley Glacier	2019-09-07	RGI60-01.01310	Valley Glacier	Equidimensional	Ice scoured bedrock	Normal	0			RGI60-01.01310	-6.14215	249	-0.0246673	31.4108
RGI60-01.01311	0.427639	0.067868	31.07.1770		Glacieret	RGI60-01.01311	0.186202	0.008189	1979-08-11		Glacieret	RGI60-01.01311	0.186202	0.066587	1979-08-11		RGI60-01.01311	0.172833	0.039949	1991-06-25		RGI60-01.01311	0.124	0.030997	2004-08-15		RGI60-01.01311	0.094739	0.04956	2014-08-02		RGI60-01.01311	0.079323	0.010503	Glacieret	2019-09-06	RGI60-01.01311	Glacieret	Bottom heavy	Ice scoured bedrock	Normal	0			RGI60-01.01311	-0.348316	249	-0.00139886	81.4509
RGI60-01.01312	0.642766	0.069009	31.07.1770		Glacieret	RGI60-01.01312	0.31998	0.008684	1979-08-11		Glacieret	RGI60-01.01312	0.31998	0.067296	1979-08-11		RGI60-01.01312	0.306128	0.040296	1991-06-25		RGI60-01.01312	0.193	0.031218	2004-08-15		RGI60-01.01312	0.172514	0.049856	2014-08-02		RGI60-01.01312	0.126361	0.010564	Glacieret	2019-09-06	RGI60-01.01312	Glacieret	Equidimensional	Ice scoured bedrock	Disconnected	0			RGI60-01.01312	-0.516405	249	-0.00207392	80.3411
RGI60-01.01313	0.695072	0.069287	31.07.1770		Glacieret	RGI60-01.01313	0.736069	0.010223	1979-08-11		Glacieret	RGI60-01.01313	0.736069	0.069501	1979-08-11		RGI60-01.01313	0.722282	0.041378	1990-09-26		RGI60-01.01313	0.643	0.032658	2005-08-11		RGI60-01.01313	0.532864	0.051225	2015-07-06		RGI60-01.01313	0.469529	0.01101	Glacieret	2019-09-01	RGI60-01.01313	Glacieret	Equidimensional	Ice scoured bedrock	Normal	0			RGI60-01.01313	-0.225543	249	-0.000905795	32.4489
RGI60-01.01314	1.80242	0.07516	31.07.1770		Mountain Glacier	RGI60-01.01314	1.31583	0.012369	1979-08-11		Mountain Glacier	RGI60-01.01314	1.20298	0.071976	1979-08-11		RGI60-01.01314	1.12957	0.042437	1990-09-26		RGI60-01.01314	1.099	0.034117	2005-08-11		RGI60-01.01314	1.01372	0.053052	2015-07-06		RGI60-01.01314	0.954262	0.011641	Mountain Glacier	2019-09-01	RGI60-01.01314	Mountain Glacier	Bottom heavy	Ice scoured bedrock	Normal	0			RGI60-01.01314	-0.848162	249	-0.00340627	47.0567
RGI60-01.01315	1.76591	0.074966	31.07.1770		Mountain Glacier	RGI60-01.01315	1.45469	0.012882	1948-08-01		Mountain Glacier	RGI60-01.01315	1.16654	0.071783	1979-08-11		RGI60-01.01315	1.23372	0.042708	1990-05-20		RGI60-01.01315	1.092	0.034094	2005-08-11		RGI60-01.01315	1.00789	0.05303	2014-08-27		RGI60-01.01315	0.896164	0.011565	Mountain Glacier	2019-09-01	RGI60-01.01315	Mountain Glacier	Very top heavy	Ice scoured bedrock	Normal	0			RGI60-01.01315	-0.869744	249	-0.00349295	49.2519
RGI60-01.01316	0.437835	0.067922	31.07.1770		Glacieret	RGI60-01.01316	0.150447	0.008057	1979-08-11		Glacieret	RGI60-01.01316	0.150447	0.066397	1979-08-11		RGI60-01.01316	0.187612	0.039988	1990-05-20		RGI60-01.01316	0.151	0.031083	2005-08-11		RGI60-01.01316	0.136691	0.049719	2015-07-06		RGI60-01.01316	0.121897	0.010558	Glacieret	2019-09-01	RGI60-01.01316	Glacieret	Very bottom heavy	Ice scoured bedrock	Normal	0			RGI60-01.01316	-0.315938	249	-0.00126883	72.1591
RGI60-01.01317	0.3179	0.067286	31.07.1770		Glacieret	RGI60-01.01317	0.105434	0.00789	1979-08-11		Glacieret	RGI60-01.01317	0.146628	0.066377	1979-08-11		RGI60-01.01317	0.1738	0.039952	1990-09-26		RGI60-01.01317	0.128	0.03101	2005-08-11		RGI60-01.01317	0.106972	0.049606	2014-08-20		RGI60-01.01317	0.106026	0.010538	Glacieret	2019-09-01	RGI60-01.01317	Glacieret	Top heavy	Ice scoured bedrock	Normal	0			RGI60-01.01317	-0.211874	249	-0.0008509	66.648
RGI60-01.01318	0.59241	0.068742	31.07.1770		Glacieret	RGI60-01.01318	0.350546	0.008797	1979-08-11		Glacieret	RGI60-01.01318	0.350546	0.067458	1979-08-11		RGI60-01.01318	0.398483	0.040536	1990-09-26		RGI60-01.01318	0.361	0.031755	2005-08-11		RGI60-01.01318	0.333189	0.050466	2015-07-06		RGI60-01.01318	0.31279	0.010807	Glacieret	2019-09-01	RGI60-01.01318	Glacieret	Very bottom heavy	Ice scoured bedrock	Normal	0			RGI60-01.01318	-0.27962	249	-0.00112297	47.2004
RGI60-01.01319	0.519319	0.068354	31.07.1770		Glacieret	RGI60-01.01319	0.475914	0.009261	1979-08-11		Glacieret	RGI60-01.01319	0.492655	0.068211	1979-08-11		RGI60-01.01319	0.469991	0.040722	1990-09-26		RGI60-01.01319	0.412	0.031918	2005-08-11		RGI60-01.01319	0.30637	0.050364	2014-08-20		RGI60-01.01319	0.285185	0.010771	Glacieret	2019-09-01	RGI60-01.01319	Glacieret	Equidimensional	Ice scoured bedrock	Normal	0			RGI60-01.01319	-0.234134	249	-0.000940297	45.0848
RGI60-01.01320	14.372	0.14182	31.07.1770		Valley Glacier	RGI60-01.01320	13.2318	0.056457	1948-08-01		Valley Glacier	RGI60-01.01320	12.6091	0.132428	1981-08-08		RGI60-01.01320	12.1577	0.07111	1990-05-20		RGI60-01.01320	10.8	0.06516	2005-08-11		RGI60-01.01320	11.0378	0.091144	2015-08-14		RGI60-01.01320	8.85718	0.021914	Valley Glacier	2019-09-01	RGI60-01.01320	Valley Glacier	Very bottom heavy	Ice scoured bedrock	Disconnected	9.61943			RGI60-01.01320	-5.51478	249	-0.0221477	38.3718
RGI60-01.01321	0.588503	0.068721	31.07.1770		Glacieret	RGI60-01.01321	0.227721	0.008343	1981-08-08		Glacieret	RGI60-01.01321	0.372816	0.067576	1981-08-08		RGI60-01.01321	0.297337	0.040273	1990-05-20		RGI60-01.01321	0.249	0.031397	2005-08-11		RGI60-01.01321	0.242164	0.05012	2015-07-06		RGI60-01.01321	0.23872	0.01071	Glacieret	2019-09-01	RGI60-01.01321	Glacieret	Very top heavy	Ice scoured bedrock	Normal	0			RGI60-01.01321	-0.349783	249	-0.00140475	59.4361
RGI60-01.01322	1.54879	0.073814	31.07.1770		Mountain Glacier	RGI60-01.01322	0.825225	0.010553	1981-08-08		Mountain Glacier	RGI60-01.01322	0.825225	0.069974	1981-08-08		RGI60-01.01322	0.785117	0.041541	1990-05-20		RGI60-01.01322	0.536	0.032315	2005-08-11		RGI60-01.01322	0.464834	0.050966	2015-07-06		RGI60-01.01322	0.304558	0.010796	Mountain Glacier	2019-09-01	RGI60-01.01322	Mountain Glacier	Very top heavy	Ice scoured bedrock	Normal	0			RGI60-01.01322	-1.24423	249	-0.00499691	80.3357
RGI60-01.01323	0.373227	0.067579	31.07.1770		Glacieret	RGI60-01.01323	0.214367	0.008293	1981-08-08		Glacieret	RGI60-01.01323	0.214367	0.066736	1981-08-08		RGI60-01.01323	0.167855	0.039936	1990-05-20		RGI60-01.01323	0.135	0.031032	2005-08-11		RGI60-01.01323	0.097081	0.049569	2015-08-14		RGI60-01.01323	0.064663	0.010484	Glacieret	2019-09-01	RGI60-01.01323	Glacieret	Very top heavy	Ice scoured bedrock	Normal	0			RGI60-01.01323	-0.308564	249	-0.00123921	82.6746
RGI60-01.01324	4.41713	0.089026	31.07.1770		Valley Glacier	RGI60-01.01324	3.429	0.020187	1948-08-01		Valley Glacier	RGI60-01.01324	2.13316	0.076906	1981-08-08		RGI60-01.01324	2.00523	0.044714	1990-05-20		RGI60-01.01324	1.765	0.036248	2005-08-11		RGI60-01.01324	1.62193	0.055363	2015-07-06		RGI60-01.01324	1.35461	0.012161	Valley Glacier	2019-09-01	RGI60-01.01324	Valley Glacier	Equidimensional	Ice scoured bedrock	Normal	0			RGI60-01.01324	-3.06251	249	-0.0122992	69.3327
RGI60-01.01325	0.951826	0.070648	31.07.1770		Glacieret	RGI60-01.01325	0.583282	0.009658	1981-08-08		Glacieret	RGI60-01.01325	0.616972	0.06887	1981-08-08		RGI60-01.01325	0.583282	0.041017	1990-05-20		RGI60-01.01325	0.532	0.032302	2005-08-11		RGI60-01.01325	0.315958	0.050401	2015-07-06		RGI60-01.01325	0.274482	0.010757	Glacieret	2019-09-01	RGI60-01.01325	Glacieret	Top heavy	Ice scoured bedrock	Normal	0			RGI60-01.01325	-0.677344	249	-0.00272026	71.1626
RGI60-01.01326	0.1682	0.066492	31.07.1770		Glacieret	RGI60-01.01326	0.142741	0.008028	1981-08-08		Glacieret	RGI60-01.01326	0.256066	0.066957	1981-08-08		RGI60-01.01326	0.166299	0.039932	1990-05-20		RGI60-01.01326	0.126	0.031003	2005-08-11		RGI60-01.01326	0.138573	0.049727	2015-08-14		RGI60-01.01326	0.114894	0.010549	Glacieret	2019-09-01	RGI60-01.01326	Glacieret	Very bottom heavy	Ice scoured bedrock	Normal	0			RGI60-01.01326	-0.053306	249	-0.00021408	31.692
RGI60-01.01327	0.459278	0.068036	31.07.1770		Glacieret	RGI60-01.01327	0.284047	0.008551	1948-08-01		Glacieret	RGI60-01.01327	0.336218	0.067382	1981-08-08		RGI60-01.01327	0.277434	0.040221	1990-05-20		RGI60-01.01327	0.261	0.031435	2005-08-11		RGI60-01.01327	0.216787	0.050024	2015-08-14		RGI60-01.01327	0.172214	0.010624	Glacieret	2019-09-01	RGI60-01.01327	Glacieret	Very top heavy	Ice scoured bedrock	Normal	0			RGI60-01.01327	-0.287064	249	-0.00115287	62.5033
RGI60-01.01328	14.6812	0.143462	31.07.1770		Valley Glacier	RGI60-01.01328	13.1474	0.056145	1948-08-01		Valley Glacier	RGI60-01.01328	13.6155	0.137762	1981-08-08		RGI60-01.01328	13.3257	0.074147	1990-05-20		RGI60-01.01328	12.76	0.071432	2005-08-11		RGI60-01.01328	11.9505	0.094612	2015-07-06		RGI60-01.01328	11.3471	0.025151	Valley Glacier	2019-09-01	RGI60-01.01328	Valley Glacier	Bottom heavy	Ice scoured bedrock	Normal	0.859642			RGI60-01.01328	-3.33414	249	-0.0133901	22.7102
RGI60-01.01329	5.72156	0.095945	31.07.1770		Valley Glacier	RGI60-01.01329	4.88866	0.025588	1948-08-01		Valley Glacier	RGI60-01.01329	4.43616	0.089112	1981-08-08		RGI60-01.01329	4.28544	0.050642	1990-05-20		RGI60-01.01329	4.262	0.044238	2005-08-11		RGI60-01.01329	3.87658	0.063931	2015-07-06		RGI60-01.01329	3.24326	0.014616	Valley Glacier	2019-09-01	RGI60-01.01329	Valley Glacier	Bottom heavy	Ice scoured bedrock	Disconnected	0			RGI60-01.01329	-2.47831	249	-0.00995304	43.3152
RGI60-01.01330	0.686578	0.069241	31.07.1770		Glacieret	RGI60-01.01330	0.324878	0.008702	1981-08-08		Glacieret	RGI60-01.01330	0.324878	0.067322	1981-08-08		RGI60-01.01330	0.318898	0.040329	1990-05-20		RGI60-01.01330	0.284	0.031509	2005-08-11		RGI60-01.01330	0.229573	0.050072	2015-07-06		RGI60-01.01330	0.15528	0.010602	Glacieret	2019-09-01	RGI60-01.01330	Glacieret	Very top heavy	Ice scoured bedrock	Normal	0			RGI60-01.01330	-0.531298	249	-0.00213373	77.3835
RGI60-01.01331	3.01263	0.081577	31.07.1770		Valley Glacier	RGI60-01.01331	2.36024	0.016233	1948-08-01		Valley Glacier	RGI60-01.01331	2.46495	0.078664	1981-08-08		RGI60-01.01331	2.34009	0.045584	1990-05-20		RGI60-01.01331	2.218	0.037698	2005-08-11		RGI60-01.01331	2.03715	0.056941	2015-07-06		RGI60-01.01331	1.8869	0.012853	Valley Glacier	2019-09-01	RGI60-01.01331	Valley Glacier	Very bottom heavy	Ice scoured bedrock	Normal	0			RGI60-01.01331	-1.12573	249	-0.00452099	37.3669
RGI60-01.01332	0.533538	0.06843	31.07.1770		Glacieret	RGI60-01.01332	0.348262	0.008789	1981-08-08		Glacieret	RGI60-01.01332	0.348262	0.067446	1981-08-08		RGI60-01.01332	0.289971	0.040254	1990-05-20		RGI60-01.01332	0.269	0.031461	2005-08-11		RGI60-01.01332	0.221709	0.050042	2015-08-14		RGI60-01.01332	0.161376	0.01061	Glacieret	2019-09-01	RGI60-01.01332	Glacieret	Very bottom heavy	Ice scoured bedrock	Normal	0			RGI60-01.01332	-0.372162	249	-0.00149463	69.7536
RGI60-01.01333	0.506573	0.068287	31.07.1770		Glacieret	RGI60-01.01333	0.408387	0.009011	1981-08-08		Glacieret	RGI60-01.01333	0.408387	0.067764	1981-08-08		RGI60-01.01333	0.408387	0.040562	1990-05-20		RGI60-01.01333	0.429	0.031973	2005-08-11		RGI60-01.01333	0.36607	0.050591	2015-08-14		RGI60-01.01333	0.262351	0.010741	Glacieret	2019-09-01	RGI60-01.01333	Glacieret	Equidimensional	Ice scoured bedrock	Normal	0			RGI60-01.01333	-0.244222	249	-0.000980811	48.2106
RGI60-01.01334	17.4542	0.158169	31.07.1770		Valley Glacier	RGI60-01.01334	16.0494	0.066883	1948-08-01		Valley Glacier	RGI60-01.01334	16.4937	0.153017	1981-08-08		RGI60-01.01334	16.3866	0.082105	1990-05-20		RGI60-01.01334	15.549	0.080357	2005-08-11		RGI60-01.01334	14.7737	0.10534	2014-08-27		RGI60-01.01334	13.2287	0.027597	Valley Glacier	2019-09-01	RGI60-01.01334	Valley Glacier	Top heavy	Ice scoured bedrock	Disconnected	0			RGI60-01.01334	-4.22551	249	-0.0169699	24.2092
RGI60-01.01335	4.84683	0.091309	31.07.1770		Valley Glacier	RGI60-01.01335	3.98373	0.02224	1948-08-01		Valley Glacier	RGI60-01.01335	2.97276	0.081356	1979-08-11		RGI60-01.01335	2.8064	0.046797	1991-06-25		RGI60-01.01335	2.216	0.037691	2004-08-15		RGI60-01.01335	1.73508	0.055793	2014-08-02		RGI60-01.01335	1.451	0.012286	Valley Glacier	2019-09-06	RGI60-01.01335	Valley Glacier	Bottom heavy	Ice scoured bedrock	Disconnected	16.2316			RGI60-01.01335	-3.39583	249	-0.0136379	70.0629
RGI60-01.01336	0.452097	0.067998	31.07.1770		Glacieret	RGI60-01.01336	0.374053	0.008884	1948-08-01		Glacieret	RGI60-01.01336	0.211845	0.066723	1979-08-11		RGI60-01.01336	0.189063	0.039992	1991-06-25		RGI60-01.01336	0.189	0.031205	2004-08-15		RGI60-01.01336	0.173443	0.049859	2014-08-02		RGI60-01.01336	0.119822	0.010556	Glacieret	2019-09-06	RGI60-01.01336	Glacieret	Bottom heavy	Ice scoured bedrock	Normal	0			RGI60-01.01336	-0.332275	249	-0.00133444	73.4964
RGI60-01.01337	10.877	0.123294	31.07.1770		Valley Glacier	RGI60-01.01337	9.98473	0.044443	1948-08-01		Valley Glacier	RGI60-01.01337	9.49891	0.115944	1979-08-11		RGI60-01.01337	9.29655	0.063671	1990-09-26		RGI60-01.01337	8.93	0.059176	2004-08-15		RGI60-01.01337	8.72537	0.082356	2014-08-02		RGI60-01.01337	8.53277	0.021493	Valley Glacier	2019-09-07	RGI60-01.01337	Valley Glacier	Very top heavy	Ice scoured bedrock	Normal	0			RGI60-01.01337	-2.34424	249	-0.00941462	21.5523
RGI60-01.01338	1.2729	0.072352	31.07.1770		Mountain Glacier	RGI60-01.01338	0.965684	0.011073	1948-08-01		Mountain Glacier	RGI60-01.01338	0.874262	0.070234	1979-08-11		RGI60-01.01338	0.797864	0.041574	1990-09-26		RGI60-01.01338	0.714	0.032885	2005-08-11		RGI60-01.01338	0.622864	0.051567	2014-08-20		RGI60-01.01338	0.328456	0.010827	Mountain Glacier	2019-09-01	RGI60-01.01338	Mountain Glacier	Very bottom heavy	Ice scoured bedrock	Disconnected	0			RGI60-01.01338	-0.944439	249	-0.00379293	74.1961
RGI60-01.01339	2.92601	0.08112	31.07.1770		Mountain Glacier	RGI60-01.01339	2.41558	0.016438	1948-08-01		Mountain Glacier	RGI60-01.01339	2.05952	0.076515	1979-08-11		RGI60-01.01339	2.04976	0.044829	1990-09-26		RGI60-01.01339	1.743	0.036178	2005-08-11		RGI60-01.01339	1.54476	0.05507	2014-08-20		RGI60-01.01339	1.37266	0.012184	Mountain Glacier	2019-09-01	RGI60-01.01339	Mountain Glacier	Very bottom heavy	Ice scoured bedrock	Normal	26.6392			RGI60-01.01339	-1.55335	249	-0.00623835	53.0877
RGI60-01.01341	0.689838	0.069259	31.07.1770		Mountain Glacier	RGI60-01.01341	0.409652	0.009016	1948-08-01		Mountain Glacier	RGI60-01.01341	0.412198	0.067785	1979-08-11		RGI60-01.01341	0.43559	0.040633	1990-09-26		RGI60-01.01341	0.304	0.031573	2005-08-11		RGI60-01.01341	0.202757	0.04997	2015-08-14		RGI60-01.01341	0.133055	0.010573	Mountain Glacier	2019-09-01	RGI60-01.01341	Mountain Glacier	Equidimensional	Ice scoured bedrock	Normal	0			RGI60-01.01341	-0.556783	249	-0.00223608	80.7121
RGI60-01.01342	0.579712	0.068675	31.07.1770		Glacieret	RGI60-01.01342	0.279378	0.008534	1948-08-01		Glacieret	RGI60-01.01342	0.467894	0.06808	1979-08-11		RGI60-01.01342	0.433696	0.040628	1990-09-26		RGI60-01.01342	0.393	0.031858	2005-08-11		RGI60-01.01342	0.143425	0.049745	2014-08-02		RGI60-01.01342	0.067694	0.010488	Glacieret	2019-09-01	RGI60-01.01342	Glacieret	Equidimensional	Ice scoured bedrock	Normal	0			RGI60-01.01342	-0.512018	249	-0.0020563	88.3228
RGI60-01.01343	3.12195	0.082159	31.07.1770		Mountain Glacier	RGI60-01.01343	0.676214	0.010002	1948-08-01		Mountain Glacier	RGI60-01.01343	0.587836	0.068716	1979-08-11		RGI60-01.01343	0.627902	0.041133	1990-09-26		RGI60-01.01343	0.567	0.032414	2005-08-11		RGI60-01.01343	0.299273	0.050337	2014-08-02		RGI60-01.01343	0.206761	0.010669	Mountain Glacier	2019-09-01	RGI60-01.01343	Mountain Glacier	Equidimensional	Ice scoured bedrock	Normal	0			RGI60-01.01343	-2.91519	249	-0.0117076	93.3772
RGI60-01.01344	0.518109	0.068348	31.07.1770		Glacieret	RGI60-01.01344	0.222204	0.008322	1948-08-01		Glacieret	RGI60-01.01344	0.249024	0.06692	1979-08-11		RGI60-01.01344	0.248341	0.040146	1990-09-26		RGI60-01.01344	0.236	0.031355	2005-08-11		RGI60-01.01344	0.047947	0.049382	2014-08-02		RGI60-01.01344	0.020827	0.010427	Glacieret	2019-09-01	RGI60-01.01344	Glacieret	Top heavy	Ice scoured bedrock	Normal	0			RGI60-01.01344	-0.497282	249	-0.00199712	95.9802
RGI60-01.01345	1.09622	0.071415	31.07.1770		Mountain Glacier	RGI60-01.01345	0.598107	0.009713	1948-08-01		Mountain Glacier	RGI60-01.01345	0.371602	0.067569	1979-08-11		RGI60-01.01345	0.356603	0.040427	1990-09-26		RGI60-01.01345	0.196	0.031227	2005-08-11		RGI60-01.01345	0.167614	0.049837	2014-08-02		RGI60-01.01345	0.088303	0.010515	Mountain Glacier	2019-09-01	RGI60-01.01345	Mountain Glacier	Very bottom heavy	Ice scoured bedrock	Normal	0			RGI60-01.01345	-1.00792	249	-0.00404787	91.9448
RGI60-01.01346	0.388906	0.067663	31.07.1770		Mountain Glacier						<Null>																										<Null>	<Null>	<Null>	<Null>	<Null>	<Null>			RGI60-01.01346	-0.388906	249	-0.00156187	100
RGI60-01.01347	1.53223	0.073727	31.07.1770		Mountain Glacier	RGI60-01.01347	1.2693	0.012196	1948-08-01		Mountain Glacier	RGI60-01.01347	1.33099	0.072654	1979-08-11		RGI60-01.01347	1.27836	0.042824	1990-09-26		RGI60-01.01347	1.164	0.034325	2005-08-11		RGI60-01.01347	1.06751	0.053257	2014-08-02		RGI60-01.01347	0.983935	0.011679	Mountain Glacier	2019-09-01	RGI60-01.01347	Mountain Glacier	Very bottom heavy	Ice scoured bedrock	Normal	0			RGI60-01.01347	-0.548298	249	-0.002202	35.7842
RGI60-01.01349	2.5874	0.079324	31.07.1770		Mountain Glacier	RGI60-01.01349	1.18717	0.011893	1948-08-01		Mountain Glacier	RGI60-01.01349	1.28309	0.0724	1979-08-11		RGI60-01.01349	1.18424	0.042579	1990-09-26		RGI60-01.01349	0.928	0.03357	2005-08-11		RGI60-01.01349	0.848149	0.052423	2015-08-14		RGI60-01.01349	0.687802	0.011294	Mountain Glacier	2019-09-01	RGI60-01.01349	Mountain Glacier	Bottom heavy	Ice scoured bedrock	Normal	0			RGI60-01.01349	-1.8996	249	-0.00762891	73.4173
RGI60-01.01350	0.091266	0.066084	31.07.1770		Mountain Glacier	RGI60-01.01350	0.041793	0.007655	1948-08-01		0	RGI60-01.01350	0.042958	0.065828	1979-08-11		RGI60-01.01350	0.104663	0.039772	1990-09-26		RGI60-01.01350	0.033	0.030706	2005-08-11		RGI60-01.01350	0.030698	0.049317	2014-08-02							<Null>	<Null>	<Null>	<Null>	<Null>	<Null>			RGI60-01.01350	-0.091266	249	-0.00036653	100
RGI60-01.01352	0.884326	0.070291	31.07.1770		Glacieret	RGI60-01.01352	0.229946	0.008351	1948-08-01		Glacieret	RGI60-01.01352	0.213609	0.066732	1979-08-11		RGI60-01.01352	0.213855	0.040056	1990-09-26		RGI60-01.01352	0.181	0.031179	2005-08-11		RGI60-01.01352	0.145882	0.049754	2014-08-02		RGI60-01.01352	0.110858	0.010544	Glacieret	2019-09-01	RGI60-01.01352	Glacieret	Top heavy	Ice scoured bedrock	Normal	0			RGI60-01.01352	-0.773468	249	-0.0031063	87.4641
RGI60-01.01353	0.109667	0.066182	31.07.1770		Glacieret	RGI60-01.01353	0.062617	0.007732	1948-08-01		Glacieret	RGI60-01.01353	0.074029	0.065992	1979-08-11		RGI60-01.01353	0.108381	0.039782	1990-09-26		RGI60-01.01353	0.077	0.030846	2005-08-11		RGI60-01.01353	0.045767	0.049374	2015-08-14							<Null>	<Null>	<Null>	<Null>	<Null>	<Null>			RGI60-01.01353	-0.109667	249	-0.00044043	100
RGI60-01.01354	0.248891	0.06692	31.07.1770		Mountain Glacier	RGI60-01.01354	0.121091	0.007948	1948-08-01		Mountain Glacier	RGI60-01.01354	0.24438	0.066895	1979-08-11		RGI60-01.01354	0.292328	0.04026	1990-09-26		RGI60-01.01354	0.125	0.031	2005-08-11		RGI60-01.01354	0.062759	0.049438	2015-08-14		RGI60-01.01354	0.009905	0.010413	Mountain Glacier	2019-09-01	RGI60-01.01354	Mountain Glacier	Very top heavy	Ice scoured bedrock	Normal	0			RGI60-01.01354	-0.238986	249	-0.000959783	96.0203
RGI60-01.01356	2.10877	0.076785	31.07.1770		Mountain Glacier	RGI60-01.01356	0.589781	0.009682	1948-08-01		0	RGI60-01.01356	0.53197	0.068419	1979-08-11		RGI60-01.01356	0.327321	0.040351	1990-09-26		RGI60-01.01356	0.266	0.031451	2005-08-11		RGI60-01.01356	0.144714	0.04975	2014-08-02							<Null>	<Null>	<Null>	<Null>	<Null>	<Null>			RGI60-01.01356	-2.10877	249	-0.00846895	100
RGI60-01.01357	2.8416	0.080672	31.07.1770		Mountain Glacier	RGI60-01.01357	2.46297	0.016613	1948-08-01		Mountain Glacier	RGI60-01.01357	2.61295	0.079449	1979-08-11		RGI60-01.01357	2.63152	0.046342	1990-09-26		RGI60-01.01357	2.342	0.038094	2005-08-11		RGI60-01.01357	2.28277	0.057875	2015-08-14		RGI60-01.01357	1.68366	0.012589	Mountain Glacier	2019-09-01	RGI60-01.01357	Mountain Glacier	Very top heavy	Ice scoured bedrock	Disconnected	0			RGI60-01.01357	-1.15794	249	-0.00465037	40.7497
RGI60-01.01359	2.35023	0.078066	31.07.1770		Mountain Glacier	RGI60-01.01359	0.492289	0.009321	1948-08-01		Mountain Glacier	RGI60-01.01359	0.51558	0.068333	1979-08-11		RGI60-01.01359	0.535317	0.040892	1990-09-26		RGI60-01.01359	0.446	0.032027	2005-08-11		RGI60-01.01359	0.398626	0.050715	2015-08-14		RGI60-01.01359	0.327973	0.010826	Mountain Glacier	2019-09-01	RGI60-01.01359	Mountain Glacier	Equidimensional	Ice scoured bedrock	Normal	0			RGI60-01.01359	-2.02225	249	-0.0081215	86.045
RGI60-01.01360	0.232778	0.066835	31.07.1770		Mountain Glacier																																<Null>	<Null>	<Null>	<Null>	<Null>	<Null>			RGI60-01.01360	-0.232778	249	-0.000934851	100
RGI60-01.01361	2.89163	0.080938	31.07.1770		Mountain Glacier	RGI60-01.01361	0.110407	0.007909	1948-08-01		Mountain Glacier	RGI60-01.01361	0.101465	0.066138	1979-08-11		RGI60-01.01361	0.10072	0.039762	1990-09-26		RGI60-01.01361	0.086	0.030875	2005-08-11		RGI60-01.01361	0.056299	0.049414	2014-08-02		RGI60-01.01361	0.026189	0.010434	Mountain Glacier	2019-09-01	RGI60-01.01361	Mountain Glacier	Very bottom heavy	Ice scoured bedrock	Normal	0			RGI60-01.01361	-2.86544	249	-0.0115078	99.0943
RGI60-01.01362	1.00084	0.070909	31.07.1770		Mountain Glacier	RGI60-01.01362	0.17824	0.008159	1948-08-01		Mountain Glacier	RGI60-01.01362	0.105496	0.066159	1979-08-11		RGI60-01.01362	0.116357	0.039803	1990-09-26		RGI60-01.01362	0.077	0.030846	2005-08-11		RGI60-01.01362	0.062818	0.049439	2014-08-20		RGI60-01.01362	0.05977	0.010478	Mountain Glacier	2019-09-01	RGI60-01.01362	Mountain Glacier	Equidimensional	Ice scoured bedrock	Normal	0			RGI60-01.01362	-0.941073	249	-0.00377941	94.028
RGI60-01.01364	0.768998	0.069679	31.07.1770		Mountain Glacier	RGI60-01.01364	0.211637	0.008283	1948-08-01		Mountain Glacier	RGI60-01.01364	0.204698	0.066685	1979-08-11		RGI60-01.01364	0.206596	0.040037	1990-09-26		RGI60-01.01364	0.193	0.031218	2005-08-11		RGI60-01.01364	0.172517	0.049856	2015-08-14		RGI60-01.01364	0.137377	0.010579	Mountain Glacier	2019-09-01	RGI60-01.01364	Mountain Glacier	Top heavy	Ice scoured bedrock	Disconnected	0			RGI60-01.01364	-0.631621	249	-0.00253663	82.1356
RGI60-01.01365	0.481089	0.068152	31.07.1770		Mountain Glacier	RGI60-01.01365	0.288169	0.008566	1948-08-01		Mountain Glacier	RGI60-01.01365	0.294618	0.067161	1979-08-11		RGI60-01.01365	0.317324	0.040325	1990-09-26		RGI60-01.01365	0.22	0.031304	2005-08-11		RGI60-01.01365	0.167654	0.049837	2015-08-14		RGI60-01.01365	0.128328	0.010567	Mountain Glacier	2019-09-01	RGI60-01.01365	Mountain Glacier	Very bottom heavy	Ice scoured bedrock	Normal	0			RGI60-01.01365	-0.352761	249	-0.00141671	73.3255
RGI60-01.01366	0.258715	0.066972	31.07.1770		Mountain Glacier	RGI60-01.01366	0.107287	0.007897	1948-08-01		Mountain Glacier	RGI60-01.01366	0.08848	0.066069	1979-08-11		RGI60-01.01366	0.09019	0.039734	1990-09-26		RGI60-01.01366	0.064	0.030805	2005-08-11		RGI60-01.01366	0.044901	0.049371	2014-08-20							<Null>	<Null>	<Null>	<Null>	<Null>	<Null>			RGI60-01.01366	-0.258715	249	-0.00103902	100
RGI60-01.01367	0.112229	0.066195	31.07.1770		Mountain Glacier	RGI60-01.01367	0.052949	0.007696	1948-08-01		Glacieret	RGI60-01.01367	0.056711	0.065901	1979-08-11		RGI60-01.01367	0.053318	0.039639	1990-09-26		RGI60-01.01367	0.055	0.030776	2005-08-11		RGI60-01.01367	0.018324	0.04927	2014-08-02		RGI60-01.01367	0.002481	0.010403	Glacieret	2019-08-30	RGI60-01.01367	Glacieret	Very bottom heavy	Ice scoured bedrock	Normal	0			RGI60-01.01367	-0.109748	249	-0.000440755	97.7893
RGI60-01.01368	0.117254	0.066222	31.07.1770		Mountain Glacier	RGI60-01.01368	0.040646	0.00765	1948-08-01		Mountain Glacier	RGI60-01.01368	0.06279	0.065933	1979-08-11		RGI60-01.01368	0.06517	0.039669	1990-09-26		RGI60-01.01368	0.037	0.030718	2005-08-11		RGI60-01.01368	0.026356	0.0493	2014-08-02							<Null>	<Null>	<Null>	<Null>	<Null>	<Null>			RGI60-01.01368	-0.117254	249	-0.0004709	100
RGI60-01.01369	0.675824	0.069185	31.07.1770		Mountain Glacier	RGI60-01.01369	0.34991	0.008795	1948-08-01		Mountain Glacier	RGI60-01.01369	0.255375	0.066953	1979-08-11		RGI60-01.01369	0.253701	0.04016	1990-09-26		RGI60-01.01369	0.224	0.031317	2005-08-11		RGI60-01.01369	0.173843	0.049861	2015-08-14		RGI60-01.01369	0.066019	0.010486	Mountain Glacier	2019-09-01	RGI60-01.01369	Mountain Glacier	Bottom heavy	Ice scoured bedrock	Normal	0			RGI60-01.01369	-0.609805	249	-0.00244902	90.2313
RGI60-01.01370	1.14919	0.071695	31.07.1770		Mountain Glacier	RGI60-01.01370	0.747794	0.010267	1948-08-01		Mountain Glacier	RGI60-01.01370	0.729021	0.069464	1979-08-11		RGI60-01.01370	0.726905	0.04139	1990-09-26		RGI60-01.01370	0.529	0.032293	2005-08-11		RGI60-01.01370	0.469096	0.050983	2014-08-20		RGI60-01.01370	0.413081	0.010937	Mountain Glacier	2019-09-01	RGI60-01.01370	Mountain Glacier	Bottom heavy	Ice scoured bedrock	Normal	0			RGI60-01.01370	-0.736107	249	-0.00295625	64.0545
RGI60-01.01371	0.948315	0.07063	31.07.1770		Mountain Glacier	RGI60-01.01371	0.560795	0.009575	1948-08-01		Mountain Glacier	RGI60-01.01371	0.586299	0.068707	1979-08-11		RGI60-01.01371	0.594762	0.041046	1990-09-26		RGI60-01.01371	0.579	0.032453	2005-08-11		RGI60-01.01371	0.493893	0.051077	2014-08-20		RGI60-01.01371	0.385466	0.010901	Mountain Glacier	2019-09-01	RGI60-01.01371	Mountain Glacier	Equidimensional	Ice scoured bedrock	Normal	0			RGI60-01.01371	-0.562849	249	-0.00226044	59.3525
RGI60-01.01372	1.54724	0.073807	31.07.1770		Mountain Glacier	RGI60-01.01372	0.857331	0.010672	1948-08-01		Mountain Glacier	RGI60-01.01372	0.854445	0.070129	1979-08-11		RGI60-01.01372	0.752041	0.041455	1990-09-26		RGI60-01.01372	0.754	0.033013	2005-08-11		RGI60-01.01372	0.48025	0.051025	2014-08-20		RGI60-01.01372	0.466974	0.011007	Mountain Glacier	2019-09-01	RGI60-01.01372	Mountain Glacier	Equidimensional	Ice scoured bedrock	Normal	0			RGI60-01.01372	-1.08027	249	-0.00433843	69.8189
RGI60-01.01374	0.794906	0.069816	31.07.1770		Mountain Glacier	RGI60-01.01374	0.621245	0.009799	1948-08-01		Mountain Glacier	RGI60-01.01374	0.601309	0.068787	1979-08-11		RGI60-01.01374	0.542289	0.04091	1990-09-26		RGI60-01.01374	0.549	0.032357	2005-08-11		RGI60-01.01374	0.434121	0.05085	2014-08-20		RGI60-01.01374	0.370069	0.010881	Mountain Glacier	2019-09-01	RGI60-01.01374	Mountain Glacier	Very bottom heavy	Ice scoured bedrock	Normal	0			RGI60-01.01374	-0.424837	249	-0.00170617	53.4449
RGI60-01.01375	1.05613	0.071202	31.07.1770		Mountain Glacier	RGI60-01.01375	0.519716	0.009423	1948-08-01		Mountain Glacier	RGI60-01.01375	0.47629	0.068124	1979-08-11		RGI60-01.01375	0.448006	0.040665	1990-09-26		RGI60-01.01375	0.416	0.031931	2005-08-11		RGI60-01.01375	0.338379	0.050486	2014-08-20		RGI60-01.01375	0.236485	0.010707	Mountain Glacier	2019-09-01	RGI60-01.01375	Mountain Glacier	Bottom heavy	Ice scoured bedrock	Normal	0			RGI60-01.01375	-0.819644	249	-0.00329174	77.6083
RGI60-01.01376	0.648718	0.069041	31.07.1770		Mountain Glacier	RGI60-01.01376	0.358831	0.008828	1948-08-01		Mountain Glacier	RGI60-01.01376	0.430807	0.067883	1979-08-11		RGI60-01.01376	0.457012	0.040688	1990-09-26		RGI60-01.01376	0.438	0.032002	2005-08-11		RGI60-01.01376	0.205714	0.049982	2014-08-20		RGI60-01.01376	0.134646	0.010575	Mountain Glacier	2019-09-01	RGI60-01.01376	Mountain Glacier	Equidimensional	Ice scoured bedrock	Normal	0			RGI60-01.01376	-0.514072	249	-0.00206455	79.2443
RGI60-01.01377	0.283221	0.067102	31.07.1770		Glacieret	RGI60-01.01377	0.185235	0.008185	1948-08-01		Glacieret	RGI60-01.01377	0.237144	0.066857	1979-08-11		RGI60-01.01377	0.242441	0.04013	1990-09-26		RGI60-01.01377	0.25	0.0314	2005-08-11		RGI60-01.01377	0.131644	0.0497	2014-08-20		RGI60-01.01377	0.068759	0.010489	Glacieret	2019-09-01	RGI60-01.01377	Glacieret	Equidimensional	Ice scoured bedrock	Normal	0			RGI60-01.01377	-0.214462	249	-0.000861293	75.7225
RGI60-01.01378	0.846067	0.070088	31.07.1770		Mountain Glacier	RGI60-01.01378	0.661872	0.009949	1948-08-01		Mountain Glacier	RGI60-01.01378	0.76018	0.069629	1979-08-11		RGI60-01.01378	0.800631	0.041582	1990-09-26		RGI60-01.01378	0.677	0.032766	2005-08-11		RGI60-01.01378	0.523654	0.05119	2014-08-20		RGI60-01.01378	0.4895	0.011036	Mountain Glacier	2019-09-01	RGI60-01.01378	Mountain Glacier	Top heavy	Ice scoured bedrock	Normal	0			RGI60-01.01378	-0.356567	249	-0.001432	42.1441
RGI60-01.01379	0.75311	0.069595	31.07.1770		Mountain Glacier	RGI60-01.01379	0.385418	0.008926	1948-08-01		Mountain Glacier	RGI60-01.01379	0.456351	0.068019	1979-08-11		RGI60-01.01379	0.474734	0.040734	1990-09-26		RGI60-01.01379	0.458	0.032066	2005-08-11		RGI60-01.01379	0.175911	0.049868	2014-08-20		RGI60-01.01379	0.131632	0.010571	Mountain Glacier	2019-09-01	RGI60-01.01379	Mountain Glacier	Bottom heavy	Ice scoured bedrock	Normal	0			RGI60-01.01379	-0.621478	249	-0.0024959	82.5215
RGI60-01.01380	0.946546	0.070621	31.07.1770		Mountain Glacier	RGI60-01.01380	0.78273	0.010396	1948-08-01		Mountain Glacier	RGI60-01.01380	0.802921	0.069855	1979-08-11		RGI60-01.01380	0.82444	0.041644	1990-09-26		RGI60-01.01380	0.69	0.032808	2005-08-11		RGI60-01.01380	0.477021	0.051013	2014-08-20		RGI60-01.01380	0.395721	0.010914	Mountain Glacier	2019-09-01	RGI60-01.01380	Mountain Glacier	Very bottom heavy	Ice scoured bedrock	Normal	0			RGI60-01.01380	-0.550825	249	-0.00221215	58.1932
RGI60-01.01381	1.02024	0.071011	31.07.1770		Mountain Glacier	RGI60-01.01381	0.515066	0.009406	1948-08-01		Mountain Glacier	RGI60-01.01381	0.547511	0.068502	1979-08-11		RGI60-01.01381	0.584049	0.041019	1990-09-26		RGI60-01.01381	0.417	0.031934	2005-08-11		RGI60-01.01381	0.409257	0.050755	2014-08-20		RGI60-01.01381	0.293746	0.010782	Mountain Glacier	2019-09-01	RGI60-01.01381	Mountain Glacier	Very bottom heavy	Ice scoured bedrock	Normal	0			RGI60-01.01381	-0.726493	249	-0.00291764	71.2081
RGI60-01.01382	1.78351	0.07506	31.07.1770		Mountain Glacier	RGI60-01.01382	1.00494	0.011218	1948-08-01		Mountain Glacier	RGI60-01.01382	1.14565	0.071672	1979-08-11		RGI60-01.01382	1.22692	0.04269	1990-09-26		RGI60-01.01382	0.967	0.033694	2005-08-11		RGI60-01.01382	0.89235	0.052591	2014-08-20		RGI60-01.01382	0.699828	0.01131	Mountain Glacier	2019-09-01	RGI60-01.01382	Mountain Glacier	Bottom heavy	Ice scoured bedrock	Normal	0			RGI60-01.01382	-1.08369	249	-0.00435215	60.7613
RGI60-01.01383	0.645857	0.069026	31.07.1770		Mountain Glacier	RGI60-01.01383	0.321117	0.008688	1948-08-01		Mountain Glacier	RGI60-01.01383	0.335718	0.067379	1979-08-11		RGI60-01.01383	0.365437	0.04045	1990-09-26		RGI60-01.01383	0.292	0.031534	2005-08-11		RGI60-01.01383	0.225798	0.050058	2014-08-20		RGI60-01.01383	0.191795	0.010649	Mountain Glacier	2019-09-06	RGI60-01.01383	Mountain Glacier	Equidimensional	Ice scoured bedrock	Normal	0			RGI60-01.01383	-0.454062	249	-0.00182354	70.3038
RGI60-01.01384	0.121346	0.066244	31.07.1770		Glacieret	RGI60-01.01384	0.039449	0.007646	1948-08-01		Glacieret	RGI60-01.01384	0.040684	0.065816	1979-08-11		RGI60-01.01384	0.045238	0.039618	1990-09-26		RGI60-01.01384	0.036	0.030715	2005-08-11		RGI60-01.01384	0.034508	0.049331	2014-08-20		RGI60-01.01384	0.033995	0.010444	Glacieret	2019-09-01	RGI60-01.01384	Glacieret	Very top heavy	Ice scoured bedrock	Normal	0			RGI60-01.01384	-0.087351	249	-0.000350807	71.9851
RGI60-01.01386	0.57977	0.068675	31.07.1770		Glacieret	RGI60-01.01386	0.353953	0.00881	1948-08-01		Glacieret	RGI60-01.01386	0.404557	0.067744	1979-08-11		RGI60-01.01386	0.409012	0.040563	1990-09-26		RGI60-01.01386	0.378	0.03181	2005-08-11		RGI60-01.01386	0.177328	0.049874	2014-08-20		RGI60-01.01386	0.020365	0.010426	Glacieret	2019-09-01	RGI60-01.01386	Glacieret	Top heavy	Ice scoured bedrock	Normal	0			RGI60-01.01386	-0.559405	249	-0.00224661	96.4874
RGI60-01.01387	0.979398	0.070795	31.07.1770		Mountain Glacier	RGI60-01.01387	0.550714	0.009538	1948-08-01		Mountain Glacier	RGI60-01.01387	0.474749	0.068116	1979-08-11		RGI60-01.01387	0.435461	0.040632	1990-09-26		RGI60-01.01387	0.439	0.032005	2005-08-11		RGI60-01.01387	0.435461	0.050855	2014-08-20		RGI60-01.01387	0.340815	0.010843	Mountain Glacier	2019-09-01	RGI60-01.01387	Mountain Glacier	Bottom heavy	Ice scoured bedrock	Normal	0			RGI60-01.01387	-0.638583	249	-0.00256459	65.2016
RGI60-01.01388	0.769265	0.06968	31.07.1770		Mountain Glacier	RGI60-01.01388	0.383116	0.008918	1948-08-01		Mountain Glacier	RGI60-01.01388	0.534771	0.068434	1979-08-11		RGI60-01.01388	0.53771	0.040898	1990-09-26		RGI60-01.01388	0.504	0.032213	2005-08-11		RGI60-01.01388	0.134793	0.049712	2014-08-20		RGI60-01.01388	0.006301	0.010408	Mountain Glacier	2019-09-01	RGI60-01.01388	Mountain Glacier	Very bottom heavy	Ice scoured bedrock	Normal	0			RGI60-01.01388	-0.762964	249	-0.00306411	99.1809
RGI60-01.01389	0.536429	0.068445	31.07.1770		Mountain Glacier	RGI60-01.01389	0.223639	0.008327	1980-08-05		Mountain Glacier	RGI60-01.01389	0.215691	0.066743	1979-08-11		RGI60-01.01389	0.251704	0.040154	1990-09-26		RGI60-01.01389	0.213	0.031282	2005-08-11		RGI60-01.01389	0.122764	0.049667	2014-08-20		RGI60-01.01389	0.088728	0.010515	Mountain Glacier	2019-09-01	RGI60-01.01389	Mountain Glacier	Equidimensional	Ice scoured bedrock	Normal	0			RGI60-01.01389	-0.447701	249	-0.001798	83.4595
RGI60-01.01390	778.556	8.537	31.07.1770	Taku Glacier	Outlet glacier	RGI60-01.01390	731.04	2.71235	1948-08-01	Taku Glacier	Outlet glacier	RGI60-01.01390	739.259	3.98367	1979-08-11	Taku Glacier	RGI60-01.01390	738.099	1.95856	1990-09-26	Taku Glacier	RGI60-01.01390	736.069	2.38602	2005-08-11	Taku Glacier	RGI60-01.01390	733.485	2.83644	2014-08-20	Taku Glacier	RGI60-01.01390	728.602	0.957583	Outlet glacier	2019-09-01	RGI60-01.01390	Outlet glacier	Very top heavy	Lacustrine	Normal	0.7246		Taku Glacier	RGI60-01.01390	-49.9534	249	-0.200616	6.41617
RGI60-01.01391	0.819008	0.069944	31.07.1770		Outlet glacier	RGI60-01.01391	0.735331	0.010221	1948-08-01		Outlet glacier	RGI60-01.01391	0.724489	0.06944	1979-08-11		RGI60-01.01391	0.727356	0.041391	1990-05-20		RGI60-01.01391	0.51	0.032232	2005-08-11		RGI60-01.01391	0.501885	0.051107	2015-08-14		RGI60-01.01391	0.418176	0.010944	Outlet glacier	2019-09-01	RGI60-01.01391	Outlet glacier	Top heavy	Ice scoured bedrock	Normal	0			RGI60-01.01391	-0.400832	249	-0.00160977	48.9412
RGI60-01.01392	1.12636	0.071574	31.07.1770		Glacieret	RGI60-01.01392	0.455637	0.009186	1948-08-01		Glacieret	RGI60-01.01392	0.496805	0.068233	1979-08-11		RGI60-01.01392	0.44729	0.040663	1990-05-20		RGI60-01.01392	0.314	0.031605	2005-08-11		RGI60-01.01392	0.261277	0.050193	2015-08-14		RGI60-01.01392	0.156671	0.010604	Glacieret	2019-09-01	RGI60-01.01392	Glacieret	Equidimensional	Ice scoured bedrock	Normal	0			RGI60-01.01392	-0.969685	249	-0.00389432	86.0905
RGI60-01.01393	2.09931	0.076734	31.07.1770		Mountain Glacier	RGI60-01.01393	1.75777	0.014004	1948-08-01		Mountain Glacier	RGI60-01.01393	1.33941	0.072699	1979-08-11		RGI60-01.01393	1.34406	0.042995	1990-05-20		RGI60-01.01393	1.324	0.034837	2005-08-11		RGI60-01.01393	1.22259	0.053846	2015-08-14		RGI60-01.01393	1.05585	0.011773	Mountain Glacier	2019-09-01	RGI60-01.01393	Mountain Glacier	Very bottom heavy	Ice scoured bedrock	Disconnected	0			RGI60-01.01393	-1.04347	249	-0.00419063	49.7051
RGI60-01.01394	7.6035	0.105928	31.07.1770		Valley Glacier	RGI60-01.01394	5.10799	0.0264	1979-08-11		Valley Glacier	RGI60-01.01394	5.10799	0.092672	1979-08-11		RGI60-01.01394	5.36132	0.053439	1990-05-20		RGI60-01.01394	4.779	0.045893	2005-08-11		RGI60-01.01394	4.61881	0.066751	2015-07-06		RGI60-01.01394	4.39781	0.016117	Valley Glacier	2019-09-01	RGI60-01.01394	Valley Glacier	Equidimensional	Ice scoured bedrock	Normal	0			RGI60-01.01394	-3.20569	249	-0.0128742	42.1607
RGI60-01.01395	5.31665	0.093799	31.07.1770		Valley Glacier	RGI60-01.01395	3.40817	0.02011	1979-08-11		Valley Glacier	RGI60-01.01395	3.40817	0.083663	1979-08-11		RGI60-01.01395	3.34624	0.0482	1990-05-20		RGI60-01.01395	3.002	0.040206	2005-08-11		RGI60-01.01395	2.74606	0.059635	2015-07-06		RGI60-01.01395	2.63565	0.013826	Valley Glacier	2019-09-01	RGI60-01.01395	Valley Glacier	Very bottom heavy	Ice scoured bedrock	Normal	0			RGI60-01.01395	-2.681	249	-0.0107671	50.4265
RGI60-01.01396	1.01351	0.070975	31.07.1770		Mountain Glacier	RGI60-01.01396	0.571045	0.009613	1979-08-11		Mountain Glacier	RGI60-01.01396	0.571045	0.068627	1979-08-11		RGI60-01.01396	0.539405	0.040902	1990-05-20		RGI60-01.01396	0.457	0.032062	2005-08-11		RGI60-01.01396	0.412321	0.050767	2015-07-06		RGI60-01.01396	0.393295	0.010911	Mountain Glacier	2019-09-01	RGI60-01.01396	Mountain Glacier	Bottom heavy	Ice scoured bedrock	Disconnected	18.8385			RGI60-01.01396	-0.620214	249	-0.00249082	61.1947
RGI60-01.01398	0.44076	0.067938	31.07.1770		Mountain Glacier	RGI60-01.01398	0.44076	0.009131	1979-08-11		Mountain Glacier	RGI60-01.01398	0.44076	0.067936	1979-08-11		RGI60-01.01398	0.480292	0.040749	1990-05-20		RGI60-01.01398	0.421	0.031947	2005-08-11		RGI60-01.01398	0.372681	0.050616	2015-07-06		RGI60-01.01398	0.338588	0.01084	Mountain Glacier	2019-09-01	RGI60-01.01398	Mountain Glacier	Very bottom heavy	Ice scoured bedrock	Normal	0			RGI60-01.01398	-0.102172	249	-0.000410329	23.1809
RGI60-01.01399	0.220978	0.066772	31.07.1770		Glacieret	RGI60-01.01399	0.266482	0.008486	1979-08-11		Glacieret	RGI60-01.01399	0.266482	0.067012	1979-08-11		RGI60-01.01399	0.262349	0.040182	1990-05-20		RGI60-01.01399	0.249	0.031397	2005-08-11		RGI60-01.01399	0.19347	0.049935	2015-07-06		RGI60-01.01399	0.180462	0.010635	Glacieret	2019-09-01	RGI60-01.01399	Glacieret	Bottom heavy	Ice scoured bedrock	Normal	0			RGI60-01.01399	-0.040516	249	-0.000162715	18.3349
RGI60-01.01400	0.621715	0.068898	31.07.1770		Mountain Glacier																																<Null>	<Null>	<Null>	<Null>	<Null>	<Null>			RGI60-01.01400	-0.621715	249	-0.00249685	100
RGI60-01.01401	10.8014	0.122893	31.07.1770	South Glacier	Valley glacier	RGI60-01.01401	9.95294	0.044326	1948-08-01	South Glacier	Valley Glacier	RGI60-01.01401	9.49437	0.11592	1979-08-11	South Glacier	RGI60-01.01401	9.36446	0.063848	1990-09-26	South Glacier	RGI60-01.01401	8.792	0.058734	2004-08-15	South Glacier	RGI60-01.01401	8.38853	0.081076	2014-08-02	South Glacier	RGI60-01.01401	7.87397	0.020636	Valley Glacier	2019-09-07	RGI60-01.01401	Valley Glacier	Very top heavy	Ice scoured bedrock	Normal	0		South Glacier	RGI60-01.01401	-2.92739	249	-0.0117566	27.102
RGI60-01.01402	7.26983	0.104161	31.07.1770		Valley glacier	RGI60-01.01402	6.26509	0.030681	1948-08-01		Valley Glacier	RGI60-01.01402	5.43421	0.094401	1979-08-11		RGI60-01.01402	5.33326	0.053366	1990-09-26		RGI60-01.01402	4.91	0.046312	2004-08-15		RGI60-01.01402	4.39435	0.065899	2014-08-02		RGI60-01.01402	3.85677	0.015414	Valley Glacier	2019-09-07	RGI60-01.01402	Valley Glacier	Equidimensional	Ice scoured bedrock	Disconnected	7.78981			RGI60-01.01402	-3.41306	249	-0.0137071	46.9482
RGI60-01.01403	12.0488	0.12951	31.07.1770	Denver Glacier	Valley Glacier	RGI60-01.01403	11.1377	0.048709	1948-08-01	Denver Glacier	Valley Glacier	RGI60-01.01403	9.92627	0.118209	1979-08-11	Denver Glacier	RGI60-01.01403	9.90103	0.065243	1990-09-26	Denver Glacier	RGI60-01.01403	8.885	0.059032	2004-08-15	Denver Glacier	RGI60-01.01403	8.37372	0.08102	2014-08-02	Denver Glacier	RGI60-01.01403	8.00797	0.02081	Valley Glacier	2019-09-07	RGI60-01.01403	Valley Glacier	Very top heavy	Ice scoured bedrock	Disconnected	23.2372		Denver Glacier	RGI60-01.01403	-4.04083	249	-0.0162282	33.5372
RGI60-01.01404	0.929295	0.070529	31.07.1770		Mountain Glacier	RGI60-01.01404	0.665915	0.009964	1948-08-01		Mountain Glacier	RGI60-01.01404	0.44913	0.06798	1979-08-11		RGI60-01.01404	0.419242	0.04059	1990-09-26		RGI60-01.01404	0.388	0.031842	2004-08-15		RGI60-01.01404	0.2636	0.050202	2014-08-02		RGI60-01.01404	0.181006	0.010635	Mountain Glacier	2019-09-07	RGI60-01.01404	Mountain Glacier	Equidimensional	Ice scoured bedrock	Normal	0			RGI60-01.01404	-0.748289	249	-0.00300518	80.5222
RGI60-01.01405	0.702495	0.069326	31.07.1770		Mountain Glacier	RGI60-01.01405	0.710946	0.010131	1948-08-01		Mountain Glacier	RGI60-01.01405	0.66236	0.069111	1979-08-11		RGI60-01.01405	0.627377	0.041131	1990-09-26		RGI60-01.01405	0.675	0.03276	2004-08-15		RGI60-01.01405	0.419807	0.050795	2014-08-02		RGI60-01.01405	0.343054	0.010846	Mountain Glacier	2019-09-07	RGI60-01.01405	Mountain Glacier	Very top heavy	Ice scoured bedrock	Disconnected	0			RGI60-01.01405	-0.359441	249	-0.00144354	51.1663
RGI60-01.01406	1.10484	0.07146	31.07.1770		Mountain Glacier	RGI60-01.01406	1.17091	0.011832	1948-08-01		Mountain Glacier	RGI60-01.01406	1.22367	0.072085	1979-08-11		RGI60-01.01406	1.23191	0.042703	1990-09-26		RGI60-01.01406	1.161	0.034315	2004-08-15		RGI60-01.01406	1.11866	0.053451	2014-08-02		RGI60-01.01406	1.02448	0.011732	Mountain Glacier	2019-09-07	RGI60-01.01406	Mountain Glacier	Top heavy	Ice scoured bedrock	Normal	0			RGI60-01.01406	-0.080363	249	-0.000322743	7.27371
RGI60-01.01407	3.13743	0.082242	31.07.1770		Valley Glacier	RGI60-01.01407	2.91744	0.018295	1948-08-01		Valley Glacier	RGI60-01.01407	2.91315	0.08104	1979-08-11		RGI60-01.01407	2.94989	0.04717	1990-09-26		RGI60-01.01407	2.769	0.039461	2004-08-15		RGI60-01.01407	2.68405	0.059399	2014-08-02		RGI60-01.01407	2.53489	0.013695	Valley Glacier	2019-09-07	RGI60-01.01407	Valley Glacier	Top heavy	Ice scoured bedrock	Normal	0			RGI60-01.01407	-0.602539	249	-0.00241984	19.2049
RGI60-01.01408	0.429437	0.067878	31.07.1770		Mountain Glacier	RGI60-01.01408	0.417717	0.009046	1948-08-01		Mountain Glacier	RGI60-01.01408	0.467809	0.068079	1979-08-11		RGI60-01.01408	0.456988	0.040688	1990-09-26		RGI60-01.01408	0.343	0.031698	2004-08-15		RGI60-01.01408	0.291062	0.050306	2014-08-02		RGI60-01.01408	0.272478	0.010754	Mountain Glacier	2019-09-07	RGI60-01.01408	Mountain Glacier	Very bottom heavy	Ice scoured bedrock	Normal	0			RGI60-01.01408	-0.156959	249	-0.000630357	36.5499
RGI60-01.01409	0.856609	0.070144	31.07.1770		Mountain Glacier	RGI60-01.01409	0.656818	0.00993	1948-08-01		Mountain Glacier	RGI60-01.01409	0.543535	0.068481	1979-08-11		RGI60-01.01409	0.537896	0.040899	1990-09-26		RGI60-01.01409	0.57	0.032424	2004-08-15		RGI60-01.01409	0.412063	0.050766	2014-08-02		RGI60-01.01409	0.368152	0.010879	Mountain Glacier	2019-09-07	RGI60-01.01409	Mountain Glacier	Very top heavy	Ice scoured bedrock	Normal	0			RGI60-01.01409	-0.488457	249	-0.00196167	57.0222
RGI60-01.01410	0.241078	0.066879	31.07.1770		Glacieret	RGI60-01.01410	0.15129	0.00806	1948-08-01		Glacieret	RGI60-01.01410	0.159557	0.066446	1979-08-11		RGI60-01.01410	0.184537	0.03998	1990-09-26		RGI60-01.01410	0.154	0.031093	2004-08-15		RGI60-01.01410	0.046043	0.049375	2014-08-02							<Null>	<Null>	<Null>	<Null>	<Null>	<Null>			RGI60-01.01410	-0.241078	249	-0.000968185	100
RGI60-01.01411	3.77552	0.085626	31.07.1770		Mountain glacier	RGI60-01.01411	2.77989	0.017786	1948-08-01		Mountain Glacier	RGI60-01.01411	2.70428	0.079933	1979-08-11		RGI60-01.01411	2.69182	0.046499	1990-09-26		RGI60-01.01411	2.289	0.037925	2004-08-15		RGI60-01.01411	1.5578	0.05512	2015-08-14		RGI60-01.01411	1.28302	0.012068	Mountain Glacier	2019-09-07	RGI60-01.01411	Mountain Glacier	Very bottom heavy	Ice scoured bedrock	Normal	0			RGI60-01.01411	-2.4925	249	-0.01001	66.0175
RGI60-01.01412	0.468797	0.068087	31.07.1770		Mountain Glacier	RGI60-01.01412	0.411525	0.009023	1948-08-01		Mountain Glacier	RGI60-01.01412	0.436509	0.067913	1979-08-11		RGI60-01.01412	0.403186	0.040548	1990-09-26		RGI60-01.01412	0.267	0.031454	2004-08-15		RGI60-01.01412	0.25986	0.050187	2015-08-14		RGI60-01.01412	0.227395	0.010696	Mountain Glacier	2019-09-07	RGI60-01.01412	Mountain Glacier	Top heavy	Ice scoured bedrock	Normal	0			RGI60-01.01412	-0.241402	249	-0.000969486	51.4939
RGI60-01.01413	0.160652	0.066452	31.07.1770		Glacieret	RGI60-01.01413	0.166256	0.008115	1979-08-11		Glacieret	RGI60-01.01413	0.166256	0.066481	1979-08-11		RGI60-01.01413	0.214536	0.040058	1990-05-20		RGI60-01.01413	0.088	0.030882	2005-08-11		RGI60-01.01413	0.027702	0.049305	2015-08-14		RGI60-01.01413	0.011266	0.010415	Glacieret	2019-09-01	RGI60-01.01413	Glacieret	Bottom heavy	Ice scoured bedrock	Normal	0			RGI60-01.01413	-0.149386	249	-0.000599944	92.9873
RGI60-01.01414	2.29645	0.07778	31.07.1770		Glacieret	RGI60-01.01414	0.561582	0.009578	1948-08-01		Glacieret	RGI60-01.01414	0.632626	0.068953	1979-08-11		RGI60-01.01414	0.471948	0.040727	1990-05-20		RGI60-01.01414	0.628	0.03261	2005-08-11		RGI60-01.01414	0.303566	0.050354	2015-08-14		RGI60-01.01414	0.093515	0.010522	Glacieret	2019-09-01	RGI60-01.01414	Glacieret	Equidimensional	Ice scoured bedrock	Disconnected	0			RGI60-01.01414	-2.20294	249	-0.00884714	95.9279
RGI60-01.01415	25.5062	0.20089	31.07.1770		Outlet glacier	RGI60-01.01415	24.1648	0.09691	1948-08-01		Outlet glacier	RGI60-01.01415	22.157	0.183032	1979-08-11		RGI60-01.01415	21.4877	0.095368	1990-09-26		RGI60-01.01415	18.66	0.090312	2005-08-11		RGI60-01.01415	17.631	0.116198	2014-08-02		RGI60-01.01415	16.6933	0.032101	Outlet glacier	2019-09-01	RGI60-01.01415	Outlet glacier	Equidimensional	Ice scoured bedrock	Disconnected	3.37487			RGI60-01.01415	-8.8129	249	-0.0353932	34.5519
RGI60-01.01416	0.461341	0.068047	31.07.1770		Mountain Glacier	RGI60-01.01416	0.388194	0.008936	1980-08-05		Mountain Glacier	RGI60-01.01416	0.383032	0.06763	1979-08-11		RGI60-01.01416	0.371329	0.040465	1990-09-26		RGI60-01.01416	0.326	0.031643	2005-08-11		RGI60-01.01416	0.268627	0.050221	2014-08-02		RGI60-01.01416	0.240371	0.010712	Mountain Glacier	2019-09-01	RGI60-01.01416	Mountain Glacier	Bottom heavy	Ice scoured bedrock	Normal	0			RGI60-01.01416	-0.22097	249	-0.00088743	47.8973
RGI60-01.01417	0.156549	0.06643	31.07.1770		Glacieret	RGI60-01.01417	0.170561	0.008131	1948-08-01		Glacieret	RGI60-01.01417	0.133715	0.066309	1979-08-11		RGI60-01.01417	0.146773	0.039882	1990-09-26		RGI60-01.01417	0.11	0.030952	2005-08-11		RGI60-01.01417	0.057815	0.04942	2014-08-02		RGI60-01.01417	0.022679	0.010429	Glacieret	2019-09-01	RGI60-01.01417	Glacieret	Equidimensional	Ice scoured bedrock	Normal	0			RGI60-01.01417	-0.13387	249	-0.000537631	85.5132
RGI60-01.01419	4.86318	0.091395	31.07.1770		Mountain Glacier	RGI60-01.01419	4.33716	0.023547	1948-08-01		Mountain Glacier	RGI60-01.01419	3.8573	0.086044	1979-08-11		RGI60-01.01419	3.55878	0.048753	1990-09-26		RGI60-01.01419	2.983	0.040146	2004-08-15		RGI60-01.01419	2.83239	0.059963	2014-08-02		RGI60-01.01419	2.39925	0.013519	Mountain Glacier	2019-09-07	RGI60-01.01419	Mountain Glacier	Top heavy	Ice scoured bedrock	Disconnected	0			RGI60-01.01419	-2.46393	249	-0.00989529	50.665
RGI60-01.01420	19.2972	0.167956	31.07.1770		Outlet glacier	RGI60-01.01420	17.7988	0.073355	1948-08-01		Outlet glacier	RGI60-01.01420	16.5636	0.153387	1979-08-11		RGI60-01.01420	15.8395	0.080683	1990-09-26		RGI60-01.01420	15.248	0.079394	2005-08-11		RGI60-01.01420	13.9528	0.102221	2014-08-02		RGI60-01.01420	13.3232	0.02772	Outlet glacier	2019-09-01	RGI60-01.01420	Outlet glacier	Equidimensional	Ice scoured bedrock	Disconnected	0			RGI60-01.01420	-5.97402	249	-0.0239921	30.958
RGI60-01.01421	0.780741	0.069741	31.07.1770		Glacieret	RGI60-01.01421	0.53898	0.009494	1948-08-01		Glacieret	RGI60-01.01421	0.422753	0.067841	1979-08-11		RGI60-01.01421	0.465889	0.040711	1990-09-26		RGI60-01.01421	0.433	0.031986	2005-08-11		RGI60-01.01421	0.430314	0.050835	2014-08-02		RGI60-01.01421	0.269651	0.010751	Glacieret	2019-09-01	RGI60-01.01421	Glacieret	Equidimensional	Ice scoured bedrock	Normal	0			RGI60-01.01421	-0.51109	249	-0.00205257	65.4622
RGI60-01.01422	9.23009	0.114558	31.07.1770		Outlet glacier	RGI60-01.01422	7.57498	0.035527	1948-08-01		Outlet glacier	RGI60-01.01422	6.94745	0.102421	1979-08-11		RGI60-01.01422	6.62746	0.056731	1990-09-26		RGI60-01.01422	5.949	0.049637	2005-08-11		RGI60-01.01422	5.5174	0.070166	2014-08-02		RGI60-01.01422	5.06229	0.016981	Outlet glacier	2019-09-01	RGI60-01.01422	Outlet glacier	Equidimensional	Ice scoured bedrock	Normal	0			RGI60-01.01422	-4.1678	249	-0.0167382	45.1545
RGI60-01.01423	2.51221	0.078925	31.07.1770		Valley Glacier	RGI60-01.01423	1.93482	0.014659	1948-08-01		Valley Glacier	RGI60-01.01423	2.11858	0.076828	1979-08-11		RGI60-01.01423	2.11455	0.044998	1990-09-26		RGI60-01.01423	1.954	0.036853	2004-08-15		RGI60-01.01423	1.76738	0.055916	2014-08-02		RGI60-01.01423	1.5079	0.01236	Valley Glacier	2019-09-07	RGI60-01.01423	Valley Glacier	Very bottom heavy	Ice scoured bedrock	Normal	0			RGI60-01.01423	-1.00431	249	-0.00403338	39.9772
RGI60-01.01424	30.1452	0.225497	31.07.1770		Valley Glacier	RGI60-01.01424	29.4284	0.116385	1948-08-01		Valley Glacier	RGI60-01.01424	27.5579	0.211657	1979-08-11		RGI60-01.01424	26.9001	0.10944	1990-09-26		RGI60-01.01424	24.531	0.109099	2004-08-15		RGI60-01.01424	21.6937	0.131636	2014-08-02		RGI60-01.01424	20.023	0.03643	Valley Glacier	2019-09-07	RGI60-01.01424	Valley Glacier	Very bottom heavy	Ice scoured bedrock	Disconnected	0			RGI60-01.01424	-10.1221	249	-0.0406512	33.578
RGI60-01.01425	12.6526	0.132713	31.07.1770		Valley Glacier	RGI60-01.01425	9.61841	0.043088	1948-08-01		Valley Glacier	RGI60-01.01425	8.63206	0.11135	1979-08-11		RGI60-01.01425	8.1852	0.060782	1990-09-26		RGI60-01.01425	7.801	0.055563	2004-08-15		RGI60-01.01425	6.62689	0.074382	2014-08-02		RGI60-01.01425	6.34785	0.018652	Valley Glacier	2019-09-07	RGI60-01.01425	Valley Glacier	Top heavy	Ice scoured bedrock	Normal	0			RGI60-01.01425	-6.30478	249	-0.0253204	49.8298
RGI60-01.01426	4.75042	0.090798	31.07.1770		Valley Glacier	RGI60-01.01426	4.02644	0.022398	1948-08-01		Valley Glacier	RGI60-01.01426	3.39684	0.083603	1979-08-11		RGI60-01.01426	3.15278	0.047697	1990-09-26		RGI60-01.01426	2.382	0.038222	2004-08-15		RGI60-01.01426	1.95787	0.05664	2014-08-02		RGI60-01.01426	1.71273	0.012627	Valley Glacier	2019-09-07	RGI60-01.01426	Valley Glacier	Bottom heavy	Ice scoured bedrock	Disconnected	1.59512			RGI60-01.01426	-3.03769	249	-0.0121996	63.9457
RGI60-01.01427	0.302027	0.067202	31.07.1770		Glacieret	RGI60-01.01427	0.200352	0.008241	1948-08-01		Glacieret	RGI60-01.01427	0.204135	0.066682	1979-08-11		RGI60-01.01427	0.180459	0.039969	1990-09-26		RGI60-01.01427	0.057	0.030782	2004-08-15		RGI60-01.01427	0.042791	0.049363	2014-08-02		RGI60-01.01427	0.008441	0.010411	Glacieret	2019-09-07	RGI60-01.01427	Glacieret	Very bottom heavy	Ice scoured bedrock	Normal	0			RGI60-01.01427	-0.293586	249	-0.00117906	97.2052
RGI60-01.01428	0.218844	0.066761	31.07.1770		Mountain Glacier	RGI60-01.01428	0.164148	0.008107	1948-08-01		Mountain Glacier	RGI60-01.01428	0.195334	0.066635	1979-08-11		RGI60-01.01428	0.21476	0.040058	1990-09-26		RGI60-01.01428	0.15	0.03108	2004-08-15		RGI60-01.01428	0.100577	0.049582	2014-08-02							<Null>	<Null>	<Null>	<Null>	<Null>	<Null>			RGI60-01.01428	-0.218844	249	-0.000878892	100
RGI60-01.01429	1.23426	0.072147	31.07.1770		Mountain Glacier	RGI60-01.01429	1.11565	0.011628	1948-08-01		Mountain Glacier	RGI60-01.01429	1.17107	0.071807	1979-08-11		RGI60-01.01429	1.13751	0.042458	1990-09-26		RGI60-01.01429	0.942	0.033614	2004-08-15		RGI60-01.01429	0.796441	0.052226	2014-08-02		RGI60-01.01429	0.658371	0.011256	Mountain Glacier	2019-09-07	RGI60-01.01429	Mountain Glacier	Top heavy	Ice scoured bedrock	Normal	0			RGI60-01.01429	-0.575887	249	-0.0023128	46.6586
RGI60-01.01430	0.635044	0.068968	31.07.1770		Mountain Glacier	RGI60-01.01430	0.488847	0.009309	1948-08-01		Mountain Glacier	RGI60-01.01430	0.475552	0.06812	1979-08-11		RGI60-01.01430	0.472864	0.040729	1990-09-26		RGI60-01.01430	0.414	0.031925	2004-08-15		RGI60-01.01430	0.333723	0.050468	2014-08-02		RGI60-01.01430	0.295013	0.010784	Mountain Glacier	2019-09-07	RGI60-01.01430	Mountain Glacier	Equidimensional	Ice scoured bedrock	Normal	0			RGI60-01.01430	-0.340031	249	-0.00136559	53.5445
RGI60-01.01431	0.345319	0.067432	31.07.1770		Glacieret	RGI60-01.01431	0.180528	0.008168	1948-08-01		Glacieret	RGI60-01.01431	0.226766	0.066802	1979-08-11		RGI60-01.01431	0.243406	0.040133	1990-09-26		RGI60-01.01431	0.22	0.031304	2004-08-15		RGI60-01.01431	0.074182	0.049482	2014-08-02		RGI60-01.01431	0.047717	0.010462	Glacieret	2019-09-07	RGI60-01.01431	Glacieret	Equidimensional	Ice scoured bedrock	Normal	0			RGI60-01.01431	-0.297602	249	-0.00119519	86.1818
RGI60-01.01432	0.316278	0.067278	31.07.1770		Glacieret	RGI60-01.01432	0.218713	0.008309	1948-08-01		Glacieret	RGI60-01.01432	0.208441	0.066705	1979-08-11		RGI60-01.01432	0.209541	0.040045	1990-09-26		RGI60-01.01432	0.235	0.031352	2004-08-15		RGI60-01.01432	0.155011	0.049789	2014-08-02		RGI60-01.01432	0.110563	0.010544	Glacieret	2019-09-07	RGI60-01.01432	Glacieret	Equidimensional	Ice scoured bedrock	Normal	0			RGI60-01.01432	-0.205715	249	-0.000826165	65.0425
RGI60-01.01433	12.9411	0.134235	31.07.1770		Valley Glacier	RGI60-01.01433	11.733	0.050912	1948-08-01		Valley Glacier	RGI60-01.01433	10.7934	0.122805	1979-08-11		RGI60-01.01433	10.5729	0.066989	1990-05-20		RGI60-01.01433	10.834	0.065269	2005-08-11		RGI60-01.01433	10.2597	0.088187	2015-08-14		RGI60-01.01433	9.67516	0.022978	Valley Glacier	2019-09-01	RGI60-01.01433	Valley Glacier	Equidimensional	Ice scoured bedrock	Disconnected	18.2276			RGI60-01.01433	-3.26596	249	-0.0131163	25.2371
RGI60-01.01437	15.9643	0.150278	31.07.1770		Valley Glacier	RGI60-01.01437	13.7923	0.058532	1948-08-01		Valley Glacier	RGI60-01.01437	12.7786	0.133327	1979-08-11		RGI60-01.01437	12.4333	0.071827	1990-09-26		RGI60-01.01437	10.919	0.065541	2005-08-11		RGI60-01.01437	9.11385	0.083833	2014-08-02		RGI60-01.01437	8.63284	0.021623	Valley Glacier	2019-09-01	RGI60-01.01437	Valley Glacier	Equidimensional	Ice scoured bedrock	Disconnected	6.25641			RGI60-01.01437	-7.33142	249	-0.0294435	45.924
RGI60-01.01438	1.65273	0.074366	31.07.1770		Mountain Glacier	RGI60-01.01438	1.06163	0.011428	1948-08-01		Mountain Glacier	RGI60-01.01438	1.25374	0.072245	1979-08-11		RGI60-01.01438	1.25605	0.042766	1990-09-26		RGI60-01.01438	0.786	0.033115	2005-08-11		RGI60-01.01438	0.952342	0.052819	2014-08-20		RGI60-01.01438	0.676588	0.01128	Mountain Glacier	2019-09-01	RGI60-01.01438	Mountain Glacier	Very top heavy	Ice scoured bedrock	Normal	0			RGI60-01.01438	-0.97614	249	-0.00392024	59.0624
RGI60-01.01439	0.308081	0.067234	31.07.1770		Glacieret	RGI60-01.01439	0.159134	0.008089	1948-08-01		Glacieret	RGI60-01.01439	0.290809	0.067141	1979-08-11		RGI60-01.01439	0.342879	0.040391	1990-09-26		RGI60-01.01439	0.155	0.031096	2005-08-11		RGI60-01.01439	0.125764	0.049678	2014-08-20		RGI60-01.01439	0.078855	0.010503	Glacieret	2019-09-01	RGI60-01.01439	Glacieret	Top heavy	Ice scoured bedrock	Normal	0			RGI60-01.01439	-0.229226	249	-0.000920586	74.4045
RGI60-01.01440	0.587465	0.068716	31.07.1770		Mountain Glacier	RGI60-01.01440	0.389429	0.008941	1948-08-01		Mountain Glacier	RGI60-01.01440	0.407002	0.067757	1979-08-11		RGI60-01.01440	0.403365	0.040549	1990-09-26		RGI60-01.01440	0.394	0.031861	2005-08-11		RGI60-01.01440	0.303491	0.050353	2014-08-20		RGI60-01.01440	0.240043	0.010712	Mountain Glacier	2019-09-01	RGI60-01.01440	Mountain Glacier	Very top heavy	Ice scoured bedrock	Normal	0			RGI60-01.01440	-0.347422	249	-0.00139527	59.1392
RGI60-01.01441	0.39561	0.067698	31.07.1770		Glacieret	RGI60-01.01441	0.254155	0.00844	1948-08-01		Glacieret	RGI60-01.01441	0.293818	0.067157	1979-08-11		RGI60-01.01441	0.21603	0.040062	1990-09-26		RGI60-01.01441	0.208	0.031266	2005-08-11		RGI60-01.01441	0.195337	0.049942	2014-08-20		RGI60-01.01441	0.109086	0.010542	Glacieret	2019-09-01	RGI60-01.01441	Glacieret	Equidimensional	Ice scoured bedrock	Disconnected	0			RGI60-01.01441	-0.286524	249	-0.0011507	72.4259
RGI60-01.01442	0.064997	0.065945	31.07.1770		Glacieret	RGI60-01.01442	0.064997	0.00774	1948-08-01		Glacieret	RGI60-01.01442	0.081972	0.066034	1979-08-11		RGI60-01.01442	0.076558	0.039699	1990-09-26		RGI60-01.01442	0.06	0.030792	2005-08-11		RGI60-01.01442	0.046001	0.049375	2014-08-20		RGI60-01.01442	0.021205	0.010428	Glacieret	2019-09-01	RGI60-01.01442	Glacieret	Equidimensional	Ice scoured bedrock	Normal	0			RGI60-01.01442	-0.043792	249	-0.000175871	67.3754
RGI60-01.01443	0.862071	0.070173	31.07.1770		Mountain Glacier	RGI60-01.01443	0.549572	0.009533	1948-08-01		Mountain Glacier	RGI60-01.01443	0.569691	0.068619	1979-08-11		RGI60-01.01443	0.588748	0.041031	1990-09-26		RGI60-01.01443	0.532	0.032302	2005-08-11		RGI60-01.01443	0.524455	0.051193	2014-08-20		RGI60-01.01443	0.448526	0.010983	Mountain Glacier	2019-09-01	RGI60-01.01443	Mountain Glacier	Equidimensional	Ice scoured bedrock	Normal	0			RGI60-01.01443	-0.413545	249	-0.00166082	47.9711
RGI60-01.01445	0.564311	0.068593	31.07.1770		Mountain Glacier	RGI60-01.01445	0.368945	0.008865	1948-08-01		Mountain Glacier	RGI60-01.01445	0.404155	0.067742	1979-08-11		RGI60-01.01445	0.32832	0.040354	1990-09-26		RGI60-01.01445	0.286	0.031515	2005-08-11		RGI60-01.01445	0.265629	0.050209	2014-08-20		RGI60-01.01445	0.248851	0.010724	Mountain Glacier	2019-09-01	RGI60-01.01445	Mountain Glacier	Very bottom heavy	Ice scoured bedrock	Normal	0			RGI60-01.01445	-0.31546	249	-0.00126691	55.9018
RGI60-01.01446	0.362913	0.067525	31.07.1770		Glacieret	RGI60-01.01446	0.113176	0.007919	1948-08-01		Glacieret	RGI60-01.01446	0.134773	0.066314	1979-08-11		RGI60-01.01446	0.141217	0.039867	1990-09-26		RGI60-01.01446	0.141	0.031051	2005-08-11		RGI60-01.01446	0.103163	0.049592	2014-08-20		RGI60-01.01446	0.032059	0.010442	Glacieret	2019-09-01	RGI60-01.01446	Glacieret	Very top heavy	Ice scoured bedrock	Normal	0			RGI60-01.01446	-0.330854	249	-0.00132873	91.1662
RGI60-01.01448	1.19304	0.071928	31.07.1770		Mountain Glacier	RGI60-01.01448	0.897305	0.01082	1948-08-01		Mountain Glacier	RGI60-01.01448	1.04968	0.071163	1979-08-11		RGI60-01.01448	1.01273	0.042133	1990-09-26		RGI60-01.01448	0.817	0.033214	2005-08-11		RGI60-01.01448	0.661628	0.051714	2014-08-20		RGI60-01.01448	0.649858	0.011245	Mountain Glacier	2019-09-01	RGI60-01.01448	Mountain Glacier	Equidimensional	Ice scoured bedrock	Normal	0			RGI60-01.01448	-0.543178	249	-0.00218144	45.5291
RGI60-01.01449	0.331812	0.06736	31.07.1770		Mountain Glacier	RGI60-01.01449	0.150751	0.008058	1948-08-01		Mountain Glacier	RGI60-01.01449	0.186048	0.066586	1979-08-11		RGI60-01.01449	0.22024	0.040073	1990-09-26		RGI60-01.01449	0.16	0.031112	2005-08-11		RGI60-01.01449	0.132506	0.049704	2014-08-20		RGI60-01.01449	0.06047	0.010479	Mountain Glacier	2019-09-01	RGI60-01.01449	Mountain Glacier	Bottom heavy	Ice scoured bedrock	Normal	0			RGI60-01.01449	-0.271342	249	-0.00108973	81.7758
RGI60-01.01451	1.78019	0.075042	31.07.1770		Mountain Glacier	RGI60-01.01451	1.44111	0.012832	1948-08-01		Mountain Glacier	RGI60-01.01451	1.58088	0.073979	1979-08-11		RGI60-01.01451	1.57417	0.043593	1990-09-26		RGI60-01.01451	1.402	0.035086	2005-08-11		RGI60-01.01451	1.15444	0.053587	2014-08-20		RGI60-01.01451	1.06775	0.011788	Mountain Glacier	2019-09-01	RGI60-01.01451	Mountain Glacier	Top heavy	Ice scoured bedrock	Normal	0			RGI60-01.01451	-0.712443	249	-0.00286122	40.0206
RGI60-01.01452	0.697567	0.0693	31.07.1770		Mountain Glacier	RGI60-01.01452	0.404237	0.008996	1948-08-01		Mountain Glacier	RGI60-01.01452	0.417503	0.067813	1979-08-11		RGI60-01.01452	0.448638	0.040666	1990-09-26		RGI60-01.01452	0.408	0.031906	2005-08-11		RGI60-01.01452	0.390437	0.050684	2014-08-20		RGI60-01.01452	0.332248	0.010832	Mountain Glacier	2019-09-01	RGI60-01.01452	Mountain Glacier	Very bottom heavy	Ice scoured bedrock	Normal	0			RGI60-01.01452	-0.365319	249	-0.00146714	52.3705
RGI60-01.01454	0.30603	0.067223	31.07.1770		Glacieret	RGI60-01.01454	0.123491	0.007957	1948-08-01		Glacieret	RGI60-01.01454	0.137207	0.066327	1979-08-11		RGI60-01.01454	0.156045	0.039906	1990-09-26		RGI60-01.01454	0.113	0.030962	2005-08-11		RGI60-01.01454	0.0985	0.049574	2014-08-20		RGI60-01.01454	0.082418	0.010507	Glacieret	2019-09-01	RGI60-01.01454	Glacieret	Equidimensional	Ice scoured bedrock	Normal	0			RGI60-01.01454	-0.223612	249	-0.00089804	73.0687
RGI60-01.01456	0.431137	0.067887	31.07.1770		Glacieret	RGI60-01.01456	0.196742	0.008228	1948-08-01		Glacieret	RGI60-01.01456	0.197403	0.066646	1979-08-11		RGI60-01.01456	0.207393	0.040039	1990-09-26		RGI60-01.01456	0.193	0.031218	2005-08-11		RGI60-01.01456	0.108364	0.049612	2014-08-20		RGI60-01.01456	0.064349	0.010484	Glacieret	2019-09-01	RGI60-01.01456	Glacieret	Very top heavy	Ice scoured bedrock	Normal	0			RGI60-01.01456	-0.366788	249	-0.00147304	85.0746
RGI60-01.01457	0.097654	0.066118	31.07.1770		Glacieret	RGI60-01.01457	0.034167	0.007626	1948-08-01		Glacieret	RGI60-01.01457	0.051678	0.065874	1979-08-11		RGI60-01.01457	0.118985	0.039809	1990-09-26		RGI60-01.01457	0.042	0.030734	2005-08-11												<Null>	<Null>	<Null>	<Null>	<Null>	<Null>			RGI60-01.01457	-0.097654	249	-0.000392185	100
RGI60-01.01459	0.224334	0.06679	31.07.1770		Glacieret	RGI60-01.01459	0.178235	0.008159	1948-08-01		Glacieret	RGI60-01.01459	0.203256	0.066677	1979-08-11		RGI60-01.01459	0.200448	0.040021	1990-09-26		RGI60-01.01459	0.123	0.030994	2005-08-11		RGI60-01.01459	0.093765	0.049556	2014-08-20		RGI60-01.01459	0.057527	0.010475	Glacieret	2019-09-01	RGI60-01.01459	Glacieret	Bottom heavy	Ice scoured bedrock	Normal	0			RGI60-01.01459	-0.166807	249	-0.000669908	74.3565
RGI60-01.01460	0.23175	0.066829	31.07.1770		Glacieret	RGI60-01.01460	0.119323	0.007941	1948-08-01		Glacieret	RGI60-01.01460	0.11112	0.066189	1979-08-11		RGI60-01.01460	0.088348	0.03973	1990-09-26		RGI60-01.01460	0.072	0.03083	2005-08-11		RGI60-01.01460	0.067962	0.049458	2014-08-20		RGI60-01.01460	0.057595	0.010475	Glacieret	2019-09-01	RGI60-01.01460	Glacieret	Equidimensional	Ice scoured bedrock	Normal	0			RGI60-01.01460	-0.174155	249	-0.000699418	75.1478
RGI60-01.01461	0.272199	0.067044	31.07.1770		Glacieret	RGI60-01.01461	0.174165	0.008144	1948-08-01		Glacieret	RGI60-01.01461	0.22683	0.066802	1979-08-11		RGI60-01.01461	0.265967	0.040192	1990-09-26		RGI60-01.01461	0.227	0.031326	2005-08-11		RGI60-01.01461	0.169967	0.049846	2014-08-20		RGI60-01.01461	0.050912	0.010466	Glacieret	2019-09-01	RGI60-01.01461	Glacieret	Very top heavy	Ice scoured bedrock	Normal	0			RGI60-01.01461	-0.221287	249	-0.000888703	81.296
RGI60-01.01462	0.188612	0.0666	31.07.1770		Glacieret	RGI60-01.01462	0.051225	0.00769	1948-08-01		Glacieret	RGI60-01.01462	0.054743	0.06589	1979-08-11		RGI60-01.01462	0.057706	0.03965	1990-09-26		RGI60-01.01462	0.038	0.030722	2005-08-11		RGI60-01.01462	0.036199	0.049338	2014-08-20		RGI60-01.01462	0.017434	0.010423	Glacieret	2019-09-01	RGI60-01.01462	Glacieret	Equidimensional	Ice scoured bedrock	Normal	0			RGI60-01.01462	-0.171178	249	-0.000687462	90.7567
RGI60-01.01463	0.793212	0.069807	31.07.1770		Mountain Glacier	RGI60-01.01463	0.305858	0.008632	1948-08-01		Mountain Glacier	RGI60-01.01463	0.310312	0.067245	1979-08-11		RGI60-01.01463	0.301088	0.040283	1990-09-26		RGI60-01.01463	0.316	0.031611	2005-08-11		RGI60-01.01463	0.231177	0.050078	2014-08-20		RGI60-01.01463	0.215542	0.01068	Mountain Glacier	2019-09-01	RGI60-01.01463	Mountain Glacier	Top heavy	Ice scoured bedrock	Normal	0			RGI60-01.01463	-0.57767	249	-0.00231996	72.8267
RGI60-01.01465	0.356364	0.06749	31.07.1770		Mountain Glacier	RGI60-01.01465	0.228804	0.008347	1948-08-01		Mountain Glacier	RGI60-01.01465	0.242818	0.066887	1979-08-11		RGI60-01.01465	0.308695	0.040303	1990-09-26		RGI60-01.01465	0.228	0.03133	2005-08-11		RGI60-01.01465	0.198786	0.049955	2014-08-20		RGI60-01.01465	0.114383	0.010549	Mountain Glacier	2019-09-01	RGI60-01.01465	Mountain Glacier	Equidimensional	Ice scoured bedrock	Normal	0			RGI60-01.01465	-0.241981	249	-0.000971811	67.9028
RGI60-01.01466	0.88118	0.070274	31.07.1770		Glacieret	RGI60-01.01466	0.449788	0.009164	1948-08-01		Glacieret	RGI60-01.01466	0.69133	0.069264	1979-08-11		RGI60-01.01466	0.759677	0.041475	1990-09-26		RGI60-01.01466	0.617	0.032574	2005-08-11		RGI60-01.01466	0.472094	0.050994	2014-08-20		RGI60-01.01466	0.420255	0.010946	Glacieret	2019-09-01	RGI60-01.01466	Glacieret	Top heavy	Ice scoured bedrock	Normal	0			RGI60-01.01466	-0.460925	249	-0.0018511	52.3077
RGI60-01.01467	1.37708	0.072904	31.07.1770		Mountain Glacier	RGI60-01.01467	1.05899	0.011418	1948-08-01		Mountain Glacier	RGI60-01.01467	1.00773	0.070941	1979-08-11		RGI60-01.01467	1.01612	0.042142	1990-09-26		RGI60-01.01467	0.902	0.033486	2005-08-11		RGI60-01.01467	0.878766	0.052539	2014-08-20		RGI60-01.01467	0.758948	0.011387	Mountain Glacier	2019-09-01	RGI60-01.01467	Mountain Glacier	Top heavy	Ice scoured bedrock	Disconnected	0			RGI60-01.01467	-0.618127	249	-0.00248244	44.887
RGI60-01.01468	0.690744	0.069264	31.07.1770		Glacieret	RGI60-01.01468	0.546735	0.009523	1948-08-01		Glacieret	RGI60-01.01468	0.655602	0.069075	1979-08-11		RGI60-01.01468	0.659681	0.041215	1990-09-26		RGI60-01.01468	0.565	0.032408	2005-08-11		RGI60-01.01468	0.417809	0.050788	2014-08-20		RGI60-01.01468	0.307646	0.0108	Glacieret	2019-09-01	RGI60-01.01468	Glacieret	Top heavy	Ice scoured bedrock	Normal	0			RGI60-01.01468	-0.383098	249	-0.00153855	55.4616
RGI60-01.01469	4.49765	0.089456	31.07.1770		Valley glacier	RGI60-01.01469	3.89298	0.021904	1948-08-01		Valley Glacier	RGI60-01.01469	3.30808	0.083133	1979-08-11		RGI60-01.01469	3.2771	0.04802	1990-09-26		RGI60-01.01469	2.623	0.038994	2005-08-11		RGI60-01.01469	2.25093	0.057754	2014-08-20		RGI60-01.01469	2.10978	0.013143	Valley Glacier	2019-09-01	RGI60-01.01469	Valley Glacier	Equidimensional	Ice scoured bedrock	Disconnected	15.2026			RGI60-01.01469	-2.38787	249	-0.00958984	53.0915
RGI60-01.01470	208.572	3.922	31.07.1770	Norris Glacier	Outlet glacier	RGI60-01.01470	189.876	0.710041	1948-08-01	Norris Glacier	Outlet glacier	RGI60-01.01470	181.269	1.02632	1979-08-11	Norris Glacier	RGI60-01.01470	178.121	0.502614	1990-09-26	Norris Glacier	RGI60-01.01470	173.855	0.586936	2005-08-11	Norris Glacier	RGI60-01.01470	170.83	0.698353	2014-08-20	Norris Glacier	RGI60-01.01470	165.333	0.225333	Outlet glacier	2019-09-01	RGI60-01.01470	Outlet glacier	Equidimensional	Lacustrine	Disconnected	2.5435		Norris Glacier	RGI60-01.01470	-43.2383	249	-0.173648	20.7307
RGI60-01.01471	1.20991	0.072017	31.07.1770		Mountain Glacier	RGI60-01.01471	0.858144	0.010675	1948-08-01		Mountain Glacier	RGI60-01.01471	1.05471	0.07119	1979-08-11		RGI60-01.01471	1.00599	0.042116	1990-09-26		RGI60-01.01471	0.727	0.032926	2005-08-11		RGI60-01.01471	0.572116	0.051374	2014-08-20		RGI60-01.01471	0.428654	0.010957	Mountain Glacier	2019-09-01	RGI60-01.01471	Mountain Glacier	Very top heavy	Ice scoured bedrock	Normal	0			RGI60-01.01471	-0.781259	249	-0.00313759	64.5715
RGI60-01.01472	0.504456	0.068276	31.07.1770		Mountain Glacier	RGI60-01.01472	0.294902	0.008591	1948-08-01		Mountain Glacier	RGI60-01.01472	0.311875	0.067253	1979-08-11		RGI60-01.01472	0.323494	0.040341	1990-09-26		RGI60-01.01472	0.283	0.031506	2005-08-11		RGI60-01.01472	0.179345	0.049882	2014-08-20		RGI60-01.01472	0.091617	0.010519	Mountain Glacier	2019-09-01	RGI60-01.01472	Mountain Glacier	Bottom heavy	Ice scoured bedrock	Normal	0			RGI60-01.01472	-0.412839	249	-0.00165799	81.8385
RGI60-01.01473	1.20168	0.071974	31.07.1770	Norris Glacier	Mountain Glacier	RGI60-01.01473	0.892291	0.010801	1948-08-01		Mountain Glacier	RGI60-01.01473	0.779257	0.06973	1979-08-11		RGI60-01.01473	0.788046	0.041549	1990-09-26		RGI60-01.01473	0.681	0.032779	2005-08-11		RGI60-01.01473	0.511295	0.051143	2014-08-20		RGI60-01.01473	0.490996	0.011038	Mountain Glacier	2019-09-01	RGI60-01.01473	Mountain Glacier	Equidimensional	Lacustrine	Normal	0			RGI60-01.01473	-0.710684	249	-0.00285415	59.1409
RGI60-01.01474	0.624521	0.068912	31.07.1770		Mountain Glacier	RGI60-01.01474	0.538105	0.009491	1948-08-01		Mountain Glacier	RGI60-01.01474	0.472159	0.068102	1979-08-11		RGI60-01.01474	0.438729	0.040641	1990-09-26		RGI60-01.01474	0.44	0.032008	2005-08-11		RGI60-01.01474	0.393284	0.050694	2014-08-20		RGI60-01.01474	0.348182	0.010853	Mountain Glacier	2019-09-01	RGI60-01.01474	Mountain Glacier	Top heavy	Ice scoured bedrock	Normal	0			RGI60-01.01474	-0.276339	249	-0.0011098	44.2482
RGI60-01.01476	1.51535	0.073637	31.07.1770		Mountain Glacier	RGI60-01.01476	1.12785	0.011673	1948-08-01		Mountain Glacier	RGI60-01.01476	0.638161	0.068982	1979-08-11		RGI60-01.01476	0.663785	0.041226	1990-09-26		RGI60-01.01476	0.409	0.031909	2005-08-11		RGI60-01.01476	0.453598	0.050924	2015-08-14		RGI60-01.01476	0.129209	0.010568	Mountain Glacier	2019-09-01	RGI60-01.01476	Mountain Glacier	Very bottom heavy	Ice scoured bedrock	Disconnected	0			RGI60-01.01476	-1.38614	249	-0.00556682	91.4733
RGI60-01.01477	3.05873	0.081823	31.07.1770		Mountain Glacier	RGI60-01.01477	1.11465	0.011624	1948-08-01		Mountain Glacier	RGI60-01.01477	0.938051	0.070572	1979-08-11		RGI60-01.01477	1.03694	0.042196	1990-07-23		RGI60-01.01477	0.795	0.033144	2005-08-11		RGI60-01.01477	0.365602	0.050589	2015-08-14		RGI60-01.01477	0.198361	0.010658	Mountain Glacier	2019-09-01	RGI60-01.01477	Mountain Glacier	Bottom heavy	Ice scoured bedrock	Normal	0			RGI60-01.01477	-2.86037	249	-0.0114874	93.5149
RGI60-01.01479	9.22924	0.114549	31.07.1770		Outlet glacier	RGI60-01.01479	7.40411	0.034895	1948-08-01		Outlet glacier	RGI60-01.01479	6.02518	0.097533	1979-08-11		RGI60-01.01479	6.14012	0.055464	1990-05-20		RGI60-01.01479	5.569	0.048421	2005-08-11		RGI60-01.01479	5.01318	0.06825	2015-08-14		RGI60-01.01479	4.79333	0.016631	Outlet glacier	2019-09-01	RGI60-01.01479	Outlet glacier	Very top heavy	Ice scoured bedrock	Normal	0			RGI60-01.01479	-4.4359	249	-0.0178149	48.0636
RGI60-01.01480	1.47644	0.073431	31.07.1770		Mountain Glacier	RGI60-01.01480	1.31321	0.012359	1948-08-01		Mountain Glacier	RGI60-01.01480	1.16195	0.071758	1979-08-11		RGI60-01.01480	1.39758	0.043134	1990-05-20		RGI60-01.01480	0.969	0.033701	2005-08-11		RGI60-01.01480	0.90549	0.052641	2015-08-14		RGI60-01.01480	0.350287	0.010855	Mountain Glacier	2019-09-01	RGI60-01.01480	Mountain Glacier	Equidimensional	Lacustrine	Normal	0			RGI60-01.01480	-1.12615	249	-0.00452271	76.2749
RGI60-01.01481	0.560965	0.068575	31.07.1770		Glacieret	RGI60-01.01481	0.411436	0.009022	1948-08-01		Glacieret	RGI60-01.01481	0.388494	0.067659	1979-08-11		RGI60-01.01481	0.456155	0.040686	1990-05-20		RGI60-01.01481	0.274	0.031477	2005-08-11		RGI60-01.01481	0.197366	0.04995	2015-08-14		RGI60-01.01481	0.103427	0.010534	Glacieret	2019-09-01	RGI60-01.01481	Glacieret	Top heavy	Ice scoured bedrock	Normal	0			RGI60-01.01481	-0.457538	249	-0.0018375	81.5627
RGI60-01.01482	31.6475	0.233453	31.07.1770		Valley Glacier	RGI60-01.01482	30.7119	0.121134	1948-08-01		Valley Glacier	RGI60-01.01482	27.3087	0.210336	1979-08-11		RGI60-01.01482	25.4635	0.105705	1990-05-20		RGI60-01.01482	22.598	0.102914	2005-08-11		RGI60-01.01482	21.8423	0.132201	2015-08-14		RGI60-01.01482	20.1638	0.036613	Valley Glacier	2019-09-01	RGI60-01.01482	Valley Glacier	Very top heavy	Ice scoured bedrock	Normal	0			RGI60-01.01482	-11.4837	249	-0.0461193	36.2863
RGI60-01.01484	1.44089	0.073242	31.07.1770		Mountain Glacier	RGI60-01.01484	1.39324	0.012655	1948-08-01		Mountain Glacier	RGI60-01.01484	0.810201	0.069894	1979-08-11		RGI60-01.01484	0.826438	0.041649	1990-05-20		RGI60-01.01484	0.757	0.033022	2005-08-11		RGI60-01.01484	0.61832	0.05155	2015-08-14		RGI60-01.01484	0.457825	0.010995	Mountain Glacier	2019-09-01	RGI60-01.01484	Mountain Glacier	Very top heavy	Ice scoured bedrock	Normal	0			RGI60-01.01484	-0.983064	249	-0.00394805	68.2262
RGI60-01.01485	19.8692	0.170978	31.07.1770		Valley Glacier	RGI60-01.01485	21.9957	0.088884	1948-08-01		Valley Glacier	RGI60-01.01485	18.5251	0.163783	1979-08-11		RGI60-01.01485	18.068	0.086477	1990-05-20		RGI60-01.01485	17.54	0.086728	2005-08-11		RGI60-01.01485	17.1063	0.114204	2015-08-14		RGI60-01.01485	15.6309	0.03072	Valley Glacier	2019-09-01	RGI60-01.01485	Valley Glacier	Very top heavy	Ice scoured bedrock	Normal	0			RGI60-01.01485	-4.23829	249	-0.0170212	21.3309
RGI60-01.01486	17.1814	0.156721	31.07.1770		Valley Glacier	RGI60-01.01486	14.9599	0.062852	1948-08-01		Valley Glacier	RGI60-01.01486	14.665	0.143325	1979-08-11		RGI60-01.01486	14.2999	0.07668	1990-05-20		RGI60-01.01486	13.443	0.073618	2005-08-11		RGI60-01.01486	10.9374	0.090762	2015-08-14		RGI60-01.01486	10.8305	0.024569	Valley Glacier	2019-09-01	RGI60-01.01486	Valley Glacier	Equidimensional	Ice scoured bedrock	Disconnected	2.44288			RGI60-01.01486	-6.35087	249	-0.0255055	36.9637
RGI60-01.01487	0.151046	0.066401	31.07.1770		Glacieret	RGI60-01.01487	0.151046	0.008059	1979-08-11		Glacieret	RGI60-01.01487	0.151046	0.066401	1979-08-11		RGI60-01.01487	0.151046	0.039893	1990-05-20		RGI60-01.01487	0.145	0.031064	2005-08-11		RGI60-01.01487	0.126324	0.04968	2015-08-14		RGI60-01.01487	0.081719	0.010506	Glacieret	2019-09-01	RGI60-01.01487	Glacieret	Equidimensional	Ice scoured bedrock	Normal	0			RGI60-01.01487	-0.069327	249	-0.000278422	45.8979
RGI60-01.01488	13.788	0.138734	31.07.1770		Valley glacier	RGI60-01.01488	12.3311	0.053125	1948-08-01		Valley Glacier	RGI60-01.01488	10.6477	0.122033	1979-08-11		RGI60-01.01488	10.2907	0.066256	1990-09-26		RGI60-01.01488	9.892	0.062254	2004-08-15		RGI60-01.01488	9.1578	0.084	2014-08-02		RGI60-01.01488	8.20275	0.021064	Valley Glacier	2019-09-07	RGI60-01.01488	Valley Glacier	Very bottom heavy	Ice scoured bedrock	Separated	0			RGI60-01.01488	-5.58521	249	-0.0224306	40.5079
RGI60-01.01489	0.664585	0.069125	31.07.1770		Mountain Glacier	RGI60-01.01489	0.561528	0.009578	1982-08-13		Mountain Glacier	RGI60-01.01489	0.502738	0.068265	1979-08-11		RGI60-01.01489	0.492396	0.04078	1991-06-25		RGI60-01.01489	0.452	0.032046	2004-08-15		RGI60-01.01489	0.432846	0.050845	2014-08-02		RGI60-01.01489	0.385135	0.010901	Mountain Glacier	2019-09-06	RGI60-01.01489	Mountain Glacier	Equidimensional	Ice scoured bedrock	Normal	0			RGI60-01.01489	-0.27945	249	-0.00112229	42.0488
RGI60-01.01490	9.72181	0.117167	31.07.1770		Valley Glacier	RGI60-01.01490	8.80185	0.040067	1948-08-01		Valley Glacier	RGI60-01.01490	7.21294	0.103829	1979-08-11		RGI60-01.01490	6.79168	0.057158	1990-09-26		RGI60-01.01490	5.81	0.049192	2004-08-15		RGI60-01.01490	5.3231	0.069428	2014-08-02		RGI60-01.01490	4.98446	0.01688	Valley Glacier	2019-09-07	RGI60-01.01490	Valley Glacier	Very top heavy	Ice scoured bedrock	Disconnected	4.41781			RGI60-01.01490	-4.73735	249	-0.0190255	48.7291
RGI60-01.01491	0.687291	0.069246	31.07.1770		Mountain Glacier	RGI60-01.01491	0.658178	0.009935	1948-08-01		Mountain Glacier	RGI60-01.01491	0.66279	0.069113	1979-08-11		RGI60-01.01491	0.645125	0.041177	1990-09-26		RGI60-01.01491	0.574	0.032437	2004-08-15		RGI60-01.01491	0.519783	0.051175	2014-08-02		RGI60-01.01491	0.498655	0.011048	Mountain Glacier	2019-09-07	RGI60-01.01491	Mountain Glacier	Very bottom heavy	Ice scoured bedrock	Normal	0			RGI60-01.01491	-0.188636	249	-0.000757574	27.4463
RGI60-01.01492	1.28265	0.072403	31.07.1770		Mountain Glacier	RGI60-01.01492	1.13692	0.011707	1948-08-01		Mountain Glacier	RGI60-01.01492	1.02462	0.07103	1979-08-11		RGI60-01.01492	1.07675	0.0423	1990-09-26		RGI60-01.01492	1.048	0.033954	2004-08-15		RGI60-01.01492	0.826288	0.05234	2014-08-02		RGI60-01.01492	0.725946	0.011344	Mountain Glacier	2019-09-07	RGI60-01.01492	Mountain Glacier	Top heavy	Ice scoured bedrock	Normal	0			RGI60-01.01492	-0.556707	249	-0.00223577	43.4028
RGI60-01.01493	2.64454	0.079627	31.07.1770		Mountain Glacier	RGI60-01.01493	1.86362	0.014395	1948-08-01		Mountain Glacier	RGI60-01.01493	1.77794	0.075023	1979-08-11		RGI60-01.01493	1.75834	0.044072	1990-09-26		RGI60-01.01493	1.521	0.035467	2005-08-11		RGI60-01.01493	1.35378	0.054344	2014-08-20		RGI60-01.01493	1.31216	0.012106	Mountain Glacier	2019-09-01	RGI60-01.01493	Mountain Glacier	Top heavy	Ice scoured bedrock	Normal	0			RGI60-01.01493	-1.33238	249	-0.00535093	50.3824
RGI60-01.01495	1.1588	0.071746	31.07.1770		Mountain Glacier	RGI60-01.01495	0.641354	0.009873	1948-08-01		Mountain Glacier	RGI60-01.01495	0.728345	0.06946	1979-08-11		RGI60-01.01495	0.732849	0.041405	1990-09-26		RGI60-01.01495	0.564	0.032405	2005-08-11		RGI60-01.01495	0.485147	0.051044	2014-08-20		RGI60-01.01495	0.395229	0.010914	Mountain Glacier	2019-09-01	RGI60-01.01495	Mountain Glacier	Top heavy	Ice scoured bedrock	Normal	0			RGI60-01.01495	-0.76357	249	-0.00306655	65.8932
RGI60-01.01496	0.819583	0.069947	31.07.1770		Mountain Glacier	RGI60-01.01496	0.441017	0.009132	1948-08-01		Mountain Glacier	RGI60-01.01496	0.466028	0.06807	1979-08-11		RGI60-01.01496	0.428078	0.040613	1990-09-26		RGI60-01.01496	0.412	0.031918	2005-08-11		RGI60-01.01496	0.36675	0.050594	2014-08-20		RGI60-01.01496	0.339667	0.010842	Mountain Glacier	2019-09-01	RGI60-01.01496	Mountain Glacier	Top heavy	Ice scoured bedrock	Normal	0			RGI60-01.01496	-0.479916	249	-0.00192737	58.5561
RGI60-01.01497	4.06425	0.087158	31.07.1770		Valley Glacier	RGI60-01.01497	3.30104	0.019714	1948-08-01		Valley Glacier	RGI60-01.01497	2.9651	0.081315	1979-08-11		RGI60-01.01497	2.93807	0.047139	1990-09-26		RGI60-01.01497	2.662	0.039118	2005-08-11		RGI60-01.01497	2.43427	0.05845	2014-08-20		RGI60-01.01497	1.94478	0.012928	Valley Glacier	2019-09-01	RGI60-01.01497	Valley Glacier	Equidimensional	Ice scoured bedrock	Disconnected	0			RGI60-01.01497	-2.11947	249	-0.00851193	52.1491
RGI60-01.01498	0.59663	0.068765	31.07.1770		Mountain Glacier	RGI60-01.01498	0.551558	0.009541	1948-08-01		Mountain Glacier	RGI60-01.01498	0.597229	0.068765	1979-08-11		RGI60-01.01498	0.574038	0.040992	1990-09-26		RGI60-01.01498	0.491	0.032171	2005-08-11		RGI60-01.01498	0.434144	0.05085	2015-08-14		RGI60-01.01498	0.386837	0.010903	Mountain Glacier	2019-09-01	RGI60-01.01498	Mountain Glacier	Equidimensional	Ice scoured bedrock	Normal	0			RGI60-01.01498	-0.209793	249	-0.000842542	35.163
RGI60-01.01499	0.579972	0.068676	31.07.1770		Mountain Glacier	RGI60-01.01499	0.328754	0.008716	1948-08-01		Mountain Glacier	RGI60-01.01499	0.308412	0.067235	1979-08-11		RGI60-01.01499	0.327419	0.040351	1990-09-26		RGI60-01.01499	0.303	0.03157	2004-08-15		RGI60-01.01499	0.116111	0.049641	2014-08-02		RGI60-01.01499	0.050426	0.010466	Mountain Glacier	2019-08-30	RGI60-01.01499	Mountain Glacier	Very bottom heavy	Ice scoured bedrock	Normal	0			RGI60-01.01499	-0.529546	249	-0.00212669	91.3054
RGI60-01.01500	0.428233	0.067871	31.07.1770		Mountain Glacier	RGI60-01.01500	0.42021	0.009055	1948-08-01		Mountain Glacier	RGI60-01.01500	0.371475	0.067569	1979-08-11		RGI60-01.01500	0.345335	0.040398	1990-09-26		RGI60-01.01500	0.328	0.03165	2005-08-11		RGI60-01.01500	0.259528	0.050186	2014-08-02		RGI60-01.01500	0.190969	0.010648	Mountain Glacier	2019-09-07	RGI60-01.01500	Mountain Glacier	Very top heavy	Ice scoured bedrock	Normal	0			RGI60-01.01500	-0.237264	249	-0.000952867	55.4054
RGI60-01.01501	0.674886	0.06918	31.07.1770		Valley Glacier	RGI60-01.01501	0.603693	0.009734	1948-08-01		Valley Glacier	RGI60-01.01501	0.649076	0.06904	1979-08-11		RGI60-01.01501	0.630531	0.041139	1990-09-26		RGI60-01.01501	0.514	0.032245	2005-08-11		RGI60-01.01501	0.425668	0.050818	2014-08-02		RGI60-01.01501	0.377899	0.010891	Valley Glacier	2019-09-01	RGI60-01.01501	Valley Glacier	Top heavy	Ice scoured bedrock	Normal	0			RGI60-01.01501	-0.296987	249	-0.00119272	44.0055
RGI60-01.01502	10.0536	0.118926	31.07.1770		Valley Glacier	RGI60-01.01502	9.2488	0.041721	1948-08-01		Valley Glacier	RGI60-01.01502	7.53466	0.105534	1979-08-11		RGI60-01.01502	7.47418	0.058933	1990-09-26		RGI60-01.01502	6.789	0.052325	2005-08-11		RGI60-01.01502	5.19232	0.068931	2014-08-02		RGI60-01.01502	4.74006	0.016562	Valley Glacier	2019-09-01	RGI60-01.01502	Valley Glacier	Equidimensional	Ice scoured bedrock	Normal	0			RGI60-01.01502	-5.31354	249	-0.0213395	52.8521
RGI60-01.01503	0.620988	0.068894	31.07.1770		Mountain Glacier	RGI60-01.01503	0.262063	0.00847	1948-08-01		Mountain Glacier	RGI60-01.01503	0.27849	0.067076	1979-08-11		RGI60-01.01503	0.290454	0.040255	1990-09-26		RGI60-01.01503	0.159	0.031109	2005-08-11		RGI60-01.01503	0.046654	0.049377	2014-08-02		RGI60-01.01503	0.031872	0.010441	Mountain Glacier	2019-09-01	RGI60-01.01503	Mountain Glacier	Very bottom heavy	Ice scoured bedrock	Normal	0			RGI60-01.01503	-0.589116	249	-0.00236593	94.8675
RGI60-01.01504	0.622783	0.068903	31.07.1770		Mountain Glacier	RGI60-01.01504	0.159604	0.008091	1948-08-01		Mountain Glacier	RGI60-01.01504	0.163292	0.066465	1979-08-11		RGI60-01.01504	0.192684	0.040001	1990-09-26		RGI60-01.01504	0.166	0.031131	2005-08-11		RGI60-01.01504	0.056435	0.049414	2014-08-02		RGI60-01.01504	0.044183	0.010457	Mountain Glacier	2019-09-01	RGI60-01.01504	Mountain Glacier	Very bottom heavy	Ice scoured bedrock	Normal	0			RGI60-01.01504	-0.5786	249	-0.00232369	92.9056
RGI60-01.01505	1.61522	0.074167	31.07.1770		Mountain Glacier	RGI60-01.01505	0.86631	0.010705	1948-08-01		Mountain Glacier	RGI60-01.01505	0.959941	0.070688	1979-08-11		RGI60-01.01505	0.946061	0.04196	1990-09-26		RGI60-01.01505	0.774	0.033077	2005-08-11		RGI60-01.01505	0.664894	0.051727	2014-08-20		RGI60-01.01505	0.642569	0.011235	Mountain Glacier	2019-09-01	RGI60-01.01505	Mountain Glacier	Equidimensional	Ice scoured bedrock	Normal	0			RGI60-01.01505	-0.972646	249	-0.00390621	60.2177
RGI60-01.01506	4.30651	0.088442	31.07.1770		Mountain Glacier	RGI60-01.01506	3.79719	0.02155	1948-08-01		Mountain Glacier	RGI60-01.01506	3.66716	0.085036	1979-08-11		RGI60-01.01506	3.60331	0.048869	1990-09-26		RGI60-01.01506	3.154	0.040693	2005-08-11		RGI60-01.01506	2.91399	0.060273	2014-08-20		RGI60-01.01506	2.72132	0.013938	Mountain Glacier	2019-09-01	RGI60-01.01506	Mountain Glacier	Very top heavy	Ice scoured bedrock	Normal	0			RGI60-01.01506	-1.58519	249	-0.00636624	36.8092
RGI60-01.01507	1.37884	0.072914	31.07.1770		Mountain Glacier	RGI60-01.01507	1.03142	0.011316	1948-08-01		Mountain Glacier	RGI60-01.01507	1.08884	0.071371	1979-08-11		RGI60-01.01507	0.984409	0.042059	1990-09-26		RGI60-01.01507	0.899	0.033477	2005-08-11		RGI60-01.01507	0.754292	0.052066	2014-08-02		RGI60-01.01507	0.640788	0.011233	Mountain Glacier	2019-09-01	RGI60-01.01507	Mountain Glacier	Equidimensional	Ice scoured bedrock	Normal	0			RGI60-01.01507	-0.738056	249	-0.00296408	53.5272
RGI60-01.01508	0.902976	0.07039	31.07.1770		Valley Glacier	RGI60-01.01508	0.894699	0.01081	1948-08-01		Valley Glacier	RGI60-01.01508	0.867415	0.070197	1979-08-11		RGI60-01.01508	0.84388	0.041694	1990-09-26		RGI60-01.01508	0.818	0.033218	2004-08-15		RGI60-01.01508	0.676907	0.051772	2014-08-02		RGI60-01.01508	0.62801	0.011216	Valley Glacier	2019-09-07	RGI60-01.01508	Valley Glacier	Bottom heavy	Ice scoured bedrock	Normal	0			RGI60-01.01508	-0.274966	249	-0.00110428	30.4511
RGI60-01.01509	0.128799	0.066283	31.07.1770		Valley Glacier	RGI60-01.01509	0.131255	0.007986	1948-08-01		Valley Glacier	RGI60-01.01509	0.11129	0.06619	1979-08-11		RGI60-01.01509	0.179336	0.039966	1990-09-26		RGI60-01.01509	0.099	0.030917	2004-08-15												<Null>	<Null>	<Null>	<Null>	<Null>	<Null>			RGI60-01.01509	-0.128799	249	-0.000517265	100
RGI60-01.01510	3.6237	0.084821	31.07.1770		Mountain Glacier	RGI60-01.01510	4.15534	0.022875	1948-08-01		Mountain Glacier	RGI60-01.01510	3.35403	0.083376	1979-08-11		RGI60-01.01510	3.07188	0.047487	1990-09-26		RGI60-01.01510	2.561	0.038795	2004-08-15		RGI60-01.01510	2.47517	0.058606	2015-08-14		RGI60-01.01510	2.35599	0.013463	Mountain Glacier	2019-09-07	RGI60-01.01510	Mountain Glacier	Very top heavy	Ice scoured bedrock	Disconnected	5.3913			RGI60-01.01510	-1.26771	249	-0.00509119	34.9838
RGI60-01.01511	1.84965	0.075411	31.07.1770		Mountain Glacier	RGI60-01.01511	1.84231	0.014317	1948-08-01		Mountain Glacier	RGI60-01.01511	1.54544	0.073791	1979-08-11		RGI60-01.01511	1.55957	0.043555	1990-09-26		RGI60-01.01511	1.307	0.034782	2004-08-15		RGI60-01.01511	1.1417	0.053538	2015-08-14		RGI60-01.01511	1.01116	0.011715	Mountain Glacier	2019-09-07	RGI60-01.01511	Mountain Glacier	Very top heavy	Ice scoured bedrock	Disconnected	0			RGI60-01.01511	-0.83849	249	-0.00336743	45.3324
RGI60-01.01512	6.48947	0.100022	31.07.1770		Mountain Glacier	RGI60-01.01512	5.35694	0.027321	1948-08-01		Mountain Glacier	RGI60-01.01512	4.94766	0.091823	1979-08-11		RGI60-01.01512	4.97437	0.052433	1990-09-26		RGI60-01.01512	4.773	0.045874	2005-08-11		RGI60-01.01512	4.31827	0.065609	2015-08-14		RGI60-01.01512	3.69539	0.015204	Mountain Glacier	2019-08-30	RGI60-01.01512	Mountain Glacier	Bottom heavy	Ice scoured bedrock	Disconnected	0			RGI60-01.01512	-2.79408	249	-0.0112212	43.0555
RGI60-01.01513	93.6515	0.562336	31.07.1770	Willison Glacier	Outlet glacier	RGI60-01.01513	86.7274	0.328391	1948-08-01	Willison Glacier	Outlet glacier	RGI60-01.01513	84.5866	0.513909	1979-08-11	Willison Glacier	RGI60-01.01513	83.4165	0.256383	1990-09-26	Willison Glacier	RGI60-01.01513	81.626	0.291803	2005-08-11	Willison Glacier	RGI60-01.01513	79.464	0.351163	2014-08-02	Willison Glacier	RGI60-01.01513	77.3187	0.110914	Outlet glacier	2019-09-01	RGI60-01.01513	Outlet glacier	Equidimensional	Ice scoured bedrock	Separated	0.285829		Willison Glacier	RGI60-01.01513	-16.3329	249	-0.0655938	17.44
RGI60-01.01514	105.621	0.625783	31.07.1770	West Twin Glacier	Outlet glacier	RGI60-01.01514	94.9317	0.358747	1948-08-01	West Twin Glacier	Outlet glacier	RGI60-01.01514	93.4434	0.56085	1979-08-11	West Twin Glacier	RGI60-01.01514	92.2615	0.27938	1990-09-26	West Twin Glacier	RGI60-01.01514	91.407	0.323102	2005-08-11	West Twin Glacier	RGI60-01.01514	90.2098	0.391997	2015-08-14	West Twin Glacier	RGI60-01.01514	88.8205	0.125867	Outlet glacier	2019-09-01	RGI60-01.01514	Outlet glacier	Very top heavy	Lacustrine	Normal	0.47735		West Twin Glacier	RGI60-01.01514	-16.8	249	-0.0674701	15.906
RGI60-01.01515	41.5728	0.286111	31.07.1770		Outlet glacier	RGI60-01.01515	36.8172	0.143724	1948-08-01		Outlet glacier	RGI60-01.01515	34.7873	0.249973	1979-08-11		RGI60-01.01515	34.1461	0.12828	1990-09-26		RGI60-01.01515	33.325	0.13724	2005-08-11		RGI60-01.01515	30.2428	0.164123	2014-08-02		RGI60-01.01515	28.8751	0.047938	Outlet glacier	2019-09-01	RGI60-01.01515	Outlet glacier	Very bottom heavy	Ice scoured bedrock	Disconnected	0			RGI60-01.01515	-12.6976	249	-0.0509945	30.5431
RGI60-01.01516	4.37689	0.088816	31.07.1770		Valley glacier	RGI60-01.01516	4.42565	0.023875	1948-08-01		Valley Glacier	RGI60-01.01516	3.76394	0.085549	1979-08-11		RGI60-01.01516	3.65966	0.049015	1991-06-25		RGI60-01.01516	3.361	0.041355	2004-08-15		RGI60-01.01516	3.06004	0.060828	2014-08-02		RGI60-01.01516	2.92751	0.014206	Valley Glacier	2019-09-07	RGI60-01.01516	Valley Glacier	Very bottom heavy	Ice scoured bedrock	Normal	0			RGI60-01.01516	-1.44938	249	-0.00582079	33.1143
RGI60-01.01517	2.18019	0.077164	31.07.1770		Mountain Glacier	RGI60-01.01517	1.86008	0.014382	1948-08-01		Mountain Glacier	RGI60-01.01517	1.68031	0.074506	1979-08-11		RGI60-01.01517	1.65502	0.043803	1990-09-26		RGI60-01.01517	1.37	0.034984	2005-08-11		RGI60-01.01517	1.21124	0.053803	2014-08-20		RGI60-01.01517	1.16687	0.011917	Mountain Glacier	2019-09-01	RGI60-01.01517	Mountain Glacier	Very top heavy	Ice scoured bedrock	Normal	0			RGI60-01.01517	-1.01333	249	-0.00406958	46.4787
RGI60-01.01518	16.8547	0.155	31.07.1770	Battle Glacier	Outlet glacier	RGI60-01.01518	15.2685	0.063994	1948-08-01	Battle Glacier	Outlet glacier	RGI60-01.01518	13.3714	0.136469	1979-08-11	Battle Glacier	RGI60-01.01518	13.0273	0.073371	1990-09-26	Battle Glacier	RGI60-01.01518	12.16	0.069512	2005-08-11	Battle Glacier	RGI60-01.01518	11.1423	0.091541	2014-08-20	Battle Glacier	RGI60-01.01518	10.9671	0.024657	Outlet glacier	2019-09-01	RGI60-01.01518	Outlet glacier	Very top heavy	Ice scoured bedrock	Disconnected	0		Battle Glacier	RGI60-01.01518	-5.88757	249	-0.0236449	34.9314
RGI60-01.01519	53.4863	0.32972	31.07.1770	Eagle Glacier	Valley glacier	RGI60-01.01519	48.2621	0.18607	1948-08-01	Eagle Glacier	Valley Glacier	RGI60-01.01519	46.1419	0.310152	1979-08-11	Eagle Glacier	RGI60-01.01519	45.4028	0.157547	1990-09-26	Eagle Glacier	RGI60-01.01519	42.133	0.165426	2005-08-11	Eagle Glacier	RGI60-01.01519	39.9253	0.200916	2014-08-20	Eagle Glacier	RGI60-01.01519	38.258	0.060135	Valley Glacier	2019-09-01	RGI60-01.01519	Valley Glacier	Top heavy	Ice scoured bedrock	Disconnected	1.45535		Eagle Glacier	RGI60-01.01519	-15.2283	249	-0.0611576	28.4713
RGI60-01.01520	224.949	1.25877	31.07.1770	Field Glacier	Outlet glacier	RGI60-01.01520	219.887	0.821082	1948-08-01	Field Glacier	Outlet glacier	RGI60-01.01520	209.169	1.1742	1979-08-11	Field Glacier	RGI60-01.01520	203.808	0.5694	1990-09-26	Field Glacier	RGI60-01.01520	193.13	0.648616	2005-08-11	Field Glacier	RGI60-01.01520	181.465	0.738767	2014-08-02	Field Glacier	RGI60-01.01520	180.139	0.244581	Outlet glacier	2019-09-01	RGI60-01.01520	Outlet glacier	Very top heavy	Lacustrine	Disconnected	0.994157		Field Glacier	RGI60-01.01520	-44.8102	249	-0.179961	19.9201
RGI60-01.01521	162.899	0.929564	31.07.1770	Tulsequah Glacier	Outlet glacier	RGI60-01.01521	162.797	0.609847	1948-08-01	Tulsequah Glacier	Outlet glacier	RGI60-01.01521	160.046	0.913846	1979-08-11	Tulsequah Glacier	RGI60-01.01521	158.03	0.450379	1990-09-26	Tulsequah Glacier	RGI60-01.01521	149.723	0.509714	2005-08-11	Tulsequah Glacier	RGI60-01.01521	146.148	0.604561	2014-08-20	Tulsequah Glacier	RGI60-01.01521	143.497	0.196946	Outlet glacier	2019-09-01	RGI60-01.01521	Outlet glacier	Very top heavy	Lacustrine	Disconnected	3.94277		Tulsequah Glacier	RGI60-01.01521	-19.4018	249	-0.0779187	11.9103
RGI60-01.01522	323.442	1.78112	31.07.1770	Llewellyn Glacier	Outlet glacier	RGI60-01.01522	321.404	1.1967	1948-08-01	Llewellyn Glacier	Outlet glacier	RGI60-01.01522	312.637	1.72258	1979-08-11	Llewellyn Glacier	RGI60-01.01522	308.851	0.842513	1990-09-26	Llewellyn Glacier	RGI60-01.01522	297.813	0.983602	2005-08-11	Llewellyn Glacier	RGI60-01.01522	297.13	1.17829	2014-08-20	Llewellyn Glacier	RGI60-01.01522	290.836	0.388487	Outlet glacier	2019-09-01	RGI60-01.01522	Outlet glacier	Top heavy	Lacustrine	Normal	0.160239		Llewellyn Glacier	RGI60-01.01522	-32.6054	249	-0.130945	10.0808
RGI60-01.01523	56.712	0.366386	31.07.1770		Outlet glacier	RGI60-01.01523	54.1637	0.207906	1948-08-01		Outlet glacier	RGI60-01.01523	51.8244	0.340269	1979-08-11		RGI60-01.01523	51.434	0.173228	1990-05-20		RGI60-01.01523	49.628	0.18941	2005-08-11		RGI60-01.01523	47.2795	0.228862	2015-07-06		RGI60-01.01523	45.6892	0.069796	Outlet glacier	2019-09-01	RGI60-01.01523	Outlet glacier	Very top heavy	Ice scoured bedrock	Disconnected	0.572368			RGI60-01.01523	-11.0228	249	-0.0442683	19.4365
RGI60-01.01524	492.676	2.67885	31.07.1770	Meade	Outlet glacier	RGI60-01.01524	481.99	1.79086	1948-08-01	Meade	Outlet glacier	RGI60-01.01524	470.908	2.56142	1979-08-11	Meade	RGI60-01.01524	461.308	1.2389	1990-09-26	Meade	RGI60-01.01524	453.528	1.48189	2005-08-11	Meade Glacier	RGI60-01.01524	437.453	1.71152	2014-08-02	Meade Glacier	RGI60-01.01524	423.756	0.561303	Outlet glacier	2019-09-07	RGI60-01.01524	Outlet glacier	Very top heavy	Lacustrine	Disconnected	2.92954		Meade	RGI60-01.01524	-68.9202	249	-0.276788	13.989
RGI60-01.01525	19.812	0.170685	31.07.1770	Echo Glacier	Outlet glacier	RGI60-01.01525	19.3987	0.079275	1948-08-01	Echo Glacier	Outlet glacier	RGI60-01.01525	18.652	0.164456	1979-08-11	Echo Glacier	RGI60-01.01525	18.5186	0.087648	1990-09-26	Echo Glacier	RGI60-01.01525	18.466	0.089691	2005-08-11	Echo Glacier	RGI60-01.01525	18.0308	0.117717	2014-08-20	Echo Glacier	RGI60-01.01525	18.086	0.033912	Outlet glacier	2019-09-01	RGI60-01.01525	Outlet glacier	Very top heavy	Ice scoured bedrock	Normal	0.254935		Echo Glacier	RGI60-01.01525	-1.72605	249	-0.00693191	8.7121
RGI60-01.02733	1.09351	0.0714	31.07.1770		Mountain Glacier	RGI60-01.02733	0.696899	0.010079	1948-08-01		Mountain Glacier	RGI60-01.02733	0.765736	0.069658	1979-08-11		RGI60-01.02733	0.754694	0.041462	1990-07-23		RGI60-01.02733	0.377	0.031806	2005-08-11		RGI60-01.02733	0.318092	0.050409	2015-08-14		RGI60-01.02733	0.176281	0.010629	Mountain Glacier	2019-09-01	RGI60-01.02733	Mountain Glacier	Top heavy	Ice scoured bedrock	Normal	0			RGI60-01.02733	-0.917231	249	-0.00368366	83.8794
RGI60-01.02734	0.259388	0.066976	31.07.1770		Glacieret	RGI60-01.02734	0.091316	0.007838	1948-08-01		Glacieret	RGI60-01.02734	0.12426	0.066259	1979-08-11		RGI60-01.02734	0.124892	0.039825	1990-07-23		RGI60-01.02734	0.078	0.03085	2005-08-11		RGI60-01.02734	0.07578	0.049488	2015-08-14		RGI60-01.02734	0.038547	0.01045	Glacieret	2019-09-01	RGI60-01.02734	Glacieret	Top heavy	Ice scoured bedrock	Normal	0			RGI60-01.02734	-0.220841	249	-0.000886912	85.1393
RGI60-01.22568	1.25958	0.072281	31.07.1770		Mountain Glacier	RGI60-01.22568	0.695751	0.010074	1948-08-01		Mountain Glacier	RGI60-01.22568	0.754181	0.069597	1979-08-11		RGI60-01.22568	0.877196	0.041781	1990-09-26		RGI60-01.22568	0.705	0.032856	2005-08-11		RGI60-01.22568	0.595596	0.051463	2014-08-20		RGI60-01.22568	0.512237	0.011066	Mountain Glacier	2019-09-01	RGI60-01.22568	Mountain Glacier	Very bottom heavy	Ice scoured bedrock	Normal	0			RGI60-01.22568	-0.747348	249	-0.0030014	59.3329
RGI60-01.22569	1.6788	0.074505	31.07.1770		Mountain Glacier	RGI60-01.22569	1.13957	0.011716	1948-08-01		Mountain Glacier	RGI60-01.22569	1.40546	0.073049	1979-08-11		RGI60-01.22569	1.3454	0.042998	1990-09-26		RGI60-01.22569	1.134	0.034229	2005-08-11		RGI60-01.22569	1.0674	0.053256	2014-08-20		RGI60-01.22569	0.776547	0.01141	Mountain Glacier	2019-09-01	RGI60-01.22569	Mountain Glacier	Equidimensional	Ice scoured bedrock	Normal	0			RGI60-01.22569	-0.902257	249	-0.00362352	53.744
RGI60-01.22570	0.492774	0.068214	31.07.1770		Mountain Glacier	RGI60-01.22570	0.313949	0.008662	1948-08-01		Mountain Glacier	RGI60-01.22570	0.312913	0.067258	1979-08-11		RGI60-01.22570	0.315478	0.04032	1990-09-26		RGI60-01.22570	0.316	0.031611	2005-08-11		RGI60-01.22570	0.296932	0.050328	2014-08-20		RGI60-01.22570	0.270915	0.010752	Mountain Glacier	2019-09-01	RGI60-01.22570	Mountain Glacier	Equidimensional	Ice scoured bedrock	Normal	0			RGI60-01.22570	-0.221859	249	-0.000891	45.0225
RGI60-01.22572	0.512792	0.06832	31.07.1770		Mountain Glacier	RGI60-01.22572	0.416167	0.00904	1948-08-01		Mountain Glacier	RGI60-01.22572	0.425746	0.067856	1979-08-11		RGI60-01.22572	0.404053	0.040551	1990-09-26		RGI60-01.22572	0.337	0.031678	2004-08-15		RGI60-01.22572	0.32484	0.050434	2014-08-02		RGI60-01.22572	0.254217	0.01073	Mountain Glacier	2019-09-07	RGI60-01.22572	Mountain Glacier	Equidimensional	Ice scoured bedrock	Normal	0			RGI60-01.22572	-0.258575	249	-0.00103845	50.4249
RGI60-01.22573	0.464423	0.068063	31.07.1770		Glacieret	RGI60-01.22573	0.144464	0.008035	1948-08-01		Glacieret	RGI60-01.22573	0.134547	0.066313	1979-08-11		RGI60-01.22573	0.144464	0.039876	1990-09-26		RGI60-01.22573	0.139	0.031045	2004-08-15		RGI60-01.22573	0.062693	0.049438	2014-08-02		RGI60-01.22573	0.041275	0.010454	Glacieret	2019-09-07	RGI60-01.22573	Glacieret	Equidimensional	Ice scoured bedrock	Normal	0			RGI60-01.22573	-0.423148	249	-0.00169939	91.1126
RGI60-01.22574	1.13925	0.071643	31.07.1770		Mountain Glacier	RGI60-01.22574	1.02599	0.011296	1948-08-01		Mountain Glacier	RGI60-01.22574	0.91012	0.070424	1979-08-11		RGI60-01.22574	0.891474	0.041818	1990-09-26		RGI60-01.22574	0.75	0.033	2005-08-11		RGI60-01.22574	0.591794	0.051449	2014-08-02		RGI60-01.22574	0.447487	0.010982	Mountain Glacier	2019-09-01	RGI60-01.22574	Mountain Glacier	Very bottom heavy	Ice scoured bedrock	Disconnected	0			RGI60-01.22574	-0.691768	249	-0.00277818	60.7211
RGI60-01.22575	0.254134	0.066948	31.07.1770		Glacieret	RGI60-01.22575	0.188634	0.008198	1948-08-01		Glacieret	RGI60-01.22575	0.237367	0.066858	1979-08-11		RGI60-01.22575	0.190495	0.039995	1990-09-26		RGI60-01.22575	0.166	0.031131	2004-08-15		RGI60-01.22575	0.072723	0.049476	2014-08-02		RGI60-01.22575	0.023686	0.010431	Glacieret	2019-09-07	RGI60-01.22575	Glacieret	Very top heavy	Ice scoured bedrock	Normal	0			RGI60-01.22575	-0.230448	249	-0.000925494	90.6797
RGI60-01.22576	0.665135	0.069128	31.07.1770		Mountain Glacier	RGI60-01.22576	0.531197	0.009465	1948-08-01		Mountain Glacier	RGI60-01.22576	0.504547	0.068274	1979-08-11		RGI60-01.22576	0.47939	0.040746	1990-09-26		RGI60-01.22576	0.313	0.031602	2004-08-15		RGI60-01.22576	0.205556	0.049981	2014-08-02		RGI60-01.22576	0.125151	0.010563	Mountain Glacier	2019-08-30	RGI60-01.22576	Mountain Glacier	Bottom heavy	Ice scoured bedrock	Normal	0			RGI60-01.22576	-0.539984	249	-0.00216861	81.1841
[truncated: 319 more rows]
[truncated: 42 more columns]
