# Supplementary material for: Accelerating glacier volume loss on Juneau Icefield driven by hypsometry and melt-accelerating feedbacks
Source: Nat Commun. 2024 Jul 2;15:5099. doi: 10.1038/s41467-024-49269-y (PMC11220083; doi:10.1038/s41467-024-49269-y)
Supplement: Supplementary file 3 — Source Data [file 41467_2024_49269_MOESM3_ESM.zip › Source data/juneau_landsat_albedo_timeseries_final.csv]

date	img_name	cloud	mean_1990	median_1990	std_1990	pct_cover_1990	mean_2005	median_2005	std_2005	pct_cover_2005	mean_icefield2019	median_icefield2019	std_icefield2019	pct_cover_icefield2019	mean_plateau2019_above1500m	median_plateau2019_above1500m	std_plateau_2019_above1500m	pct_cover_plateau	sensor
04/06/1986	LT05_057019_19860604	1	0.953732544	0.99	0.094571078	0.88539253	0.963232593	0.99	0.080634257	0.92337712	0.96703989	0.99	0.072000477	0.93045843	0.977863225	1	0.04866659	0.913740174	LT05
25/07/1987	LT05_057019_19870725	7	0.918074129	1	0.169397533	0.607845387	0.927733011	1	0.158203282	0.686530341	0.933442057	1	0.148911866	0.711760483	0.969222665	1	0.062647272	0.708640195	LT05
10/08/1987	LT05_057019_19870810	19	0.875092372	0.96	0.214315746	0.644326124	0.88860531	0.96	0.19931012	0.742467602	0.89608211	0.96	0.189390418	0.76894288	0.948446984	0.97	0.095302434	0.7768371	LT05
29/10/1987	LT05_057019_19871029	8	0.615175753	0.71	0.262278531	0.254285262	0.647814976	0.74	0.247362564	0.268148653	0.660451162	0.75	0.239065034	0.26834685	0.632975391	0.66	0.276291283	0.057751728	LT05
06/04/1988	LT05_057019_19880406	17	0.97033238	1	0.099500859	0.324766412	0.980696429	1	0.074775062	0.344994775	0.982985761	1	0.070132658	0.345228094	0.993176186	1	0.041934717	0.160830303	LT05
28/06/1989	LT05_057019_19890628	5	0.923047761	1	0.173636661	0.785666408	0.933024882	1	0.165002691	0.859117052	0.940090141	1	0.154698593	0.875293736	0.977778072	1	0.065946549	0.868106647	LT05
28/04/1990	LT05_057019_19900428	0	0.953617934	1	0.125167471	0.822757367	0.967504419	1	0.098517057	0.869886655	0.972299029	1	0.089253387	0.882238131	0.979413977	1	0.081931722	0.8846717	LT05
18/08/1990	LT05_057019_19900818	13	0.780099596	0.92	0.279418229	0.372664973	0.810245511	0.94	0.256055511	0.438617954	0.820279706	0.94	0.246509668	0.460020423	0.897038118	0.96	0.170548791	0.598690005	LT05
25/08/1990	LT05_058019_19900825	10	0.786290373	0.92	0.269694613	0.620531701	0.810144193	0.93	0.254888322	0.704332591	0.818560033	0.94	0.247836692	0.736045353	0.915313546	0.95	0.138272337	0.692056441	LT05
26/09/1990	LT05_058019_19900926	12	0.766639965	0.97	0.324944073	0.642344907	0.794499487	0.99	0.308470948	0.689741271	0.808296059	0.99	0.297740697	0.698286778	0.912238058	1	0.219686556	0.517706063	LT05
08/05/1991	LT05_058019_19910508	1	0.95899607	1	0.110903814	0.975954121	0.973040867	1	0.085007853	0.990937311	0.977355924	1	0.077365519	0.99124983	0.98078874	1	0.071402517	0.982890155	LT05
18/06/1991	LT05_057019_19910618	10	0.954444741	1	0.107416073	0.721504492	0.963304956	1	0.094920317	0.80914291	0.966801112	1	0.088081634	0.83596791	0.979819997	1	0.048793266	0.845743358	LT05
25/06/1991	LT05_058019_19910625	2	0.940492975	1	0.144958997	0.895700223	0.953091362	1	0.128677251	0.930037088	0.959007356	1	0.117475542	0.941891231	0.980113658	1	0.064961713	0.936276126	LT05
16/03/1992	LT05_057019_19920316	14	0.756176072	0.69	0.179331495	0.412122941	0.769570534	0.7	0.171648334	0.447173132	0.774444829	0.7	0.168506377	0.446367328	0.789969307	0.73	0.166331754	0.165719721	LT05
16/07/1993	LT05_058019_19930716	10	0.876391301	1	0.223830909	0.812949583	0.894338057	1	0.210483427	0.892534248	0.9027953	1	0.201472692	0.907578963	0.960430081	1	0.091840211	0.946895837	LT05
10/08/1993	LT05_057019_19930810	13	0.813108659	0.94	0.266150526	0.608844804	0.838016913	0.95	0.248011544	0.682890661	0.847436286	0.95	0.239129903	0.706020032	0.926366661	0.97	0.137354165	0.667139984	LT05
22/03/1994	LT05_057019_19940322	9	0.954877845	1	0.137198941	0.72325167	0.972584576	1	0.098439392	0.754057411	0.973986314	1	0.09568351	0.762975505	0.958680964	1	0.126999009	0.72208173	LT05
29/03/1994	LT05_058019_19940329	6	0.889090364	1	0.226864614	0.763553097	0.924871099	1	0.185853521	0.743950753	0.933547175	1	0.174458551	0.735324118	0.931617552	1	0.180754075	0.734506611	LT05
07/04/1994	LT05_057019_19940407	0	0.913609885	0.98	0.186657686	0.8363462	0.937271698	0.99	0.151935532	0.877316756	0.944813645	0.99	0.139255022	0.884200942	0.948259978	1	0.147629593	0.876694918	LT05
12/07/1994	LT05_057019_19940712	6	0.892522614	0.94	0.193489081	0.745779203	0.903374239	0.95	0.184063702	0.82439561	0.909293742	0.95	0.176194697	0.849639963	0.953416559	0.95	0.066881559	0.840791607	LT05
13/08/1994	LT05_057019_19940813	8	0.791903444	0.94	0.274807363	0.608093639	0.821994148	0.95	0.255999717	0.683244823	0.835236249	0.96	0.245059467	0.704793169	0.913225247	0.97	0.153867961	0.826753543	LT05
26/04/1995	LT05_057019_19950426	2	0.929695621	0.97	0.143863412	0.878235243	0.946474465	0.98	0.115278259	0.917919426	0.952123867	0.98	0.10473237	0.923959395	0.966043259	1	0.105200579	0.907493762	LT05
29/06/1995	LT05_057019_19950629	7	0.88714582	1	0.207143929	0.793354034	0.90332349	1	0.194815627	0.865533174	0.911542212	1	0.184874092	0.88421424	0.963702664	1	0.079156071	0.876244249	LT05
06/07/1995	LT05_058019_19950706	7	0.885429744	0.99	0.200132639	0.913160397	0.906558535	1	0.176639728	0.95290036	0.916029452	1	0.164277746	0.960948069	0.951235787	1	0.105527852	0.997251105	LT05
07/08/1995	LT05_058019_19950807	14	0.760846329	0.92	0.286597151	0.800617429	0.78631074	0.93	0.271703758	0.891476196	0.798815605	0.93	0.262340592	0.919413267	0.895474106	0.95	0.177132185	0.930871836	LT05
17/09/1995	LT05_057019_19950917	9	0.595901303	0.51	0.324451818	0.686763926	0.634404353	0.56	0.316899888	0.769358098	0.647620003	0.62	0.312229502	0.798152462	0.775662771	0.93	0.274760889	0.758997956	LT05
24/09/1995	LT05_058019_19950924	3	0.558855407	0.49	0.299848433	0.711606215	0.599193482	0.53	0.291899309	0.788325849	0.610544418	0.54	0.287832882	0.82220107	0.729022045	0.91	0.261971141	0.82269004	LT05
12/04/1996	LT05_057019_19960412	1	0.938760319	1	0.174434655	0.747451506	0.958509231	1	0.141732175	0.801914405	0.964671118	1	0.130146577	0.818646676	0.966135468	1	0.127506613	0.820930373	LT05
05/05/1996	LT05_058019_19960505	2	0.956996908	1	0.134216275	0.914249506	0.969937505	1	0.109973622	0.925837738	0.97663883	1	0.093430144	0.923535255	0.98436648	1	0.07506377	0.838490888	LT05
17/07/1996	LT05_057019_19960717	8	0.880910382	1	0.227068915	0.633570575	0.894040825	1	0.216811299	0.721323763	0.901147749	1	0.208572853	0.751438579	0.967827025	1	0.078994766	0.761555488	LT05
24/07/1996	LT05_058019_19960724	5	0.846637582	0.94	0.248919211	0.814633497	0.863414847	0.96	0.237593203	0.883978027	0.872287459	1	0.229056498	0.907254987	0.954467034	1	0.095756199	0.922029246	LT05
03/09/1996	LT05_057019_19960903	7	0.674708976	0.89	0.327557774	0.563592137	0.705568037	0.91	0.317776083	0.651421877	0.71805182	0.92	0.312030186	0.677953844	0.850818908	0.95	0.231567862	0.610682917	LT05
28/10/1996	LT05_058019_19961028	8	0.624046795	0.71	0.250218377	0.488164351	0.667974878	0.73	0.221755948	0.523491401	0.680923069	0.74	0.209970561	0.535863248	0.699884648	0.74	0.212503573	0.34746095	LT05
06/04/1997	LT05_058019_19970406	9	0.960562521	1	0.119175307	0.743353334	0.975133079	1	0.092542314	0.743554603	0.977903129	1	0.088258079	0.737812647	0.977588601	1	0.079751162	0.567218586	LT05
22/04/1997	LT05_058019_19970422	1	0.953181858	1	0.139242977	0.972647555	0.969530312	1	0.108573695	0.992135412	0.974522187	1	0.099043442	0.991763381	0.973327632	1	0.104623354	0.98332337	LT05
01/05/1997	LT05_057019_19970501	14	0.962918814	1	0.106438319	0.559559632	0.974839406	1	0.079053671	0.609021796	0.97874243	1	0.069539588	0.623261107	0.984953686	1	0.061077535	0.667353787	LT05
17/05/1997	LT05_057019_19970517	16	0.971230293	1	0.093536472	0.639222328	0.980801652	1	0.073199737	0.710328831	0.984251225	1	0.062855897	0.736751592	0.990009426	1	0.040944237	0.798144465	LT05
24/05/1997	LT05_058019_19970524	12	0.933070601	1	0.14902808	0.703198456	0.945613541	1	0.134333443	0.714520357	0.952147889	1	0.122327416	0.711340305	0.967773507	1	0.076911745	0.678234673	LT05
25/06/1997	LT05_058019_19970625	14	0.914156961	1	0.190709961	0.659185251	0.925302881	1	0.179004177	0.703462834	0.930388758	1	0.171835683	0.719099025	0.975885456	1	0.073575119	0.723678707	LT05
04/07/1997	LT05_057019_19970704	6	0.896701868	1	0.218030546	0.671074153	0.910307815	1	0.206005123	0.758569717	0.917461441	1	0.196931367	0.7877312	0.976078162	1	0.076975212	0.798716684	LT05
06/09/1997	LT05_057019_19970906	11	0.693761932	0.89	0.317852419	0.581523791	0.72723	0.92	0.304047239	0.672971516	0.737997336	0.92	0.298184128	0.706940745	0.881018245	0.97	0.21204136	0.685720893	LT05
02/04/1998	LT05_057019_19980402	16	0.93834854	1	0.176594581	0.567581598	0.960145074	1	0.141590904	0.596219281	0.966190646	1	0.130426829	0.60505085	0.973026583	1	0.115346466	0.407250351	LT05
27/05/1998	LT05_058019_19980527	2	0.935616867	1	0.16195737	0.942976951	0.949824419	1	0.146923252	0.968807921	0.956255201	1	0.136628996	0.976185673	0.975547585	1	0.07773865	0.982936281	LT05
28/06/1998	LT05_058019_19980628	9	0.893983737	1	0.211258919	0.8855603	0.910165878	1	0.199433779	0.939341274	0.918011102	1	0.190206368	0.955251474	0.968126981	1	0.084128914	0.965003637	LT05
01/07/1999	LT05_058019_19990701	16	0.919967386	1	0.18003775	0.707602539	0.931073876	1	0.167509575	0.793178495	0.937055234	1	0.158180066	0.81020492	0.968058588	1	0.084830023	0.725046921	LT05
02/08/1999	LT05_058019_19990802	3	0.823051557	0.94	0.27155529	0.773711038	0.839140156	0.95	0.261540315	0.86516519	0.846804329	0.95	0.254935354	0.898695241	0.93253657	1	0.13564049	0.912661809	LT05
03/08/1999	LE07_057019_19990803	2	0.873792568	1	0.264079604	0.667207017	0.88919762	1	0.248393336	0.768521462	0.894630385	1	0.242002291	0.805213149	0.969273343	1	0.125247482	0.82099894	LE07
08/05/2000	LE07_058019_20000508	9	0.980489675	1	0.100931082	0.985138071	0.988699885	1	0.076540703	0.996231486	0.991436236	1	0.065990624	0.996536998	0.993986779	1	0.047668203	0.996037477	LE07
02/06/2000	LE07_057019_20000602	5	0.97420725	1	0.122303208	0.820594165	0.982522878	1	0.099975998	0.869845449	0.986265488	1	0.087621586	0.883420288	0.994904747	1	0.04661593	0.889852838	LE07
12/08/2000	LE07_058019_20000812	9	0.951652106	1	0.150685055	0.811113914	0.957468192	1	0.142548036	0.846461887	0.961649542	1	0.134234804	0.85649721	0.992820773	1	0.044811724	0.845431068	LE07
02/04/2001	LE07_057019_20010402	17	0.970555224	1	0.119010797	0.505348645	0.985781104	1	0.080052489	0.50572149	0.988186871	1	0.072957315	0.509688568	0.987370484	1	0.070521831	0.530572263	LE07
09/04/2001	LE07_058019_20010409	13	0.953178137	1	0.165958814	0.453087443	0.976750522	1	0.117915466	0.441205059	0.982997366	1	0.101504712	0.428306751	0.957610661	1	0.152864172	0.085576654	LE07
15/08/2001	LE07_058019_20010815	12	0.848447113	1	0.286594484	0.849821919	0.870388451	1	0.267120202	0.913393558	0.878233554	1	0.259232549	0.936952938	0.952560429	1	0.161755267	0.96183524	LE07
07/02/2002	LE07_058019_20020207	5	0.581286135	0.66	0.301644843	0.593996689	0.619785766	0.72	0.283771079	0.527658673	0.627878689	0.73	0.275678879	0.507016406	0.619876504	0.69	0.308562207	0.264332121	LE07
23/02/2002	LE07_058019_20020223	3	0.680269119	0.74	0.292852162	0.771634924	0.718554373	0.76	0.269718827	0.75034862	0.728195264	0.76	0.260484325	0.74002134	0.720425216	0.75	0.272106174	0.581734746	LE07
20/03/2002	LE07_057019_20020320	0	0.90136513	1	0.241448173	0.823023438	0.933936691	1	0.202542425	0.868544073	0.943112097	1	0.189000469	0.881167738	0.93742697	1	0.19311237	0.883934298	LE07
05/04/2002	LE07_057019_20020405	4	0.953136476	1	0.163584242	0.756761383	0.971713685	1	0.127160368	0.789396159	0.976653931	1	0.115494744	0.795160003	0.969775295	1	0.130958931	0.69460961	LE07
28/04/2002	LE07_058019_20020428	4	0.971025317	1	0.12541915	0.974318456	0.983095491	1	0.094748382	0.984915774	0.986362674	1	0.085751954	0.98450746	0.984790534	1	0.089086774	0.971140966	LE07
15/06/2002	LE07_058019_20020615	7	0.949576887	1	0.172231688	0.889736352	0.958406328	1	0.156748469	0.928607921	0.963351644	1	0.146461367	0.942728474	0.992563352	1	0.054896396	0.937474171	LE07
02/08/2002	LE07_058019_20020802	18	0.874412348	1	0.261097467	0.462214735	0.882855252	1	0.252430951	0.514697073	0.888076103	1	0.246484003	0.532462212	0.974240677	1	0.112821217	0.355107366	LE07
11/08/2002	LE07_057019_20020811	7	0.96493474	1	0.144172952	0.71309453	0.971222731	1	0.130994612	0.787312653	0.973328512	1	0.125820264	0.802032812	0.983521513	1	0.093093598	0.82834117	LE07
30/10/2002	LE07_057019_20021030	3	0.531681798	0.61	0.276344566	0.781361026	0.563338443	0.64	0.254853542	0.836482498	0.572554632	0.65	0.244747632	0.855660815	0.64754205	0.69	0.224919638	0.867588035	LE07
24/04/2003	LE07_057019_20030424	1	0.970617968	1	0.127383955	0.782555241	0.982910368	1	0.095616979	0.827184832	0.986379782	1	0.085409712	0.841012592	0.987187325	1	0.08256367	0.831886683	LE07
01/05/2003	LE07_058019_20030501	2	0.962179961	1	0.144925888	0.889736151	0.976194059	1	0.11323511	0.895704233	0.982090386	1	0.096225876	0.895713251	0.989830638	1	0.071622361	0.834323912	LE07
17/05/2003	LE07_058019_20030517	16	0.970638717	1	0.133604918	0.935683326	0.980432746	1	0.107402919	0.963796972	0.985211786	1	0.091715029	0.9674372	0.993926608	1	0.055054196	0.94681979	LE07
06/08/2003	LT05_057019_20030806	11	0.79697071	0.92	0.271986184	0.539472183	0.818395294	0.93	0.25730477	0.637936597	0.826825129	0.94	0.250022904	0.668548366	0.912992666	0.97	0.153739049	0.63629252	LT05
01/10/2003	LE07_057019_20031001	11	0.691907335	0.92	0.349885155	0.522503108	0.739264792	1	0.331598045	0.575651542	0.754463002	1	0.322365266	0.596930805	0.86758783	1	0.25063995	0.603687883	LE07
22/02/2004	LE07_057019_20040222	18	0.659505286	0.7	0.216458853	0.492248109	0.669768011	0.71	0.200359461	0.529848323	0.673819253	0.71	0.193893669	0.539157896	0.70903939	0.73	0.196686682	0.455184597	LE07
04/05/2004	LT05_057019_20040504	2	0.950118647	1	0.128939405	0.779471902	0.965660975	1	0.103011592	0.832886632	0.971445678	1	0.090534132	0.849795018	0.978693852	1	0.074057788	0.849411045	LT05
11/05/2004	LT05_058019_20040511	5	0.952637261	1	0.122909763	0.924804451	0.969351925	1	0.095560692	0.931665242	0.975502953	1	0.081398622	0.934440075	0.984009346	1	0.058127383	0.932399	LT05
12/05/2004	LE07_057019_20040512	10	0.970429616	1	0.128113518	0.601958994	0.982910349	1	0.095796876	0.634495383	0.987621752	1	0.079980695	0.644589169	0.991856952	1	0.062672597	0.630468104	LE07
19/05/2004	LE07_058019_20040519	4	0.965861864	1	0.135994645	0.824219455	0.978614841	1	0.106309215	0.834585723	0.984479621	1	0.087703843	0.833804206	0.991920472	1	0.054132705	0.851489857	LE07
20/06/2004	LE07_058019_20040620	3	0.945949898	1	0.176090359	0.738843743	0.956161204	1	0.157485796	0.771902432	0.960482171	1	0.148651153	0.786509996	0.989864969	1	0.068775522	0.818914517	LE07
21/06/2004	LT05_057019_20040621	3	0.929853372	1	0.175432047	0.695488407	0.939865099	1	0.16399355	0.78118445	0.944602875	1	0.1565767	0.813871361	0.981723198	1	0.064573031	0.821271336	LT05
29/06/2004	LE07_057019_20040629	11	0.922291978	1	0.205354048	0.542765335	0.935621359	1	0.191092238	0.595688038	0.941058722	1	0.183296604	0.612157092	0.997552771	1	0.025039566	0.602591441	LE07
15/07/2004	LE07_057019_20040715	6	0.806615628	1	0.29773384	0.511390596	0.841123544	1	0.278833328	0.569735888	0.849356813	1	0.273629711	0.592914074	0.921128663	1	0.194278443	0.594534873	LE07
08/08/2004	LT05_057019_20040808	10	0.77728182	0.93	0.282385289	0.613845495	0.80725687	0.94	0.260435411	0.716755907	0.813829011	0.94	0.254400818	0.760255525	0.88689435	0.95	0.172693443	0.774737094	LT05
15/08/2004	LT05_058019_20040815	3	0.703005941	0.89	0.311950459	0.714760226	0.732915451	0.92	0.300175638	0.815507395	0.740815284	0.92	0.296141876	0.859831188	0.845916167	0.95	0.22091773	0.869590178	LT05
16/08/2004	LE07_057019_20040816	2	0.7556916	1	0.332701073	0.489953773	0.800255115	1	0.308250807	0.550524814	0.810825234	1	0.301366646	0.577479255	0.898722644	1	0.230309359	0.583538669	LE07
23/08/2004	LE07_058019_20040823	3	0.719665061	0.97	0.345117223	0.604977067	0.77186743	1	0.319667533	0.663492074	0.782371788	1	0.31314279	0.69635311	0.875822071	1	0.253478126	0.728882908	LE07
01/09/2004	LE07_057019_20040901	8	0.713116962	0.99	0.342032983	0.478430642	0.761210591	1	0.32119757	0.541309299	0.771989482	1	0.31537343	0.569227922	0.859960805	1	0.264207975	0.577289141	LE07
08/09/2004	LE07_058019_20040908	8	0.819171302	1	0.307897208	0.412507332	0.844328475	1	0.288456938	0.469433964	0.851117167	1	0.282044659	0.494748342	0.961698671	1	0.153141444	0.386738982	LE07
09/09/2004	LT05_057019_20040909	13	0.807422532	0.99	0.299171694	0.674861809	0.837553893	1	0.277160361	0.75015563	0.850815611	1	0.265203462	0.781249991	0.964297079	1	0.135241497	0.791827616	LT05
11/10/2004	LT05_057019_20041011	3	0.679376783	0.75	0.314809597	0.706804727	0.715593746	0.77	0.297792165	0.757393524	0.730232472	0.77	0.286824781	0.772779091	0.825553461	1	0.224488078	0.71309328	LT05
19/10/2004	LE07_057019_20041019	4	0.605480823	0.67	0.289094044	0.546393228	0.63614548	0.7	0.271618716	0.583149971	0.647033584	0.7	0.26314328	0.598270282	0.752563428	0.8	0.231633773	0.588730403	LE07
19/03/2005	LE07_058019_20050319	1	0.881997448	1	0.260788669	0.769942401	0.92150398	1	0.218401502	0.780191597	0.934495307	1	0.201150391	0.774518656	0.925409977	1	0.209054417	0.717328199	LE07
28/04/2005	LT05_058019_20050428	17	0.934012497	0.96	0.100514761	0.765808994	0.94785491	0.96	0.076434827	0.764731042	0.95196916	0.97	0.066658361	0.763215162	0.959613183	0.98	0.054333359	0.792345605	LT05
29/04/2005	LE07_057019_20050429	2	0.916356001	1	0.195586271	0.5928287	0.943609285	1	0.162859876	0.625405572	0.9538871	1	0.146843888	0.635574443	0.966023488	1	0.121606046	0.620580808	LE07
06/05/2005	LE07_058019_20050506	3	0.96463208	1	0.141352854	0.803443505	0.97771023	1	0.111411261	0.813815606	0.982549257	1	0.097542463	0.813962753	0.987378266	1	0.080519094	0.811669527	LE07
07/05/2005	LT05_057019_20050507	4	0.940724279	1	0.133663541	0.803262521	0.95543403	1	0.113324292	0.857550184	0.961557497	1	0.1006754	0.873447499	0.974409419	1	0.060776076	0.876208096	LT05
22/05/2005	LE07_058019_20050522	13	0.949502203	1	0.169192332	0.517729649	0.959933265	1	0.150546895	0.513971536	0.965340842	1	0.138684218	0.513398866	0.983428644	1	0.086599728	0.309974998	LE07
07/06/2005	LE07_058019_20050607	11	0.945073414	1	0.180666659	0.708501054	0.956816612	1	0.160213974	0.756741271	0.962986132	1	0.147489306	0.769131041	0.992629264	1	0.053655622	0.796092455	LE07
08/06/2005	LT05_057019_20050608	16	0.93535883	1	0.164522635	0.56575674	0.950246775	1	0.144240734	0.614561641	0.956050218	1	0.133796346	0.63490046	0.982046975	1	0.057665884	0.763516491	LT05
10/08/2005	LE07_058019_20050810	3	0.824580972	1	0.306310476	0.626209481	0.852112287	1	0.284900333	0.688260728	0.859139515	1	0.278739387	0.717694754	0.953664607	1	0.160319937	0.76764669	LE07
11/08/2005	LT05_057019_20050811	3	0.799303545	0.95	0.280763681	0.657283114	0.818887772	0.95	0.2670367	0.763025691	0.823954476	0.95	0.262708553	0.803190353	0.914298537	0.96	0.155858334	0.824050151	LT05
14/10/2005	LT05_057019_20051014	16	0.716274107	0.79	0.293822021	0.435398836	0.745252663	0.81	0.277469733	0.481682807	0.760929383	0.82	0.265666604	0.487377261	0.827474034	0.84	0.206875258	0.38930898	LT05
27/02/2006	LE07_057019_20060227	0	0.731340479	0.72	0.273952589	0.591815068	0.765077929	0.73	0.254117547	0.621912981	0.773641862	0.73	0.246368004	0.631448776	0.753647951	0.72	0.236486327	0.608319241	LE07
31/03/2006	LE07_057019_20060331	5	0.935793264	1	0.192346316	0.47094302	0.95677283	1	0.158611997	0.492114679	0.963015137	1	0.147177425	0.499711534	0.955691424	1	0.160974556	0.423736864	LE07
11/06/2006	LT05_057019_20060611	2	0.942516981	1	0.152605364	0.753216775	0.95413295	1	0.135826636	0.82273955	0.95914287	1	0.12707899	0.847995468	0.983163704	1	0.062479394	0.859666106	LT05
28/07/2006	LE07_058019_20060728	13	0.815476346	1	0.298063473	0.583264764	0.837410887	1	0.286622263	0.64206501	0.845420145	1	0.281360781	0.663977339	0.93913162	1	0.176141703	0.63249892	LE07
29/07/2006	LT05_057019_20060729	3	0.869140931	1	0.240725358	0.672980294	0.88528641	1	0.226596077	0.766127087	0.890669075	1	0.220544504	0.802467138	0.962614439	1	0.091408786	0.818387801	LT05
14/09/2006	LE07_058019_20060914	4	0.745374708	1	0.343012012	0.587051418	0.780733714	1	0.322624376	0.656152209	0.791272335	1	0.314982186	0.687318294	0.911730333	1	0.225436163	0.712147685	LE07
15/09/2006	LT05_057019_20060915	2	0.74694506	0.94	0.313267846	0.68871271	0.781478094	0.95	0.293202348	0.777125148	0.79449848	0.96	0.283145367	0.806144331	0.913525492	0.99	0.187647174	0.810169166	LT05
08/10/2006	LT05_058019_20061008	16	0.687234756	0.68	0.327980581	0.920518087	0.738951956	0.98	0.308844986	0.944189487	0.756466283	0.98	0.297800389	0.949796801	0.846366535	1	0.244534475	0.91932897	LT05
18/03/2007	LE07_057019_20070318	11	0.933038825	1	0.171586242	0.390494323	0.957348631	1	0.137389525	0.404697159	0.962500671	1	0.129247288	0.406081177	0.957930878	1	0.129334411	0.256918832	LE07
03/04/2007	LE07_057019_20070403	0	0.952268153	1	0.164924267	0.620211375	0.969334782	1	0.133905294	0.650727375	0.974166299	1	0.123789976	0.658493805	0.970613058	1	0.128817898	0.639063231	LE07
19/04/2007	LE07_057019_20070419	0	0.972475385	1	0.124058439	0.622439844	0.983458908	1	0.095915964	0.653692896	0.986172346	1	0.088697868	0.661170777	0.983774487	1	0.093829531	0.643419077	LE07
20/05/2007	LT05_058019_20070520	3	0.956774962	1	0.115412928	0.986369324	0.972214451	1	0.090892483	0.999513875	0.978583551	1	0.076701988	0.999628772	0.981588228	1	0.065445647	0.999457078	LT05
21/05/2007	LE07_057019_20070521	2	0.982739619	1	0.095084859	0.613697544	0.989659865	1	0.073031233	0.645238124	0.992716429	1	0.059890373	0.654167246	0.995315361	1	0.04375436	0.639143641	LE07
16/08/2007	LE07_058019_20070816	4	0.831230588	1	0.297144112	0.666597596	0.862488142	1	0.269904322	0.721883693	0.871774358	1	0.260619323	0.747986612	0.946950581	1	0.170464732	0.794045432	LE07
19/10/2007	LE07_058019_20071019	5	0.69635012	0.79	0.301723991	0.787708888	0.742924418	0.81	0.273868515	0.782887714	0.757298934	0.82	0.261789899	0.776690848	0.758751231	0.81	0.255360198	0.732124235	LE07
20/03/2008	LE07_057019_20080320	17	0.949810875	1	0.140695467	0.233829839	0.971305213	1	0.102003957	0.245922247	0.977052517	1	0.088573751	0.247800574	0.964183702	1	0.10784097	0.090258502	LE07
27/03/2008	LE07_058019_20080327	12	0.913588557	1	0.218335002	0.692338801	0.943247627	1	0.180227614	0.682056372	0.951987002	1	0.166526348	0.67290322	0.935091852	1	0.190727	0.591256145	LE07
28/03/2008	LT05_057019_20080328	7	0.913961402	1	0.207739522	0.868420452	0.941143326	1	0.172852508	0.910370923	0.949549041	1	0.159866803	0.916414301	0.941344184	1	0.167951409	0.904004972	LT05
20/04/2008	LT05_058019_20080420	1	0.958319317	1	0.114485761	0.906562881	0.972579088	1	0.089433982	0.917244223	0.977043601	1	0.082219036	0.913018923	0.972601282	1	0.09068899	0.825048106	LT05
23/05/2008	LE07_057019_20080523	7	0.940625104	1	0.174790866	0.631756929	0.962545061	1	0.139407936	0.663416182	0.971151032	1	0.121621717	0.671244578	0.980246753	1	0.094620949	0.6527541	LE07
02/07/2008	LT05_057019_20080702	11	0.920713099	1	0.186641968	0.731608177	0.935750587	1	0.169691454	0.803953053	0.942257349	1	0.160189986	0.825764802	0.978747601	1	0.060972305	0.813856176	LT05
30/10/2008	LE07_057019_20081030	6	0.62714139	0.71	0.271337755	0.433095291	0.650536969	0.73	0.252612897	0.448310206	0.656679681	0.73	0.244527924	0.448663169	0.672030282	0.72	0.255467065	0.321112698	LE07
07/03/2009	LE07_057019_20090307	18	0.854648465	1	0.262467097	0.429643577	0.88973733	1	0.234524466	0.454048257	0.901941099	1	0.221924532	0.458480903	0.891249776	1	0.217965924	0.284649634	LE07
23/04/2009	LT05_058019_20090423	4	0.957946013	1	0.119403857	0.985797542	0.972931501	1	0.091733337	0.999990611	0.977205134	1	0.08450408	0.999993775	0.973818162	1	0.091084677	0.999986287	LT05
01/05/2009	LE07_058019_20090501	0	0.97087902	1	0.123626197	0.838152039	0.984116801	1	0.089626727	0.846399035	0.98804928	1	0.077603767	0.843738514	0.986392102	1	0.081557565	0.859548919	LE07
02/05/2009	LT05_057019_20090502	0	0.943053988	1	0.130107582	0.825238293	0.961904177	1	0.100543515	0.871204722	0.967860359	1	0.089497271	0.883347004	0.967951381	1	0.087873605	0.886148374	LT05
10/05/2009	LE07_057019_20090510	10	0.976210471	1	0.115813665	0.569643697	0.987064928	1	0.084182221	0.591836852	0.991542206	1	0.066212116	0.597560931	0.993667205	1	0.054066357	0.572291263	LE07
18/05/2009	LT05_057019_20090518	14	0.956987844	1	0.128185458	0.807270201	0.971635358	1	0.101388557	0.857956245	0.978810332	1	0.08269884	0.871614278	0.987212693	1	0.054739557	0.866893019	LT05
02/06/2009	LE07_058019_20090602	1	0.964970646	1	0.141926564	0.821068047	0.978874266	1	0.108548156	0.83079452	0.98417018	1	0.09211807	0.833081274	0.992464925	1	0.058046916	0.856570638	LE07
03/06/2009	LT05_057019_20090603	2	0.945345667	1	0.144236475	0.783718225	0.961879061	1	0.118600525	0.844189565	0.967906236	1	0.106420887	0.865067425	0.980652072	1	0.066755991	0.870675399	LT05
04/07/2009	LE07_058019_20090704	14	0.939364456	1	0.186509584	0.724409849	0.952783737	1	0.164364108	0.766035547	0.959108374	1	0.151171103	0.782568812	0.994640126	1	0.041869406	0.805193105	LE07
05/07/2009	LT05_057019_20090705	16	0.898597352	1	0.202867887	0.735725969	0.916343586	1	0.184884329	0.815058824	0.924168067	1	0.174180399	0.837768875	0.967441444	1	0.075845743	0.84263106	LT05
12/07/2009	LT05_058019_20090712	19	0.883740498	1	0.209643194	0.823472695	0.902942685	1	0.192400331	0.890499773	0.910810351	1	0.182314067	0.9148114	0.963294993	1	0.076053693	0.92686194	LT05
28/07/2009	LT05_058019_20090728	11	0.825015364	0.94	0.26952974	0.822381184	0.85331368	1	0.247833483	0.891228961	0.861120927	1	0.240420944	0.921032297	0.930255628	1	0.138126312	0.936699369	LT05
29/07/2009	LE07_057019_20090729	3	0.884913764	1	0.25130558	0.499373963	0.909033494	1	0.222443727	0.559917411	0.913432858	1	0.216419642	0.586936795	0.967623669	1	0.121151053	0.593386695	LE07
05/08/2009	LE07_058019_20090805	2	0.839466946	1	0.283305595	0.709878056	0.873239819	1	0.254949873	0.759195369	0.883099698	1	0.245150523	0.779064783	0.960023597	1	0.137752272	0.817560639	LE07
14/09/2009	LT05_058019_20090914	6	0.715840264	0.92	0.323124907	0.757956199	0.755064149	0.94	0.305156794	0.845720964	0.76529752	0.94	0.298342218	0.883237504	0.905636581	0.99	0.197339759	0.893822217	LT05
22/02/2010	LE07_057019_20100222	1	0.649316961	0.71	0.258336915	0.624553195	0.67547133	0.71	0.233903068	0.656363194	0.68247351	0.72	0.222982847	0.664046379	0.692714054	0.71	0.223294402	0.647003237	LE07
11/04/2010	LE07_057019_20100411	1	0.960341565	1	0.152457547	0.621030209	0.975374212	1	0.120740203	0.651423703	0.979904902	1	0.109656352	0.65838204	0.977063332	1	0.114509041	0.634951732	LE07
29/05/2010	LE07_057019_20100529	17	0.959974286	1	0.15326744	0.551927262	0.97204286	1	0.126044405	0.579907224	0.976674341	1	0.113960878	0.592883799	0.992150953	1	0.054901628	0.561802452	LE07
20/10/2010	LE07_057019_20101020	14	0.696156367	0.78	0.280523316	0.512335758	0.725261612	0.8	0.261992583	0.538921183	0.734524925	0.81	0.252918758	0.548007946	0.777525595	0.84	0.225386335	0.525070109	LE07
16/02/2011	LE07_058019_20110216	14	0.636089867	0.72	0.265214281	0.484423543	0.661529647	0.74	0.241683297	0.48556581	0.670367294	0.74	0.23009613	0.47629673	0.64816509	0.71	0.250740414	0.235733017	LE07
17/02/2011	LT05_057019_20110217	2	0.645775343	0.72	0.255076519	0.785309045	0.671786495	0.74	0.231294856	0.828825243	0.679036684	0.74	0.220627964	0.836813642	0.688146952	0.73	0.213151082	0.782549316	LT05
05/03/2011	LT05_057019_20110305	4	0.767653332	0.69	0.231334846	0.776931516	0.790489866	0.96	0.222006099	0.820462534	0.79627434	0.97	0.219133526	0.827862862	0.813408097	0.98	0.214090126	0.787239891	LT05
13/03/2011	LE07_057019_20110313	6	0.864275867	1	0.24649517	0.602187427	0.889575244	1	0.223865832	0.634535806	0.897416737	1	0.215633928	0.643881799	0.899954472	1	0.21592392	0.62911298	LE07
20/03/2011	LE07_058019_20110320	0	0.883962149	1	0.256799066	0.816073162	0.923116715	1	0.215087477	0.816419662	0.935416387	1	0.198759677	0.811758022	0.924729609	1	0.208357232	0.778417871	LE07
21/03/2011	LT05_057019_20110321	0	0.890521264	1	0.230538123	0.841255198	0.922551547	1	0.195774503	0.884411472	0.933290168	1	0.181139171	0.892904991	0.928979843	1	0.183188449	0.89013396	LT05
15/05/2011	LT05_058019_20110515	0	0.950145259	1	0.145478423	0.980945603	0.964515868	1	0.124496497	0.992963703	0.971831396	1	0.108786997	0.995209123	0.983071747	1	0.068602292	0.998653602	LT05
31/05/2011	LT05_058019_20110531	2	0.924517078	1	0.177233746	0.955395393	0.942511115	1	0.157625984	0.977791588	0.950146699	1	0.146165962	0.984731271	0.974562131	1	0.076424304	0.994534623	LT05
01/06/2011	LE07_057019_20110601	11	0.920745398	1	0.200269385	0.569792449	0.941650697	1	0.17581466	0.61676746	0.948741801	1	0.165859965	0.631450191	0.98028995	1	0.092152688	0.622580458	LE07
19/02/2012	LE07_058019_20120219	18	0.595264017	0.61	0.255682837	0.438288978	0.618070751	0.64	0.237004059	0.37181929	0.62422059	0.65	0.226424945	0.349524095	0.621078369	0.63	0.243457014	0.295571038	LE07
15/03/2012	LE07_057019_20120315	14	0.890369385	1	0.24552757	0.394874182	0.915981238	1	0.218904441	0.445680071	0.926220601	1	0.206232164	0.450128275	0.906454448	1	0.222313495	0.294397303	LE07
07/04/2012	LE07_058019_20120407	2	0.954949531	1	0.154685377	0.799083867	0.973614499	1	0.118534011	0.795715004	0.978915696	1	0.106407354	0.789180178	0.974254083	1	0.114848572	0.735747665	LE07
25/10/2012	LE07_057019_20121025	10	0.639791943	0.73	0.274238028	0.419033977	0.660266751	0.75	0.255191119	0.449986608	0.669849943	0.75	0.243406867	0.4548835	0.706364356	0.75	0.232859668	0.298410939	LE07
18/03/2013	LE07_057019_20130318	11	0.925494398	1	0.19167397	0.586275228	0.950757052	1	0.155383878	0.614893896	0.957429136	1	0.143911963	0.624220301	0.951545223	1	0.157654848	0.631540235	LE07
21/05/2013	LE07_057019_20130521	3	0.972726629	1	0.131049966	0.523956187	0.982148117	1	0.105387345	0.536834548	0.988002912	1	0.08429982	0.536371988	0.995029596	1	0.046198829	0.367520403	LE07
14/06/2013	LC08_057019_20130614	6.8	0.699934847	0.75	0.153234781	0.655587989	0.715010833	0.76	0.140608441	0.728234878	0.718954481	0.76	0.135067159	0.753791858	0.758871504	0.77	0.085743408	0.736478834	LC08
21/06/2013	LC08_058019_20130621	6.91	0.654948532	0.73	0.177315955	0.876968754	0.675548875	0.74	0.164930488	0.917497978	0.68160433	0.74	0.157955505	0.933917753	0.72308123	0.74	0.085829115	0.939484417	LC08
30/06/2013	LC08_057019_20130630	13.36	0.66612162	0.74	0.180527584	0.684370289	0.681920903	0.75	0.171174622	0.776682837	0.685626696	0.75	0.166979557	0.811831305	0.733546282	0.75	0.086285311	0.821414702	LC08
15/07/2013	LE07_058019_20130715	9	0.665453815	0.62	0.268489839	0.825695758	0.719393542	0.7	0.266131879	0.833695363	0.735902734	0.75	0.262162553	0.834268524	0.767489122	0.75	0.205144629	0.868559186	LE07
16/07/2013	LC08_057019_20130716	16.71	0.552424098	0.63	0.182507023	0.699818615	0.580388409	0.64	0.168817864	0.784440498	0.587178622	0.65	0.16321945	0.809111042	0.643361073	0.66	0.09793458	0.839894632	LC08
31/07/2013	LE07_058019_20130731	5	0.837210741	1	0.29754384	0.695473993	0.868930669	1	0.26896904	0.74243083	0.875887119	1	0.261794374	0.767138237	0.955649642	1	0.153014789	0.82441293	LE07
01/08/2013	LC08_057019_20130801	6.67	0.607158297	0.72	0.218146377	0.630357704	0.622949759	0.72	0.211148533	0.739738363	0.626084673	0.72	0.208663575	0.782429602	0.685839841	0.73	0.140030327	0.803074399	LC08
09/02/2014	LC08_057019_20140209	8.21	0.63196101	0.7	0.321276545	0.449327215	0.673632704	0.76	0.304354456	0.441795502	0.685876778	0.77	0.297277677	0.434067574	0.726303773	0.83	0.291619362	0.401643478	LC08
24/02/2014	LE07_058019_20140224	0	0.68288761	0.72	0.302856608	0.840660392	0.72409674	0.73	0.279343155	0.846935494	0.735701887	0.74	0.269456195	0.843913659	0.724525374	0.73	0.262896731	0.842771933	LE07
25/02/2014	LC08_057019_20140225	0.21	0.788276013	0.97	0.325825362	0.831524492	0.835878666	0.99	0.290062453	0.876532801	0.851186053	0.99	0.275647599	0.885635489	0.8541556	0.98	0.264225794	0.888960849	LC08
05/03/2014	LE07_057019_20140305	0	0.811178739	1	0.300963344	0.60048129	0.858671588	1	0.267263826	0.632876096	0.872913689	1	0.254026649	0.642513179	0.86609807	1	0.251761491	0.628503361	LE07
20/03/2014	LC08_058019_20140320	16.69	0.843482441	0.97	0.257548752	0.750002903	0.878121449	0.97	0.225999328	0.768273705	0.889294894	0.97	0.213147559	0.765666624	0.873587751	0.97	0.224736357	0.595431224	LC08
21/03/2014	LE07_057019_20140321	5	0.904087607	1	0.234547294	0.449785281	0.931157389	1	0.203670285	0.480595024	0.940413626	1	0.190588486	0.485639959	0.924495457	1	0.208480231	0.344446515	LE07
28/03/2014	LE07_058019_20140328	0	0.828500826	1	0.257516121	0.853547912	0.874023184	1	0.225291158	0.861986338	0.888240623	1	0.212320097	0.860185439	0.875456993	1	0.222433224	0.87739866	LE07
29/03/2014	LC08_057019_20140329	0.02	0.836835208	0.92	0.221580438	0.841180121	0.867632156	0.93	0.18695448	0.88481362	0.877132052	0.93	0.173147994	0.893266882	0.86991014	0.92	0.178677031	0.893448218	LC08
16/05/2014	LC08_057019_20140516	1.8	0.720510244	0.78	0.158642415	0.781606876	0.740334529	0.78	0.139032233	0.841618369	0.748455246	0.78	0.125670052	0.860222222	0.779439926	0.8	0.096316306	0.862176888	LC08
16/06/2014	LE07_058019_20140616	18	0.894171942	1	0.23778766	0.719127071	0.919531012	1	0.210897638	0.783944724	0.930773403	1	0.195834232	0.800216003	0.9767784	1	0.105972066	0.845623678	LE07
20/02/2015	LE07_057019_20150220	2	0.637288998	0.7	0.26093355	0.597983547	0.662495622	0.72	0.236817143	0.630276995	0.66881318	0.72	0.226493365	0.640170086	0.680661957	0.71	0.221478453	0.626668271	LE07
27/02/2015	LE07_058019_20150227	1	0.716279337	0.73	0.315055834	0.799845042	0.763171359	0.99	0.293611093	0.80378823	0.779121301	0.99	0.282893418	0.798023155	0.78010917	1	0.27741142	0.741865671	LE07
23/03/2015	LC08_058019_20150323	0.46	0.817520976	0.93	0.257982259	0.961049548	0.855430944	0.94	0.222648713	0.973897632	0.868126472	0.94	0.207130395	0.9742438	0.863006608	0.94	0.207867627	0.948635557	LC08
24/03/2015	LE07_057019_20150324	1	0.797676845	0.83	0.222504399	0.587543119	0.825349959	0.84	0.199864438	0.622132833	0.834021675	0.84	0.190159483	0.632684977	0.831651317	0.84	0.18419749	0.615976254	LE07
25/04/2015	LE07_057019_20150425	7	0.916711451	1	0.204189382	0.57610047	0.939156351	1	0.178105144	0.605210511	0.949691565	1	0.161596522	0.61460912	0.964877702	1	0.130350378	0.597350464	LE07
11/05/2015	LE07_057019_20150511	11	0.925720685	1	0.196550488	0.497580537	0.944407532	1	0.173545188	0.523367262	0.953451454	1	0.158713765	0.532084759	0.981850184	1	0.089726661	0.523375269	LE07
18/05/2015	LE07_058019_20150518	1	0.956498508	1	0.161446955	0.831946321	0.969529983	1	0.135529836	0.840466951	0.975434376	1	0.12069932	0.843725216	0.991619033	1	0.061115873	0.873679237	LE07
06/07/2015	LC08_057019_20150706	11.29	0.624750431	0.71	0.191067897	0.589095299	0.63663972	0.71	0.185534464	0.687415486	0.638915313	0.72	0.183492056	0.730566063	0.695896718	0.73	0.103932287	0.752425541	LC08
14/08/2015	LC08_058019_20150814	15.73	0.536916274	0.6	0.223995867	0.655908915	0.570711361	0.66	0.210401287	0.724537301	0.578297191	0.67	0.205404346	0.762158068	0.661113346	0.72	0.150370628	0.777198633	LC08
15/08/2015	LE07_057019_20150815	3	0.808798563	1	0.308561373	0.424707752	0.847855706	1	0.276666058	0.488318781	0.853599973	1	0.270889565	0.52017802	0.932850566	1	0.184800095	0.532666035	LE07
02/10/2015	LE07_057019_20151002	14	0.775322117	1	0.319034488	0.490495324	0.812718975	1	0.298472416	0.537073698	0.828139887	1	0.286015188	0.553364154	0.924561131	1	0.191606314	0.508906482	LE07
25/10/2015	LE07_058019_20151025	12	0.576401828	0.68	0.291603894	0.788294684	0.610265404	0.7	0.269139862	0.826017505	0.620612549	0.71	0.256645979	0.831362081	0.684230268	0.74	0.23360677	0.851448718	LE07
26/10/2015	LC08_057019_20151026	3.27	0.692054653	0.85	0.34322238	0.77771111	0.734429151	0.87	0.316671981	0.837189779	0.747418222	0.88	0.305384845	0.857675123	0.802459432	0.9	0.271352343	0.876896254	LC08
23/02/2016	LE07_057019_20160223	18	0.778851635	0.84	0.238588003	0.262790321	0.81868991	0.88	0.211555548	0.286108163	0.827295982	0.89	0.204847581	0.289330282	0.775939751	0.84	0.241397943	0.135614023	LE07
01/03/2016	LE07_058019_20160301	7	0.72413711	0.96	0.308486658	0.770027688	0.765078255	0.98	0.285974203	0.757027104	0.77721718	0.98	0.276694475	0.748025659	0.819174229	1	0.277854298	0.742997642	LE07
02/03/2016	LC08_057019_20160302	0.36	0.779602848	0.94	0.310287773	0.750119221	0.826084154	0.95	0.277791812	0.791863036	0.84058289	0.96	0.264309888	0.805549008	0.83111808	0.95	0.260610482	0.728984511	LC08
03/04/2016	LC08_057019_20160403	3.9	0.780087266	0.87	0.236721854	0.653314274	0.813083879	0.88	0.206514454	0.669435894	0.826229152	0.89	0.190112936	0.670244923	0.798863716	0.88	0.219768403	0.41852643	LC08
19/04/2016	LC08_057019_20160419	15.53	0.83678529	0.92	0.198229649	0.550306212	0.864597641	0.93	0.171541694	0.580636934	0.874725927	0.93	0.15745374	0.585669754	0.869244202	0.92	0.158738139	0.320804772	LC08
12/05/2016	LC08_058019_20160512	2.61	0.746694798	0.8	0.160396235	0.892775646	0.765413476	0.8	0.14139695	0.928102497	0.77096937	0.8	0.13096283	0.944995171	0.800379275	0.82	0.104449678	0.962637468	LC08
13/05/2016	LE07_057019_20160513	2	0.922435583	1	0.203418215	0.589485696	0.946819975	1	0.171201008	0.622608004	0.956734369	1	0.154370925	0.634970631	0.97737383	1	0.103616084	0.628606211	LE07
21/05/2016	LC08_057019_20160521	2.7	0.718006947	0.77	0.165105628	0.741280824	0.735788468	0.78	0.148490193	0.809532018	0.74167088	0.78	0.139388244	0.837293805	0.776302195	0.79	0.098516869	0.857711959	LC08
01/08/2016	LE07_057019_20160801	18	0.753092076	1	0.31513233	0.451658989	0.795398218	1	0.293533447	0.51438855	0.803767457	1	0.288625385	0.54230824	0.866976382	1	0.238562875	0.594038077	LE07
11/10/2016	LE07_058019_20161011	3	0.63300629	0.64	0.340232047	0.698392764	0.683998757	0.68	0.321857629	0.749701583	0.700023638	0.69	0.312319129	0.770886168	0.794209157	1	0.27896361	0.821811142	LE07
12/10/2016	LC08_057019_20161012	2.32	0.698290342	0.82	0.312656105	0.664028581	0.733391384	0.84	0.290488271	0.751321914	0.745524732	0.85	0.280012971	0.783761721	0.839918578	0.91	0.230683473	0.805901834	LC08
08/02/2017	LC08_058019_20170208	6.99	0.710754177	0.94	0.359563885	0.962244965	0.768749919	0.98	0.336086617	0.978997252	0.784863454	0.98	0.326836882	0.982298484	0.795792421	0.97	0.311358627	0.977175445	LC08
09/02/2017	LE07_057019_20170209	4	0.650541467	0.72	0.252406218	0.564402362	0.6708688	0.73	0.235961528	0.602696169	0.675590206	0.74	0.227887302	0.611815573	0.695846428	0.73	0.214953651	0.586202791	LE07
24/02/2017	LC08_058019_20170224	13.77	0.76022047	0.93	0.322926228	0.994590093	0.813581021	0.95	0.28912648	0.998117569	0.828768068	0.95	0.276330599	0.998489906	0.823662404	0.93	0.266089274	0.999667141	LC08
04/03/2017	LE07_058019_20170304	7	0.797640161	1	0.314078232	0.57893896	0.84356326	1	0.285985088	0.590288762	0.861779709	1	0.271823051	0.585289471	0.832914495	1	0.286084467	0.382477883	LE07
05/03/2017	LC08_057019_20170305	11.12	0.596003561	0.64	0.338355887	0.232552538	0.642857454	0.76	0.342531226	0.227765313	0.663236804	0.8	0.340282574	0.214946903	0.389522384	0.38	0.212056121	0.081829181	LC08
21/03/2017	LC08_057019_20170321	3	0.876322972	0.94	0.169171255	0.682624512	0.896364435	0.95	0.150217418	0.730147561	0.902707208	0.95	0.141489117	0.738521432	0.892332766	0.95	0.144811702	0.597814847	LC08
14/04/2017	LE07_057019_20170414	1	0.954365548	1	0.165086465	0.565138511	0.969441983	1	0.136161665	0.590751676	0.975897821	1	0.121265976	0.595327338	0.977366765	1	0.115142268	0.515189047	LE07
22/04/2017	LC08_057019_20170422	5.84	0.795914577	0.85	0.183784209	0.650231335	0.814158365	0.85	0.1645123	0.685891128	0.82345198	0.85	0.151219977	0.689149817	0.866938823	0.91	0.144940153	0.537513067	LC08
15/05/2017	LC08_058019_20170515	18.41	0.783038785	0.83	0.179048884	0.677515511	0.801860004	0.84	0.162563797	0.722329917	0.810218776	0.84	0.150348999	0.730495892	0.871636375	0.89	0.112700481	0.628126245	LC08
04/08/2017	LE07_057019_20170804	5	0.874513858	1	0.268512003	0.45433191	0.898302281	1	0.241807871	0.516045131	0.904042475	1	0.2340207	0.546430228	0.974434148	1	0.112273273	0.567992141	LE07
05/09/2017	LE07_057019_20170905	5	0.573172767	0.57	0.299610357	0.396770913	0.607359152	0.63	0.290665663	0.461775145	0.613663457	0.63	0.287595783	0.491759278	0.701288754	0.67	0.255268687	0.497783742	LE07
20/09/2017	LC08_058019_20170920	5.56	0.556932894	0.59	0.263929936	0.67894877	0.581897027	0.64	0.254865803	0.788927246	0.587442519	0.65	0.251014824	0.839574933	0.699503988	0.76	0.217601404	0.886190761	LC08
07/11/2017	LC08_058019_20171107	10.19	0.612294607	0.78	0.364742121	0.59905664	0.661703167	0.82	0.348171542	0.607953833	0.67648757	0.83	0.33964701	0.614614213	0.672791546	0.81	0.32801588	0.360876929	LC08
11/02/2018	LC08_058019_20180211	16.75	0.328760101	0.28	0.188313769	0.024081315	0.359053166	0.29	0.241519924	0.012224067	0.365957591	0.28	0.250509414	0.011702451	0.304850907	0.29	0.069836623	0.004912481	LC08
08/03/2018	LC08_057019_20180308	15.52	0.79743318	0.9	0.248515619	0.642083841	0.833817588	0.91	0.212435806	0.663670981	0.842346395	0.91	0.203150458	0.675392881	0.851758543	0.93	0.211046409	0.803577428	LC08
24/03/2018	LC08_057019_20180324	15.28	0.491415739	0.43	0.282116484	0.093855745	0.552043202	0.59	0.282543494	0.077294431	0.561644235	0.64	0.287814398	0.067274873	0.286860414	0.27	0.106626901	0.041480888	LC08
31/03/2018	LC08_058019_20180331	3.79	0.736053815	0.85	0.263138085	0.507824165	0.788957199	0.88	0.229177028	0.472267521	0.808749777	0.89	0.213692896	0.456755202	0.68258701	0.78	0.269290329	0.206284311	LC08
01/04/2018	LE07_057019_20180401	14	0.952896008	1	0.160574807	0.366858662	0.9689461	1	0.132478523	0.381395748	0.975297699	1	0.118425771	0.388292796	0.975109121	1	0.112798534	0.2503994	LE07
16/04/2018	LC08_058019_20180416	2.2	0.796502205	0.88	0.211863052	0.864310668	0.825454874	0.89	0.182198632	0.886937028	0.838565406	0.89	0.164413867	0.892047659	0.866818382	0.91	0.159290639	0.804633976	LC08
17/04/2018	LE07_057019_20180417	4	0.888750076	1	0.227530329	0.639268575	0.920456299	1	0.196180303	0.670488991	0.934834704	1	0.177611806	0.677824819	0.945767717	1	0.164051638	0.656530246	LE07
18/05/2018	LC08_058019_20180518	5.42	0.712522278	0.76	0.17733426	0.698316686	0.735175566	0.78	0.163075597	0.717116328	0.741180566	0.78	0.154504448	0.730329519	0.790349704	0.81	0.115238166	0.698028587	LC08
19/05/2018	LE07_057019_20180519	3	0.890546611	1	0.237547524	0.604683368	0.918525234	1	0.208577881	0.639391321	0.930239517	1	0.193090849	0.651231376	0.973867388	1	0.112532892	0.644370905	LE07
05/07/2018	LC08_058019_20180705	8.72	0.610030606	0.7	0.202080605	0.698214983	0.626872445	0.72	0.195077841	0.788216314	0.630600424	0.72	0.191458118	0.830055427	0.697947618	0.73	0.113247387	0.853092445	LC08
13/07/2018	LE07_058019_20180713	15	0.888370444	1	0.253371151	0.603231089	0.910179404	1	0.226291392	0.688173622	0.919223492	1	0.21288301	0.713334807	0.984020717	1	0.087529668	0.753514503	LE07
21/07/2018	LC08_058019_20180721	11.7	0.598064808	0.71	0.215244053	0.624976426	0.614652213	0.72	0.207994496	0.72839918	0.618592737	0.72	0.204886311	0.77016465	0.70710561	0.74	0.125712503	0.772662021	LC08
22/07/2018	LE07_057019_20180722	4	0.717357838	0.84	0.303720271	0.577765565	0.771875603	1	0.289376216	0.626621667	0.789164055	1	0.282237147	0.642385286	0.895376326	1	0.194390221	0.652118301	LE07
29/07/2018	LE07_058019_20180729	6	0.794087626	1	0.319834875	0.644320518	0.842136565	1	0.282577461	0.691636742	0.853661893	1	0.271254951	0.720997041	0.940071002	1	0.17328133	0.780809596	LE07
30/07/2018	LC08_057019_20180730	7.61	0.565940884	0.68	0.219732165	0.550612323	0.583296251	0.7	0.212045848	0.65748462	0.58566562	0.7	0.21000005	0.705084889	0.661069187	0.72	0.158202473	0.733491203	LC08
15/09/2018	LE07_058019_20180915	5	0.660982633	0.83	0.347065718	0.465740324	0.709651233	0.98	0.328168687	0.518681787	0.72029349	0.98	0.321621168	0.547616629	0.905735893	1	0.22340069	0.466766732	LE07
16/09/2018	LC08_057019_20180916	3.19	0.565361291	0.59	0.239803835	0.581408274	0.593592105	0.62	0.226544439	0.668866053	0.603045203	0.63	0.219736553	0.7051378	0.743768536	0.76	0.169191457	0.693386632	LC08
01/10/2018	LE07_058019_20181001	8	0.600015663	0.5	0.347421279	0.442884657	0.642814234	0.54	0.334667395	0.508332588	0.653883561	0.55	0.328687906	0.536746329	0.844487545	1	0.276681905	0.533868443	LE07
02/10/2018	LC08_057019_20181002	3.37	0.572374745	0.61	0.273969674	0.662802133	0.605396743	0.65	0.258425985	0.746272366	0.618055621	0.66	0.250539013	0.780514043	0.763515029	0.81	0.213020142	0.807447074	LC08
07/02/2019	LC08_057019_20190207	5.4	0.786145001	0.95	0.270344609	0.660907404	0.821287908	0.96	0.250239445	0.709563653	0.829350738	0.97	0.245095483	0.724725731	0.854739178	1	0.227502337	0.784833829	LC08
23/02/2019	LC08_057019_20190223	0.5	0.414670856	0.24	0.349274497	0.236882546	0.472197521	0.27	0.375453563	0.206953729	0.483513672	0.28	0.381829144	0.193016162	0.228858394	0.19	0.134520716	0.102202794	LC08
03/03/2019	LE07_057019_20190303	0	0.782284238	1	0.310653507	0.66077627	0.830822516	1	0.281766279	0.684910793	0.845314748	1	0.2698059	0.690275951	0.832518016	1	0.269547431	0.648570917	LE07
19/03/2019	LE07_057019_20190319	0	0.872963047	1	0.268643906	0.667063471	0.9120777	1	0.229865857	0.69208114	0.927452169	1	0.21067395	0.698264142	0.930848028	1	0.202455723	0.661945133	LE07
27/03/2019	LC08_057019_20190327	0.16	0.788309432	0.88	0.243013563	0.823856886	0.821473594	0.89	0.208697974	0.870260899	0.833851139	0.89	0.191828302	0.882916923	0.862623152	0.92	0.188579964	0.887304655	LC08
27/04/2019	LE07_058019_20190427	8	0.938338374	1	0.191866127	0.447512768	0.957832604	1	0.160001184	0.429171112	0.970327149	1	0.133746346	0.416324182	0.955829128	1	0.153820727	0.08585092	LE07
28/04/2019	LC08_057019_20190428	12.92	0.807562334	0.87	0.190092151	0.803602467	0.830602917	0.88	0.16493917	0.851552119	0.841265872	0.88	0.147338288	0.86655262	0.869640613	0.9	0.125141443	0.866486607	LC08
21/05/2019	LC08_058019_20190521	13.35	0.686704669	0.76	0.1779521	0.884202718	0.711026313	0.77	0.157661539	0.925672914	0.720637605	0.77	0.143541249	0.938864535	0.754028847	0.78	0.10130397	0.959073878	LC08
30/05/2019	LC08_057019_20190530	11.19	0.640866077	0.7	0.164631204	0.768101327	0.666938941	0.72	0.149139391	0.826353672	0.676138239	0.72	0.138360097	0.848361886	0.712770973	0.72	0.076298315	0.872482439	LC08
30/06/2019	LE07_058019_20190630	2	0.692076365	0.91	0.318195819	0.802323165	0.745890226	0.98	0.303157875	0.806912836	0.764484701	0.98	0.295400811	0.806018702	0.925035032	1	0.171995967	0.843120999	LE07
08/07/2019	LC08_058019_20190708	16.78	0.462414657	0.5	0.209437097	0.694370669	0.507781203	0.57	0.195939272	0.723037459	0.523277838	0.59	0.187058355	0.738424947	0.601284506	0.64	0.129808009	0.795706612	LC08
09/08/2019	LC08_058019_20190809	8.64	0.459262919	0.43	0.203516708	0.587491667	0.477524217	0.46	0.200007336	0.694027727	0.480395369	0.46	0.198688983	0.742993144	0.579641955	0.65	0.163734198	0.776402638	LC08
10/08/2019	LE07_057019_20190810	12	0.684766545	0.94	0.343585386	0.483171869	0.738222957	0.96	0.323059072	0.541970158	0.74878141	0.97	0.317399623	0.572913038	0.879019521	1	0.241362801	0.578913544	LE07
10/09/2019	LC08_058019_20190910	17.14	0.415650914	0.4	0.202445533	0.518239568	0.439402902	0.42	0.196778919	0.599734561	0.443723212	0.42	0.194477508	0.638923982	0.553594121	0.59	0.179996607	0.598966765	LC08
04/10/2019	LE07_058019_20191004	17	0.600734086	0.54	0.331355029	0.607743883	0.647997415	0.59	0.317365304	0.673441733	0.663577362	0.6	0.309437991	0.700190452	0.80122912	1	0.267861818	0.736677053	LE07
20/10/2019	LE07_058019_20191020	5	0.635673799	0.74	0.281384712	0.786587146	0.670294954	0.76	0.260272735	0.785765607	0.682646999	0.77	0.246838907	0.780555354	0.718659454	0.77	0.227894195	0.769334051	LE07
17/02/2020	LC08_058019_20200217	18.96	0.869239049	0.93	0.16252803	0.574658402	0.889777422	0.96	0.144833495	0.610636649	0.893675057	0.96	0.140870483	0.61620523	0.872616133	0.94	0.158232738	0.564634874	LC08
12/03/2020	LE07_058019_20200312	6	0.842352553	1	0.287116625	0.484335053	0.888197249	1	0.251266267	0.485933012	0.904740662	1	0.235089412	0.48090935	0.877848061	1	0.253706136	0.235723044	LE07
13/03/2020	LC08_057019_20200313	7.95	0.833479379	0.95	0.246178307	0.829494626	0.865488301	0.95	0.217619641	0.874224749	0.87494694	0.96	0.206857845	0.885482131	0.878813271	0.95	0.200088592	0.889588545	LC08
14/04/2020	LC08_057019_20200414	2.31	0.822722447	0.88	0.180124047	0.82263264	0.846372672	0.89	0.151253747	0.866976424	0.854064634	0.89	0.138943211	0.875805023	0.860727226	0.9	0.145247116	0.860865397	LC08
08/05/2020	LE07_057019_20200508	8	0.926805449	1	0.169849462	0.533282482	0.955333314	1	0.133128624	0.535197005	0.967622935	1	0.108977076	0.533969193	0.982300841	1	0.076902982	0.626897034	LE07
09/06/2020	LE07_057019_20200609	7	0.945729887	1	0.185172507	0.605640342	0.961273186	1	0.155438356	0.629413758	0.97221078	1	0.128069871	0.636244747	0.99431901	1	0.055033422	0.530988648	LE07
02/07/2020	LE07_058019_20200702	14	0.933492478	1	0.195787667	0.59376265	0.949053784	1	0.169106309	0.639335771	0.958336169	1	0.148708278	0.654577803	0.989684682	1	0.064427322	0.707806176	LE07
12/08/2020	LE07_057019_20200812	10	0.915604791	1	0.206449745	0.650870586	0.942147679	1	0.173828596	0.675512459	0.948199329	1	0.164665917	0.687161541	0.978652462	1	0.099220943	0.675543748	LE07
05/09/2020	LC08_057019_20200905	15.61	0.647035838	0.75	0.259756897	0.610997596	0.672100997	0.77	0.243929761	0.720620655	0.681870943	0.77	0.235105225	0.758071448	0.78434296	0.84	0.179939123	0.780089648	LC08
12/09/2020	LC08_058019_20200912	7.46	0.638701877	0.73	0.237551576	0.55435153	0.662727605	0.74	0.223954499	0.6457605	0.668764636	0.75	0.217675625	0.687182762	0.777018063	0.8	0.140497355	0.658615916	LC08
07/10/2020	LC08_057019_20201007	19.35	0.709001208	0.86	0.326871038	0.661720231	0.739597796	0.88	0.308683887	0.753884764	0.751166953	0.88	0.298457127	0.782260399	0.853831499	0.94	0.228975302	0.79185255	LC08
22/10/2020	LE07_058019_20201022	12	0.581658977	0.69	0.298608985	0.538834333	0.619506539	0.72	0.274820958	0.535989305	0.634461031	0.73	0.261372519	0.531773233	0.670689338	0.74	0.266112949	0.350350718	LE07
23/10/2020	LC08_057019_20201023	2.51	0.703769301	0.9	0.363141295	0.609906285	0.766374521	0.94	0.330925169	0.646354595	0.785035587	0.95	0.317285429	0.659648516	0.778580709	0.94	0.306809425	0.505858388	LC08
12/02/2021	LC08_057019_20210212	0.93	0.73818159	0.99	0.358490112	0.650561872	0.796940964	1	0.328852964	0.690666839	0.814430966	1	0.317489104	0.703604221	0.781112882	0.97	0.320460032	0.566402021	LC08
16/04/2021	LE07_058019_20210416	4	0.940934423	1	0.185188966	0.803319579	0.961936034	1	0.14988879	0.804436049	0.969477425	1	0.135300919	0.799727068	0.96564149	1	0.140169183	0.812040409	LE07
17/04/2021	LC08_057019_20210417	1.44	0.8019939	0.85	0.175969682	0.805575676	0.822577089	0.86	0.150121463	0.853206092	0.829081779	0.86	0.13847949	0.860937798	0.834541569	0.87	0.150219269	0.825002602	LC08
24/04/2021	LC08_058019_20210424	0.36	0.783694667	0.83	0.171783476	0.973499222	0.808794386	0.84	0.141983698	0.985206302	0.817297963	0.84	0.126807901	0.98639246	0.836782914	0.87	0.133536556	0.972852636	LC08
25/04/2021	LE07_057019_20210425	0	0.898418888	1	0.216089262	0.749610704	0.933030764	1	0.179174932	0.766322945	0.947669402	1	0.15856852	0.770719229	0.94412669	1	0.162523324	0.745912967	LE07
18/05/2021	LE07_058019_20210518	4	0.96375703	1	0.14816098	0.758727384	0.976803724	1	0.118578399	0.767372391	0.984809354	1	0.094556276	0.762989935	0.989847708	1	0.07239972	0.733956832	LE07
19/05/2021	LC08_057019_20210519	5.84	0.762959714	0.8	0.157472283	0.814198054	0.783424095	0.81	0.134377223	0.8623864	0.792727989	0.82	0.116775271	0.876327345	0.827720363	0.85	0.101389408	0.878849778	LC08
19/06/2021	LE07_058019_20210619	10	0.953090735	1	0.166771219	0.65475434	0.968039109	1	0.135098694	0.698053908	0.976056338	1	0.113451936	0.705757739	0.991410294	1	0.057211625	0.773270393	LE07
27/06/2021	LC08_058019_20210627	5.12	0.684032315	0.74	0.16303834	0.719686841	0.703433203	0.75	0.148781437	0.762428206	0.709684168	0.75	0.138937256	0.784157	0.741389652	0.76	0.099873113	0.763091379	LC08
28/06/2021	LE07_057019_20210628	2	0.875419369	1	0.254028707	0.680182226	0.904895135	1	0.227482446	0.709220966	0.917155802	1	0.212960158	0.725592967	0.960713954	1	0.140049957	0.728149246	LE07
05/07/2021	LE07_058019_20210705	2	0.902646119	1	0.238032163	0.764343101	0.929225089	1	0.203331855	0.768089583	0.94350353	1	0.179370705	0.769965172	0.982980868	1	0.091103889	0.808560969	LE07
29/07/2021	LC08_058019_20210729	4.96	0.633241826	0.72	0.198751326	0.735509949	0.656674508	0.73	0.185577834	0.810439591	0.662721917	0.74	0.178667367	0.847520964	0.717500108	0.74	0.102609449	0.865995421	LC08
23/08/2021	LC08_057019_20210823	8.01	0.629446041	0.72	0.209183937	0.513914965	0.650945409	0.73	0.19189691	0.613467859	0.657458795	0.73	0.183644352	0.648109327	0.709326188	0.74	0.120250335	0.651887668	LC08
31/08/2021	LE07_057019_20210831	18	0.765547945	1	0.341178707	0.554009582	0.811106466	1	0.313480864	0.603751875	0.826221085	1	0.301201903	0.627538151	0.914345334	1	0.221147872	0.60326464	LE07
17/10/2021	LC08_058019_20211017	3.19	0.6872979	0.86	0.343884825	0.779198224	0.750121636	0.91	0.318607171	0.782782874	0.769460928	0.92	0.305856779	0.783756628	0.729250667	0.88	0.312195069	0.588275371	LC08
23/02/2022	LE07_057019_20220223	2	0.604755471	0.68	0.285550731	0.649384674	0.629952952	0.71	0.26726474	0.631536383	0.636450948	0.71	0.258930244	0.623158397	0.656558663	0.71	0.259278938	0.582353715	LE07
23/02/2022	LC09_057019_20220223	2.72	0.772565739	0.94	0.310024675	0.802552599	0.817591968	0.96	0.280223498	0.846106421	0.82963823	0.96	0.27001345	0.857587975	0.833172519	0.95	0.258864393	0.832988735	LC09
19/03/2022	LC08_057019_20220319	18.2	0.803995708	0.9	0.235909568	0.148223291	0.862311282	0.94	0.178939512	0.115184554	0.871420821	0.95	0.166841519	0.109782167	0.892846162	1	0.17075591	0.06049439	LC08
26/03/2022	LC08_058019_20220326	14.11	0.851585615	0.95	0.227646766	0.86639499	0.88121828	0.96	0.199137157	0.898576649	0.891403977	0.96	0.187155873	0.900858097	0.880275651	0.95	0.191286304	0.809593207	LC08
27/03/2022	LE07_057019_20220327	10	0.882243599	1	0.245792331	0.588459852	0.914724506	1	0.21046064	0.616657665	0.924560733	1	0.197978061	0.62817535	0.920318805	1	0.202654477	0.646197892	LE07
27/03/2022	LC09_057019_20220327	11.85	0.862501542	0.94	0.190007516	0.421102883	0.897477638	0.95	0.147537023	0.430233337	0.90294436	0.95	0.139074977	0.44437792	0.900263627	0.96	0.139753812	0.37663352	LC09
04/04/2022	LC08_057019_20220404	2.8	0.857468967	0.94	0.206635388	0.836409064	0.88528648	0.94	0.175688282	0.880539422	0.893793102	0.94	0.163305248	0.889895272	0.8863585	0.94	0.169010691	0.889837254	LC08
12/04/2022	LC09_057019_20220412	0.05	0.743430533	0.85	0.238756487	0.358673329	0.788075574	0.88	0.213841774	0.350009636	0.804012407	0.89	0.201785422	0.337060514	0.471217578	0.5	0.195725136	0.072240462	LC09
13/05/2022	LC08_058019_20220513	16.99	0.799019577	0.84	0.157437186	0.790857893	0.817271946	0.85	0.137875346	0.832629747	0.824772192	0.85	0.124778966	0.845554475	0.856884684	0.87	0.105252977	0.823599482	LC08
21/05/2022	LC09_058019_20220521	0.8	0.742840553	0.79	0.153065098	0.970332799	0.764945864	0.8	0.130813329	0.981168124	0.774120824	0.8	0.113986773	0.985034592	0.7986344	0.82	0.102074048	0.990489197	LC09
22/05/2022	LC08_057019_20220522	9.97	0.747086636	0.79	0.145269055	0.65351668	0.764633413	0.8	0.128442683	0.726589511	0.772224068	0.8	0.115384629	0.742980694	0.799902694	0.81	0.087537434	0.706892994	LC08
29/05/2022	LC08_058019_20220529	2	0.728432395	0.78	0.151435472	0.915670352	0.749768925	0.78	0.129713603	0.939682136	0.758578868	0.79	0.112233899	0.949681641	0.782076983	0.8	0.093803328	0.960773705	LC08
30/05/2022	LC09_057019_20220530	11.02	0.723080746	0.77	0.154066172	0.788959761	0.74308636	0.78	0.132320737	0.842662339	0.751629696	0.78	0.11623875	0.860829428	0.776602041	0.79	0.092578582	0.869652511	LC09
26/06/2022	LE07_058019_20220626	2	0.914546869	1	0.227517757	0.690837072	0.936175009	1	0.197299623	0.703784135	0.947826461	1	0.176941908	0.710165505	0.980617577	1	0.099729568	0.750155989	LE07
01/07/2022	LC09_057019_20220701	15.39	0.669277324	0.74	0.187837452	0.557713753	0.696404551	0.75	0.172402082	0.58955488	0.70460262	0.75	0.162560847	0.607436385	0.744944997	0.76	0.106583176	0.575582457	LC09
11/08/2022	LE07_057019_20220811	19	0.765292773	1	0.303469757	0.76821264	0.81851531	1	0.281191662	0.824540874	0.83892167	1	0.26868772	0.837459047	0.912754742	1	0.195636531	0.853063148	LE07
18/08/2022	LC09_057019_20220818	10	0.615168347	0.72	0.225749162	0.521378964	0.638634108	0.73	0.21076159	0.618607121	0.643152134	0.73	0.206108507	0.659278703	0.677096027	0.73	0.15786011	0.740722479	LC09
05/03/2023	LC09_058019_20230305	7.47	0.43362414	0.29	0.315335249	0.195044756	0.489958754	0.34	0.337629789	0.164461065	0.504368577	0.36	0.345079096	0.146303976	0.256752768	0.24	0.109918198	0.062766436	LC09
06/03/2023	LC08_057019_20230306	0.03	0.3422558	0.22	0.292601459	0.17110959	0.387221565	0.23	0.324987198	0.14050036	0.391083173	0.22	0.334276452	0.12478549	0.206475756	0.19	0.094723732	0.082170144	LC08
29/03/2023	LC08_058019_20230329	0.39	0.820273399	0.92	0.231302869	0.90355642	0.855192246	0.93	0.199372827	0.903896382	0.86624622	0.93	0.186050854	0.900751708	0.853598577	0.92	0.195621306	0.787185038	LC08
09/05/2023	LC08_057019_20230509	7.36	0.759226134	0.8	0.153068125	0.608702059	0.779695017	0.81	0.136400519	0.654303682	0.788905646	0.82	0.12041267	0.664374032	0.829382272	0.85	0.087809956	0.682697732	LC08
16/05/2023	LC08_058019_20230516	1.46	0.723884316	0.78	0.164882773	0.942733703	0.746887608	0.79	0.14122072	0.95997995	0.75635167	0.79	0.123680252	0.967511899	0.778687754	0.8	0.111116554	0.984433525	LC08
17/05/2023	LC09_057019_20230517	1.91	0.721358126	0.77	0.158792279	0.80079521	0.741357218	0.78	0.136173825	0.855817711	0.749513136	0.78	0.121714595	0.872252609	0.775342404	0.79	0.106243726	0.885379806	LC09
18/05/2023	LE07_058019_20230518	1	0.912785146	1	0.22951136	0.844131326	0.940369689	1	0.190835867	0.848470805	0.956492596	1	0.161731925	0.849928287	0.968737148	1	0.134090083	0.878996261	LE07
03/07/2023	LC08_058019_20230703	16.02	0.611173949	0.7	0.188755312	0.858230879	0.640440261	0.71	0.17074061	0.910653888	0.651528886	0.72	0.158141409	0.928858641	0.70070977	0.72	0.093641877	0.950152124	LC08
06/07/2023	LE07_058019_20230706	2	0.854945793	1	0.287943108	0.651207329	0.89388751	1	0.248064104	0.670034423	0.913660725	1	0.221745637	0.677231194	0.959790748	1	0.153216292	0.724994561	LE07
28/07/2023	LE07_058019_20230728	2	0.776500679	1	0.325201231	0.642517483	0.820618606	1	0.296101887	0.691639872	0.836967913	1	0.282283094	0.715279226	0.916127101	1	0.206293907	0.770219182	LE07
28/07/2023	LC08_057019_20230728	8.09	0.583407746	0.69	0.208621303	0.635782627	0.608130559	0.71	0.193432344	0.731621063	0.614736522	0.71	0.18701197	0.77191044	0.669273541	0.72	0.129904956	0.798133868	LC08
20/08/2023	LC08_058019_20230820	4.31	0.546316311	0.6	0.220477198	0.663923474	0.576915124	0.66	0.20548899	0.756497426	0.583666026	0.67	0.199809212	0.801548688	0.643922882	0.71	0.160534486	0.83342008	LC08
28/08/2023	LC09_058019_20230828	18.32	0.491667712	0.48	0.239386094	0.361497404	0.527928524	0.54	0.22478465	0.411678428	0.533169142	0.55	0.221605362	0.438132124	0.557363768	0.6	0.191859552	0.399408208	LC09
