# Supplementary material for: Accelerating glacier volume loss on Juneau Icefield driven by hypsometry and melt-accelerating feedbacks
Source: Nat Commun. 2024 Jul 2;15:5099. doi: 10.1038/s41467-024-49269-y (PMC11220083; doi:10.1038/s41467-024-49269-y)
Supplement: Supplementary file 3 — Source Data [file 41467_2024_49269_MOESM3_ESM.zip › Source data/juneau_volchg_gaps_04.07.2023_CSV.csv]

RGIId	area_LIA	eps_area_LIA	dvol_LIA	dvoldt_LIA	dhdt_LIA-1948	uncert_LIA	pct_void_LIA	area_1948	eps_area_1948	dvol_1948	dvoldt_1948	dhdt_1948-1979	uncert_1948	pct_void_1948	area_1979	eps_area_1979	dvol_1979	dvoldt_1979	dhdt_1979-2000	uncert_1979	pct_void_1979	area_2000	eps_area_2000	dvol_2000	dvoldt_2000	dhdt_2000-2010	uncert_2000	pct_void_2000	area_2010	dvol_2010	dvoldt_2010	dhdt_2010-2020	uncert_2010	eps_area_2010	pct_void_2010
RGI60-01.00601	504831	0.115138408	-9987471.847	-56109.3924	-0.111144903	2144725.266	1	157498.0484	0.1	-1036567.025	-33437.64597	-0.212305145	857485.8039	1	157498.0484	0.086301175	-2686639.888	-127935.2327	-0.812297257	674335.3221	1	134000	0.0310288	1691060	169106	1.261985075	1432120	0	134000	-816640	-81664	-0.609432836	1307080	0.049675038	0
RGI60-01.00602	1495210	0.133262344	-29580924.67	-166184.97	-0.111144903	6386614.045	1	1118977.413	0.1	-7364504.515	-237564.6618	-0.212305145	6092184.992	1	1118977.413	0.07153058	-19087787.96	-908942.2838	-0.812297257	4781095.039	1	836000	0.0332752	6175430	617543	0.738687799	3994170	0	836000	-22474420	-2247442	-2.688327751	4277340	0.051677964	0
RGI60-01.00603	1661560	0.136306549	-32871958.58	-184673.9246	-0.111144903	7104096.41	1	541069.0407	0.1	-3561023.973	-114871.7411	-0.212305145	2945808.067	1	541069.0407	0.068467666	-9229686.855	-439508.8979	-0.812297257	2310967.175	1	209000	0.0312688	83150	8315	0.039784689	1451890	0	209000	-3850710	-385071	-1.842444976	1622540	0.049893857	0
RGI60-01.00604	1575250	0.134727076	-31164419.43	-175081.0081	-0.111144903	6731642.548	1	1211482.758	0.1	-7973324.698	-257204.0225	-0.212305145	6595823.109	1	1211482.758	0.072020859	-20665766.56	-984084.1221	-0.812297257	5176668.54	1	1003000	0.0338096	658370	65837	0.06564008	4361570	0	1003000	-23326270	-2332627	-2.32565005	4570660	0.052197739	0
RGI60-01.00605	372135	0.112710071	-7362241.692	-41360.90838	-0.111144903	1579925.056	1	125950.7364	0.1	-828939.6691	-26739.98932	-0.212305145	685728.9314	1	125950.7364	0.066267539	-2148498.192	-102309.4377	-0.812297257	537808.5326	1	94000	0.0309008	42610	4261	0.045329787	743300	0	94000	-931260	-93126	-0.990702128	722990	0.04954911	0
RGI60-01.00606	892332	0.122229676	-17653711.3	-99178.15336	-0.111144903	3798665.342	1	822743.4002	0.1	-5414852.36	-174672.6568	-0.212305145	4479362.083	1	822743.4002	0.06996054	-14034556.36	-668312.2076	-0.812297257	3514673.747	1	750000	0.033	128510	12851	0.017134667	3064590	0	733000	-12080370	-1208037	-1.648072306	2844250	0.051855321	0
RGI60-01.00607	2407080	0.149949563	-47621171.71	-267534.6725	-0.111144903	10339308.96	1	1635919.182	0.1	-10766735.82	-347314.0588	-0.212305145	8906634.013	1	1635919.182	0.074270372	-29200239.84	-1390487.612	-0.849973292	3990057.797	0.133333333	1441000	0.0352112	-9542590	-954259	-0.662219986	4518250	0	1304000	-14004660	-1400466	-1.073976994	4437050	0.054206802	0
RGI60-01.00608	1616130	0.135475179	-31973180.88	-179624.6117	-0.111144903	6908000.412	1	771417.9351	0.1	-5077055.89	-163775.9964	-0.212305145	4199924.603	1	771417.9351	0.069688515	-9918002.542	-472285.8353	-0.612230821	1793276.258	0.08974359	430000	0.031976	-1095540	-109554	-0.254776744	1410240	0	372000	-3445690	-344569	-0.926260753	1447110	0.050583812	0
RGI60-01.00609	1189410	0.127666202	-23531040.86	-132196.8588	-0.111144903	5071576.147	1	383681.059	0.1	-2525181.347	-81457.4628	-0.212305145	2088921.512	1	383681.059	0.06763351	-4896536.662	-233168.4125	-0.60771416	1011354.308	0.236842105	165000	0.031128	-165510	-16551	-0.100309091	751830	0	165000	-576720	-57672	-0.349527273	742570	0.049736303	0
RGI60-01.00611	2791830	0.15699049	-55232985.94	-310297.6738	-0.111144903	12022458.77	1	1699743.176	0.1	-11186790.86	-360864.2212	-0.212305145	9254118.759	1	1699743.176	0.074608639	-23798811.15	-1133276.721	-0.666734091	4411461.818	0.214285714	1483000	0.0353456	-3932410	-393241	-0.26516588	4742250	0	1483000	-16351230	-1635123	-1.102577883	4740750	0.054560231	0
RGI60-01.00613	2403060	0.149875997	-47541640.86	-267087.87	-0.111144903	10321773.24	1	1239836.71	0.1	-8159935.08	-263223.7123	-0.212305145	6750193.979	1	1239836.71	0.072171135	-12386040.9	-589811.4712	-0.475717057	2896530.92	0.098360656	889000	0.0334448	-3391280	-339128	-0.381471316	3047410	0	889000	-12873750	-1287375	-1.448115861	3175990	0.052388786	0
RGI60-01.00615	1533570	0.133964332	-30339830.95	-170448.4885	-0.111144903	6551928.626	1	804254.9249	0.1	-5293171.208	-170747.4583	-0.212305145	4378703.025	1	804254.9249	0.069862551	-15168685.01	-722318.3339	-0.89812112	1980522.307	0.144736842	607000	0.0325424	-4568370	-456837	-0.752614498	2220230	0	607000	-7321870	-732187	-1.20623888	2239070	0.051465859	0
RGI60-01.00617	589893	0.116695042	-11670320.82	-65563.60012	-0.111144903	2507192.214	1	123334.2089	0.1	-811719.0994	-26184.48708	-0.212305145	671483.4523	1	123334.2089	0.066253671	-634240.3852	-30201.92311	-0.244878719	313746.1553	0.2	101000	0.0309232	-113270	-11327	-0.112148515	592610	0	101000	-1661680	-166168	-1.645227723	660760	0.049583343	0
RGI60-01.00618	2242020	0.146928964	-44355658.89	-249189.0949	-0.111144903	9620131.268	1	1408914.809	0.1	-9272715.742	-299119.8626	-0.212305145	7670726.465	1	1408914.809	0.073067248	-33409962.47	-1590950.594	-1.129202833	3671823.368	0.2	1074000	0.0340368	-7154630	-715463	-0.666166667	3780830	0	1074000	-19149280	-1914928	-1.782986965	3962230	0.052891669	0
RGI60-01.00619	1851180	0.139776593	-36623361.35	-205749.2211	-0.111144903	7923842.007	1	998585.2066	0.1	-6572148.085	-212004.7769	-0.212305145	5436719.042	1	998585.2066	0.070892502	-10481425.88	-499115.5183	-0.499822664	2691622.979	0.266666667	616000	0.0325712	-2152830	-215283	-0.34948539	1272290	0	244000	-3061360	-306136	-1.254655738	1297510	0.050928586	0
RGI60-01.00620	2656380	0.154511753	-52553271.22	-295243.0968	-0.111144903	11428808.92	1	1642584.586	0.1	-10810603.91	-348729.1585	-0.212305145	8942923.286	1	1642584.586	0.074305698	-22409795.11	-1067133.101	-0.649667061	4172854.972	0.18902439	1282000	0.0347024	-10397540	-1039754	-0.811040562	4623390	0	1247000	-16139200	-1613920	-1.294242181	4380690	0.053795069	0
RGI60-01.00621	2301220	0.148012325	-45526859.41	-255768.8731	-0.111144903	9877874.072	1	1234497.179	0.1	-8124793.174	-262090.1024	-0.212305145	6721123.321	1	1234497.179	0.072142835	-20837053.09	-992240.6233	-0.803760948	3339646.633	0.262295082	843000	0.0332976	-7422340	-742234	-0.880467378	3224530	0	843000	-10387550	-1038755	-1.232212337	3272550	0.052028127	0
RGI60-01.00623	469292	0.114488044	-9284375.639	-52159.4137	-0.111144903	1993382.549	1	175464.3898	0.1	-3178225.763	-102523.4117	-0.584297542	744373.951	0.421052632	175464.3898	0.066529961	-1440261.149	-68583.86422	-0.39087056	569339.6905	0.526315789	98000	0.0309136	223840	22384	0.228408163	844240	0	84000	-930980	-93098	-1.108309524	825120	0.049544689	0
RGI60-01.00624	4265640	0.183961208	-84390537.45	-474104.143	-0.111144903	18566137.83	1	2084297.707	0.1	-13717720.92	-442507.1265	-0.212305145	11347795.82	1	2084297.707	0.076646778	-40712803.55	-1938704.931	-0.930147802	5213898.846	0.157894737	1494000	0.0353808	-4556340	-455634	-0.304975904	5169670	0	1494000	-15147780	-1514778	-1.013907631	4872380	0.053952064	0
RGI60-01.00625	2001140	0.142520864	-39590138.9	-222416.5107	-0.111144903	8573606.685	1	1198816.474	0.1	-36670600.32	-1182922.591	-0.986742021	4851833.219	0.289256198	1198816.474	0.071953727	-31191027.46	-1485287.022	-1.238961137	3442651.012	0.32231405	934000	0.0335888	-4685500	-468550	-0.501659529	2751910	0	635000	-6741930	-674193	-1.06172126	2464780	0.051670847	0
RGI60-01.00626	198821	0.109538424	-3933433.446	-22097.94071	-0.111144903	843390.3065	1	131707.6213	0.1	-1055387.837	-34044.76894	-0.258487463	491914.3508	0.2	131707.6213	0.06629805	-1309913.686	-62376.84219	-0.473600856	354686.555	0.266666667	93000	0.0308976	-28400	-2840	-0.030537634	563540	0	96000	-1004520	-100452	-1.046375	600100	0.049511278	0
RGI60-01.00627	1787150	0.138604845	-35356605.1	-198632.6129	-0.111144903	7646804.268	1	765982.7266	0.1	-17133036.61	-552678.6004	-0.721528804	3373163.144	0.486842105	396608.6404	0.067702026	-6770463.413	-322403.0197	-0.812899637	1208578.841	0.425	147000	0.0310704	-2138170	-213817	-1.454537415	3266710	0	621000	-1292540	-129254	-0.208138486	2750350	0.049573872	0
RGI60-01.00629	1041450	0.124958535	-20603830.9	-115751.859	-0.111144903	4437048.863	1	542501.1895	0.1	-3570449.602	-115175.7936	-0.212305145	2953605.288	1	542501.1895	0.068475256	-5512583.737	-262503.9875	-0.483877257	1589568.933	0.377358491	435000	0.031992	-620450	-62045	-0.142632184	880700	0	179000	-1879020	-187902	-1.049731844	944460	0.050664531	0
RGI60-01.00630	1544070	0.134156481	-30547560.78	-171615.51	-0.111144903	6597193.029	1	579184.3303	0.1	-3811878.207	-122963.8131	-0.212305145	3153323.779	1	579184.3303	0.068669677	-4160632.293	-198125.3473	-0.342076498	1574808.939	0.280701754	422000	0.0319504	-1342420	-134242	-0.318109005	1430830	0	326000	-3372520	-337252	-1.034515337	1568090	0.050166914	0
RGI60-01.00631	1609450	0.135352935	-31841025.14	-178882.1637	-0.111144903	6879176.293	1	863242.0392	0.1	-12805113.81	-413068.1873	-0.47850796	3730883.459	0.465116279	666145.0512	0.069130569	-10930365.82	-520493.6105	-0.781351763	2019309.018	0.417910448	497000	0.0321904	-962070	-96207	-0.193575453	3219670	0	849000	-5561350	-556135	-0.655047114	3114810	0.050717714	0
RGI60-01.00632	1172880	0.127363705	-23204014.77	-130359.6335	-0.111144903	5000631.726	1	463194.8484	0.1	-3048498.131	-98338.64938	-0.212305145	2521828.118	1	463194.8484	0.068054933	-2203073.344	-104908.2545	-0.226488388	1413435.111	0.4375	328000	0.0316496	27940	2794	0.008518293	1422590	0	317000	-3261710	-326171	-1.028930599	1524510	0.050345517	0
RGI60-01.00633	808149	0.120689126	-15988252.28	-89821.64201	-0.111144903	3438752.415	1	440144.6444	0.1	-2896794.147	-93444.97249	-0.212305145	2396333.086	1	440144.6444	0.067932767	-4442109.775	-211529.0369	-0.480589823	1185622.887	0.266666667	347000	0.0317104	-340870	-34087	-0.098233429	1234270	0	288000	-2248790	-224879	-0.780829861	1252050	0.050312048	0
RGI60-01.00634	895589	0.122289279	-17718147.11	-99540.15231	-0.111144903	3812597.09	1	586394.4263	0.1	-10669245.82	-344169.22	-0.586924439	2466071.355	0.403508772	355006.5608	0.067481535	-2526162.559	-120293.4552	-0.338848541	882315.5604	0.171428571	344000	0.0317008	-4112100	-411210	-1.195377907	3229860	0	625000	-1754430	-175443	-0.2807088	2592500	0.050272111	0
RGI60-01.00635	2308820	0.148151406	-51842869.89	-291252.078	-0.12614759	7907880.883	0.545454545	1245213.736	0.1	-22473031.26	-724936.4924	-0.582178361	5165965.221	0.37704918	1062624.074	0.071231908	-9870912.891	-470043.471	-0.4423422	2991223.006	0.323809524	889000	0.0334448	1220160	122016	0.137250844	3279670	0	883000	-7300590	-730059	-0.826793884	3206600	0.052554178	0
RGI60-01.00636	1859420	0.139927385	-36786379.8	-206665.0551	-0.111144903	7959511.115	1	1012060.967	0.1	-6660838.255	-214865.7502	-0.212305145	5510086.765	1	1012060.967	0.070963923	-17263981.3	-822094.3478	-0.812297257	4323960.101	1	683000	0.0327856	-962330	-96233	-0.140897511	2114140	0	480000	-2296140	-229614	-0.4783625	1816770	0.050553838	0
RGI60-01.00638	3061490	0.161925268	-60567883.48	-340269.0083	-0.111144903	13208002.03	1	1973042.17	0.1	-12985497.11	-418887.0036	-0.212305145	10742073.75	1	1973042.17	0.076057124	-33656631.61	-1602696.743	-0.812297257	8435273.814	1	1394000	0.0350608	-1666780	-166678	-0.119568149	5647070	0	1394000	-16741860	-1674186	-1.200994261	4591620	0.054369721	0
RGI60-01.00639	1491050	0.133186215	-29498624.09	-165722.6072	-0.111144903	6368691.123	1	591743.6471	0.1	-3894536.842	-125630.2207	-0.212305145	3221701.997	1	591743.6471	0.068736241	-10094106.57	-480671.7416	-0.812297257	2527486.691	1	449000	0.0320368	-228460	-22846	-0.05088196	1979720	0	449000	-3646800	-364680	-0.8122049	1762040	0.050719487	0
RGI60-01.00641	4523170	0.188674011	-89485457.58	-502727.2898	-0.111144903	19726677.58	1	2611823.706	0.1	-17189611.92	-554503.6103	-0.212305145	14219869.86	1	2611823.706	0.079442666	-44553121.91	-2121577.234	-0.812297257	11171430.74	1	2075000	0.03724	1039720	103972	0.050106988	7972250	0	2075000	-36352480	-3635248	-1.751926747	6512020	0.056820691	0
RGI60-01.00642	1594690	0.135082826	-31549016.36	-177241.665	-0.111144903	6815495.872	1	267464.3173	0.1	-1760305.569	-56784.05063	-0.212305145	1456188.553	1	267464.3173	0.067017561	-4562471.16	-217260.5314	-0.812297257	1142171.495	1	208000	0.0312656	980710	98071	0.471495192	730390	0	148000	-1681850	-168185	-1.136385135	671890	0.049933993	0
RGI60-01.00644	163425	0.108890677	-3233166.32	-18163.85573	-0.111144903	693123.4292	1	128665.4892	0.1	-846806.7048	-27316.34532	-0.212305145	700509.1908	1	128665.4892	0.066281927	-2194807.104	-104514.624	-0.812297257	549401.4322	1	82000	0.0308624	398450	39845	0.485914634	520740	0	57000	-610260	-61026	-1.070631579	496870	0.049433364	0
RGI60-01.00645	546195	0.115895368	-10805808.65	-60706.79016	-0.111144903	2320945.031	1	195775.5015	0.1	-1288488.533	-41564.14621	-0.212305145	1065884.403	1	195775.5015	0.06663761	-1939841.744	-92373.41636	-0.471833379	563257.528	0.352941176	152000	0.0310864	-296690	-29669	-0.195190789	919280	0	131000	-1649860	-164986	-1.259435115	908030	0.049628856	0
RGI60-01.00646	1480920	0.133000835	-29298214.27	-164596.7094	-0.111144903	6325051.029	1	701119.8717	0.1	-4614392.034	-148851.3559	-0.212305145	3817192.296	1	701119.8717	0.069315935	-11959872.73	-569517.749	-0.812297257	2994872.547	1	553000	0.0323696	-933920	-93392	-0.168882459	1948770	0	441000	-5274750	-527475	-1.196088435	1745450	0.050649912	0
RGI60-01.00647	847000	0.1214001	-16756872.41	-94139.73263	-0.111144903	3604812.101	1	582667.7407	0.1	-12626147.61	-407295.0843	-0.699017735	2374737.853	0.333333333	582667.7407	0.068688139	-5415629.098	-257887.0999	-0.442597182	1586234.543	0.280701754	289000	0.0315248	-1378200	-137820	-0.476885813	1278580	0	289000	-2577540	-257754	-0.891882353	1287160	0.050237329	0
RGI60-01.00648	1064140	0.125373761	-21052725.15	-118273.7368	-0.111144903	4534283.043	1	762134.0117	0.1	-5015954.124	-161804.9718	-0.212305145	4149379.008	1	762134.0117	0.06963931	-13000666.72	-619079.3675	-0.812297257	3255627.444	1	505000	0.032216	1225850	122585	0.242742574	980480	0	198000	-2392960	-239296	-1.208565657	949160	0.050396289	0
RGI60-01.00649	2874090	0.158495846	-64915883.27	-364695.9734	-0.126890937	10723533.18	0.687969925	1639312.101	0.1	-36518952.07	-1178030.712	-0.718612832	6331576.199	0.23030303	1639312.101	0.074288354	-24744455.66	-1178307.413	-0.718781623	4400262.254	0.254545455	1011000	0.0338352	-1636370	-163637	-0.161856578	3490920	0	1011000	-10554290	-1055429	-1.043945598	3521960	0.052540761	0
RGI60-01.00650	1897050	0.140616015	-37530843.92	-210847.4378	-0.111144903	8122453.126	1	1092836.258	0.1	-43482371.27	-1402657.138	-1.283501648	4724859.126	0.381818182	1092836.258	0.071392032	-18729555.95	-891883.6166	-0.816118252	2812799.409	0.2	619000	0.0325808	-4622190	-462219	-0.746718901	2766070	0	619000	-6650790	-665079	-1.074441034	2557860	0.051502759	0
RGI60-01.00651	1554150	0.134340945	-30746981.41	-172735.8506	-0.111144903	6640652.562	1	550050.2951	0.1	-3620133.735	-116778.5076	-0.212305145	2994705.803	1	550050.2951	0.068515267	-9382891.27	-446804.3462	-0.812297257	2349340.705	1	299000	0.0315568	692450	69245	0.231588629	1438130	0	285000	-1515900	-151590	-0.531894737	1294250	0.050283536	0
RGI60-01.00652	786741	0.120297361	-15564720.84	-87442.25193	-0.111144903	3347279.709	1	330156.8829	0.1	-4072045.583	-131356.3091	-0.397860278	1303631.154	0.294117647	330156.8829	0.067349831	-3398029.607	-161810.9337	-0.490103166	888038.3745	0.264705882	289000	0.0315248	912010	91201	0.315574394	1082550	0	195000	-1001560	-100156	-0.513620513	1046690	0.049940601	0
RGI60-01.00653	1477130	0.13293148	-29223233.7	-164175.4702	-0.111144903	6308725.128	1	1003672.691	0.1	-24716468.42	-797305.4327	-0.794387891	3964757.528	0.264705882	910078.2701	0.070423415	-11311090.62	-538623.3626	-0.5918429	2277536.744	0.173913043	652000	0.0326864	-3528700	-352870	-0.541211656	2540110	0	652000	-5284810	-528481	-0.810553681	2434200	0.051580681	0
RGI60-01.00654	1025940	0.124674701	-20296984.27	-114028.0015	-0.111144903	4370598.214	1	790221.2415	0.1	-5200809.089	-167768.0351	-0.212305145	4302297.734	1	790221.2415	0.069788173	-13479785.49	-641894.5473	-0.812297257	3375670.453	1	316000	0.0316112	-1270640	-127064	-0.402101266	1482760	0	316000	-1625120	-162512	-0.514278481	1283730	0.050399573	0
RGI60-01.00655	1096140	0.125959363	-21685806.52	-121830.3737	-0.111144903	4671457.737	1	729972.5398	0.1	-4804284.7	-154976.9258	-0.212305145	3974278.39	1	729972.5398	0.069468854	-12452048.53	-592954.6921	-0.812297257	3118176.953	1	395000	0.031864	-1036740	-103674	-0.262465823	1337730	0	252000	-3151990	-315199	-1.250789683	1251540	0.050486401	0
RGI60-01.00656	284842	0.111112609	-5635255.077	-31658.73639	-0.111144903	1208794.819	1	243170.4248	0.1	-1867504.909	-60242.09384	-0.247736105	955696.6383	0.291666667	166989.7874	0.066485046	-1261768.708	-60084.22418	-0.359807777	374970.2539	0.058823529	88000	0.0308816	-191180	-19118	-0.21725	533190	0	88000	-868410	-86841	-0.986829545	539830	0.049478477	0
RGI60-01.00657	2549150	0.152549445	-50431855.13	-283325.0288	-0.111144903	10959696.95	1	1190734.775	0.1	-7836772.687	-252799.1189	-0.212305145	6482862.337	1	1190734.775	0.071910894	-11334103.01	-539719.1908	-0.453265666	3038225.416	0.2	831000	0.0332592	-4582480	-458248	-0.551441637	3511310	0	831000	-6878350	-687835	-0.827719615	2884470	0.050797121	0
RGI60-01.00658	2900160	0.158972929	-57376164.21	-322338.0012	-0.111144903	12498129.71	1	2333818.896	0.1	-15359934.52	-495481.7587	-0.212305145	12706294.41	1	2333818.896	0.07796924	-39810848.46	-1895754.689	-0.812297257	9980287.817	1	1915000	0.036728	-9660150	-966015	-0.504446475	6505330	0	1661000	-26493890	-2649389	-1.595056592	5578300	0.055056996	0
RGI60-01.00659	615056	0.117155524	-12168140.4	-68360.33931	-0.111144903	2614480.054	1	68333.35336	0.1	-449733.197	-14507.52248	-0.212305145	372035.5969	1	68333.35336	0.065962167	-1165646.906	-55506.99553	-0.812297257	291772.3693	1	69000	0.0308208	-209550	-20955	-0.303695652	753920	0	83000	-678490	-67849	-0.817457831	712930	0.049409505	0
RGI60-01.00660	5131010	0.199797484	-101510838.1	-570285.6075	-0.111144903	22487893.12	1	3629877.164	0.1	-46849216.25	-1511265.04	-0.416340546	14685621.46	0.338797814	3396217.646	0.083599954	-36032752.94	-1715845.378	-0.505222444	10434693.45	0.441520468	2975000	0.04012	-20612630	-2061263	-0.692861513	12596030	0	3070000	-33867670	-3386767	-1.103181433	10623220	0.060287424	0
RGI60-01.00661	307746	0.111531752	-6088383.065	-34204.39924	-0.111144903	1306140.538	1	135766.3839	0.1	-893540.956	-28823.90181	-0.212305145	739169.4569	1	135766.3839	0.066319562	-2315935.888	-110282.6613	-0.812297257	579724.8065	1	79000	0.0308528	70720	7072	0.089518987	465960	0	79000	-719920	-71992	-0.911291139	464360	0.049475102	0
RGI60-01.00662	882959	0.12205815	-17468277.81	-98136.39219	-0.111144903	3758575.413	1	230636.9443	0.1	-1517927.706	-48965.40986	-0.212305145	1255684.801	1	230636.9443	0.066822376	-3934260.903	-187345.7573	-0.812297257	984882.1919	1	210000	0.031272	92250	9225	0.043928571	1377160	0	194000	-1990860	-199086	-1.026216495	1279240	0.049811507	0
RGI60-01.00663	957937	0.123430247	-18951627.02	-106469.8147	-0.111144903	4079389.278	1	268904.6134	0.1	-1552828.75	-50091.24999	-0.186278879	1264394.481	0.653846154	198248.4079	0.066650717	-1070791.725	-50990.08216	-0.257202984	601257.9015	0.428571429	212000	0.0312784	-6721240	-672124	-3.170396226	1980370	0	278000	1708960	170896	0.614733813	1455120	0.049873901	0
RGI60-01.00664	2027970	0.143011852	-40120938.06	-225398.5284	-0.111144903	8689998.92	1	1173714.896	0.1	-7724757.044	-249185.7111	-0.212305145	6390198.939	1	1173714.896	0.071820689	-20021513.22	-953405.3914	-0.812297257	5015158.528	1	981000	0.0337392	-2079920	-207992	-0.212020387	4351660	0	981000	-10818970	-1081897	-1.102851172	3695970	0.052718286	0
RGI60-01.00665	3623300	0.172206391	-71682616.05	-402711.3261	-0.111144903	15694393.98	1	3035248.419	0.1	-19976364.51	-644398.8552	-0.212305145	16525172.58	1	3035248.419	0.081686817	-51776003.3	-2465523.966	-0.812297257	12986672.82	1	1954000	0.0368528	-8041590	-804159	-0.411545036	6004620	0	1459000	-25424590	-2542459	-1.742603838	5271280	0.056053617	0
RGI60-01.00666	4150540	0.18185488	-128095284.4	-719636.429	-0.173383808	16300662.94	0.648293963	2384814.164	0.1	-23950462.38	-772595.5605	-0.323964681	9955760.657	0.403361345	2021792.35	0.076315499	-21636058.07	-1030288.479	-0.50959164	5910288	0.37254902	1642000	0.0358544	-3469390	-346939	-0.211290499	6097010	0	1593000	-16134680	-1613468	-1.012848713	5563260	0.0550414	0
RGI60-01.00667	492292	0.114908943	-9739402.871	-54715.74646	-0.111144903	2091321.536	1	103688.1879	0.1	-682419.6084	-22013.53575	-0.212305145	564522.228	1	103688.1879	0.066149547	-1768738.244	-84225.63067	-0.812297257	442741.5139	1	91000	0.0308912	70380	7038	0.077340659	851160	0	104000	-1381900	-138190	-1.32875	849650	0.049505706	0
RGI60-01.00668	402869	0.113272502	-7970276.777	-44776.83583	-0.111144903	1710670.626	1	127428.5556	0.1	-838665.8765	-27053.73795	-0.212305145	693774.8026	1	127428.5556	0.066275371	-1472554.022	-70121.62009	-0.55028184	394595.5114	0.454545455	78000	0.0308496	-264850	-26485	-0.339551282	873830	0	77000	-551110	-55111	-0.715727273	834190	0.049410037	0
RGI60-01.00669	650179	0.117798276	-12863006.55	-72264.08172	-0.111144903	2764283.125	1	270176.5467	0.1	-2776646.396	-89569.23859	-0.331521147	1095050.661	0.346153846	184012.2722	0.066575265	-1353166.855	-64436.51689	-0.350175106	680601.4678	0.739130435	168000	0.0311376	-174840	-17484	-0.104071429	1765210	0	305000	-395970	-39597	-0.12982623	1547950	0.049775868	0
RGI60-01.00670	2979280	0.160420824	-58941457.88	-331131.7859	-0.111144903	12846044.29	1	792520.4067	0.1	-4540941.94	-146481.9981	-0.184830569	2745861.032	0.075949367	479751.535	0.068142683	-8183717.978	-389700.8561	-0.812297257	2048992.544	1	505000	0.032216	-16071130	-1607113	-3.18240198	9013920	0	2134000	-13227120	-1322712	-0.619827554	7293000	0.050481526	0
RGI60-01.00671	463791	0.114387376	-9175544.995	-51548.00559	-0.111144903	1969961.588	1	108728.5524	0.1	-715592.563	-23083.63106	-0.212305145	591964.0981	1	108728.5524	0.066176261	-1854718.003	-88319.90492	-0.812297257	464264.9828	1	110000	0.030952	375050	37505	0.340954545	780640	0	110000	-966660	-96666	-0.878781818	732570	0.049486713	0
RGI60-01.00672	403820	0.113289906	-7989091.164	-44882.53463	-0.111144903	1714716.935	1	280996.2866	0.1	-1849365.677	-59656.95733	-0.212305145	1529862.301	1	280996.2866	0.06708928	-1886682.363	-89842.01727	-0.319726707	723926.2575	0.214285714	218000	0.0312976	184110	18411	0.084454128	1386740	0	237000	-1690040	-169004	-0.713097046	1260890	0.049926438	0
RGI60-01.00673	3316250	0.166587377	-65608002.51	-368584.2837	-0.111144903	14332673.97	1	1671612.693	0.1	-11001651.22	-354891.9749	-0.212305145	9100964.543	1	1671612.693	0.074459547	-36499200.19	-1738057.152	-1.039748716	4310328.43	0.19047619	1146000	0.0342672	-8386300	-838630	-0.731788831	4629660	0	1146000	-9721310	-972131	-0.84828185	3757860	0.052945742	0
RGI60-01.00675	6439630	0.22374523	-127400304.9	-715732.0501	-0.111144903	28545456.16	1	3880436.935	0.1	-61525539.76	-1984694.831	-0.51146169	15331101.82	0.288659794	3450469.565	0.083887489	-54869658.17	-2612840.865	-0.757242113	10262198.3	0.386627907	3361000	0.0413552	-31040180	-3104018	-0.923540018	14094230	0	3403000	-31093730	-3109373	-0.913715251	11123620	0.060859474	0
RGI60-01.00676	804165	0.12061622	-15909433.65	-89378.84072	-0.111144903	3421727.811	1	536630.4123	0.1	-4818291.067	-155428.7441	-0.289638344	1982639.65	0.18	253844.3369	0.066945375	-1040218.609	-49534.21949	-0.195136201	745752.4646	0.384615385	198000	0.0312336	-759200	-75920	-0.383434343	1236610	0	195000	-1846210	-184621	-0.946774359	1254170	0.049865638	0
RGI60-01.00677	798635	0.120515021	-6559205.932	-36849.47153	-0.046140567	3019709.811	0.8	421145.9187	0.1	-7844253.181	-253040.4252	-0.60083789	1523810.967	0.125	421145.9187	0.067832073	-2927034.326	-139382.5869	-0.330960317	1049829.03	0.175	259000	0.0314288	-1047130	-104713	-0.404297297	1269650	0	259000	-2633880	-263388	-1.016942085	1339150	0.049848768	0
RGI60-01.00679	627650	0.117385995	-17816615.9	-100093.3477	-0.15947319	2423350.778	0.766666667	247319.0214	0.1	-3592930.198	-115900.9741	-0.468629438	1118606.952	0.56	247319.0214	0.066910791	-1031505.73	-49119.32049	-0.198607128	650097.7932	0.24	226000	0.0313232	573260	57326	0.253654867	1196670	0	250000	-606620	-60662	-0.242648	1135790	0.04995385	0
RGI60-01.00680	1963600	0.141833881	-59623509.32	-334963.5355	-0.170586441	7720650.019	0.748603352	1196090.631	0.1	-21245643.88	-685343.3511	-0.572986138	4979734.53	0.384615385	1196090.631	0.07193928	-11831196.63	-563390.3158	-0.471026443	3153089.931	0.239316239	1033000	0.0339056	-5274750	-527475	-0.510624395	3591700	0	1033000	-9611840	-961184	-0.930478219	3499590	0.052778968	0
RGI60-01.00681	726325	0.119191747	-14369463.23	-80727.32149	-0.111144903	3089249.867	1	268744.6685	0.1	-1768732.149	-57055.87578	-0.212305145	1463159.325	1	268744.6685	0.067024347	-4584311.701	-218300.5572	-0.812297257	1147639.994	1	169000	0.0311408	-22920	-2292	-0.01356213	972790	0	169000	-1546540	-154654	-0.915112426	931540	0.049719194	0
RGI60-01.00682	876221	0.121934844	-17334974.61	-97387.49783	-0.111144903	3729758.467	1	360805.6928	0.1	-2317993.013	-74773.96817	-0.207241653	1740640.951	0.710526316	343416.9757	0.06742011	-2689866.101	-128088.862	-0.372983489	1116463.503	0.529411765	419000	0.0319408	-2403820	-240382	-0.573704057	1741780	0	415000	-2425650	-242565	-0.584493976	1658050	0.050370044	0
RGI60-01.00683	103455	0.107793226	-2046732.273	-11498.49591	-0.111144903	438650.5653	1	91038.94241	0.1	-599169.1115	-19328.03586	-0.212305145	495654.4003	1	91038.94241	0.066082506	-1552964.348	-73950.68324	-0.812297257	388727.04	1	83000	0.0308656	-403440	-40344	-0.486072289	491560	0	83000	-280890	-28089	-0.338421687	432430	0.049480188	0
RGI60-01.00684	483036	0.114739559	-9556284.085	-53686.98924	-0.111144903	2051904.646	1	173273.0533	0.1	-1511693.952	-48764.32103	-0.281430494	655691.9031	0.222222222	130660.8394	0.066292502	-2228844.272	-106135.4415	-0.812297257	557922.2681	1	120000	0.030984	-3540650	-354065	-2.950541667	1763520	0	271000	-1408110	-140811	-0.519597786	1479060	0.049506446	0
RGI60-01.00685	517323	0.115367011	-10234610.99	-57497.81452	-0.111144903	2197935.829	1	600116.8591	0.1	-3949644.797	-127407.8967	-0.212305145	3267289.294	1	600116.8591	0.068780619	-10236938.85	-487473.2788	-0.812297257	2563264.657	1	273000	0.0314736	-1568680	-156868	-0.574608059	1343230	0	273000	-451300	-45130	-0.165311355	1095790	0.04966542	0
RGI60-01.00686	4131460	0.181505721	-127752452.8	-717710.4092	-0.173718349	17019546.73	0.75331565	2770570.606	0.1	-36146437.23	-1166014.104	-0.420857026	11362921.47	0.364620939	2437178.813	0.078517048	-30749610.22	-1464267.154	-0.600804154	6420974.753	0.233870968	2178000	0.0375696	-18610	-1861	-0.000854454	7638570	0	2178000	-23810950	-2381095	-1.093248393	6735130	0.057332351	0
RGI60-01.00687	586252	0.116628411	-2678386.057	-15047.11268	-0.025666629	2295838.187	0.87037037	308310.5356	0.1	788586.0654	25438.26017	0.082508566	1369082.634	0.533333333	295080.7178	0.067163928	-3966336.474	-188873.1654	-0.640072882	943528.1126	0.5	310000	0.031592	-7675960	-767596	-2.476116129	2159030	0	356000	-6235110	-623511	-1.751435393	1893910	0.049987446	0
RGI60-01.00688	5186070	0.20080508	-102600133.8	-576405.2458	-0.111144903	22739590.31	1	3586434.193	0.1	-23603971.36	-761418.4309	-0.212305145	19526060.41	1	3586434.193	0.084608101	-101196221.6	-4818867.693	-1.343637561	9781004.867	0.231404959	2783000	0.0395056	-27056460	-2705646	-0.972204815	10573780	0	2783000	-29699190	-2969919	-1.067164571	8550870	0.056398969	0
RGI60-01.00689	189133	0.109361134	-3741768.063	-21021.16889	-0.111144903	802256.5927	1																	-2214020	-221402		1026960		127000	-558390	-55839	-0.439677165	820360
RGI60-01.00690	155774	0.108750664	-3081800.522	-17313.48608	-0.111144903	660649.4219	1	142409.9315	0.1	-1194453.743	-38530.76592	-0.270562351	633520.8252	0.533333333	143379.134	0.066359909	-1398494.145	-66594.95927	-0.464467579	361863.4616	0.1875	126000	0.0310032	965200	96520	0.766031746	587240	0	126000	-585860	-58586	-0.464968254	550430	0.049593509	0
RGI60-01.00691	1201430	0.127886168	-23768842.05	-133532.8205	-0.111144903	5123173.132	1	562420.5954	0.1	-3701548.365	-119404.786	-0.212305145	3062054.936	1	562420.5954	0.068580829	-9593906.851	-456852.7072	-0.812297257	2402195.098	1	359000	0.0317488	156620	15662	0.043626741	1460450	0	298000	-2005730	-200573	-0.673063758	1292420	0.050380468	0
RGI60-01.00692	1131010	0.126597484	-17223550.24	-96761.51823	-0.085553194	4255876.644	0.771428571	791400.4201	0.1	-431449.269	-13917.71835	-0.01758619	3296097.252	0.405063291	809527.1115	0.069890494	-3094243.18	-147344.9133	-0.182013562	2347847.426	0.367088608	741000	0.0329712	-1267540	-126754	-0.17105803	3693610	0	741000	-4782120	-478212	-0.645360324	3186800	0.051756567	0
RGI60-01.00693	634505	0.117511441	-12552915.38	-70521.99652	-0.111144903	2697424.939	1	417749.9383	0.1	-2749404.296	-88690.46116	-0.212305145	2274406.86	1	417749.9383	0.067814075	-3374504.219	-160690.6771	-0.384657572	1238085.697	0.394736842	563000	0.0324016	262850	26285	0.046687389	3867910	0	932000	-6159770	-615977	-0.660919528	3244460	0.051184052	0
RGI60-01.00694	3472840	0.169452973	-52216467.8	-293350.9427	-0.084470043	13579471.49	0.82428115	2546084.492	0.1	1364704.535	44022.72694	0.017290364	12891522.67	0.82421875	2355389.243	0.078083563	-36867446.35	-1755592.684	-0.745351406	7516773.64	0.491525424	2048000	0.0371536	4633700	463370	0.226254883	8743510	0	2048000	-20991740	-2099174	-1.024987305	7108300	0.056251161	0
RGI60-01.00695	2598500	0.15345255	-55529372.23	-311962.7653	-0.120054941	10312902.21	0.823529412	1754428.049	0.1	-32790392.71	-1057754.603	-0.602905662	7709568.657	0.491428571	1498550.049	0.073542315	-16693545.88	-794930.7562	-0.530466604	4299054.241	0.346938776	1430000	0.035176	-7475460	-747546	-0.522759441	5902470	0	1430000	-16563540	-1656354	-1.15828951	4909480	0.054015625	0
RGI60-01.00696	604348	0.116959568	-11956295.54	-67170.19969	-0.111144903	2568820.659	1	409045.5001	0.1	-2692116.388	-86842.46414	-0.212305145	2227016.227	1	429225.9198	0.067874897	-4244610.929	-202124.33	-0.470904297	1461382.363	0.6	278000	0.0314896	-260210	-26021	-0.093600719	1346500	0	258000	-1456420	-145642	-0.564503876	1193040	0.050060811	0
RGI60-01.00697	4580390	0.189721137	-50555807.12	-284021.3883	-0.062008123	18508897.9	0.903301887	3876326.204	0.1	-21217152.75	-684424.2823	-0.176565192	19357741.34	0.79028133	3796664.035	0.085722319	-45028463.45	-2144212.545	-0.564762256	13826316.05	0.706806283	3605000	0.042136	-4400730	-440073	-0.122072954	12407800	0	3646000	-22780850	-2278085	-0.624817608	10319870	0.061647933	0
RGI60-01.00698	1473230	0.132860109	-23893797.17	-134234.8156	-0.091115994	5455761.553	0.735294118	731065.5802	0.1	-7178671.071	-231570.0346	-0.316756856	3582680.221	0.743243243	639078.6562	0.068987117	-7460428.426	-355258.4965	-0.555891662	2295973.399	0.686567164	582000	0.0324624	-4238760	-423876	-0.728309278	2662350	0	582000	-2769390	-276939	-0.475840206	2164470	0.050975652	0
RGI60-01.00699	3302630	0.166338128	-51943445.16	-291817.1076	-0.088359007	13086217.57	0.847682119	2385324.894	0.1	-25702472.17	-829112.0055	-0.347588711	10465716.68	0.50209205	2350952.989	0.078060051	-40363820.52	-1922086.692	-0.817577681	6685911.169	0.324894515	1969000	0.0369008	-16565850	-1656585	-0.841333164	7726700	0	1969000	-30171600	-3017160	-1.532331133	6236620	0.05546412	0
RGI60-01.00700	3151260	0.163568056	-62343874.55	-350246.4862	-0.111144903	13603781.48	1	2016197.462	0.1	-13269521.92	-428049.0942	-0.212305145	10977029.36	1	2016197.462	0.076285847	-26141502.33	-1244833.444	-0.617416433	5579856.565	0.296482412	1914000	0.0367248	-7448710	-744871	-0.389169801	7732010	0	1914000	-31948100	-3194810	-1.669179728	6726120	0.055793378	0
RGI60-01.00701	3284690	0.166009825	-57485251.28	-322950.8499	-0.098320039	12088088.61	0.695364238	2110749.811	0.1	-66573355.51	-2147527.597	-1.017424039	7841777.598	0.124401914	1713066.14	0.074679251	-64633897.69	-3077804.652	-1.796664227	4241015.234	0.082840237	1044000	0.0339408	-13747930	-1374793	-1.316851533	4466190	0	1044000	-26512650	-2651265	-2.539525862	4053410	0.05199267	0
RGI60-01.00702	2262070	0.14729588	-44752323.93	-251417.5502	-0.111144903	9707399.905	1	1287626.519	0.1	-8474461.771	-273369.7345	-0.212305145	7010381.855	1	1287626.519	0.072424421	-12535360.58	-596921.9322	-0.46358313	4164197.639	0.519685039	1231000	0.0345392	-4631460	-463146	-0.376235581	4280510	0	1231000	-4938450	-493845	-0.401173842	3996840	0.053419731	0
RGI60-01.00703	24600600	0.556090967	-486693170.4	-2734231.295	-0.111144903	136795103.1	1	21213424.47	0.1	-139615293.8	-4503719.154	-0.212305145	115494830.1	1	20785714.38	0.175764286	-451555152.9	-21502626.33	-1.034490609	60997885.51	0.248080614	19335000	0.092472	-189354570	-18935457	-0.979335764	49435920	0	19335000	-314532830	-31453283	-1.626753711	42390320	0.117251774	0
RGI60-01.00704	306725000	5.718967612	-5780335633	-32473795.69	-0.105872673	11083196426	0.853846703	269451157.5	0.1	-5334369282	-172076428.5	-0.638618257	1185356017	0.491153732	258118867.9	1.43363	-6164826402	-293563162	-1.137317719	3036075762	0.341179664	235172000	0.7831504	-2752118900	-275211890	-1.170257896	448788290	0	229990000	-4298145660	-429814566	-1.868840237	344371630	0.894222962	0
RGI60-01.00705	5838720	0.212748573	-176331184.6	-990624.6325	-0.169664692	25863829.89	0.853658537	3407816.417	0.1	-18041446.13	-581982.1334	-0.170778605	17207466.41	0.816326531	3402708.171	0.083634353	-30523397.69	-1453495.128	-0.427158326	10907780.05	0.505847953	3208000	0.0408656	2593850	259385	0.080855673	10425810	0	3208000	-20348420	-2034842	-0.634302369	9327600	0.060735078	0
RGI60-01.00706	6243420	0.220154588	-23514187.79	-132102.1786	-0.021158624	23711280.11	0.810193322	4688849.751	0.1	-5831495.863	-188112.7698	-0.040119172	22036851.55	0.654584222	4825960.956	0.091177593	-52678743.15	-2508511.579	-0.519795249	14444602.39	0.402489627	4010000	0.043432	-12174490	-1217449	-0.303603242	13104850	0	4010000	-38555500	-3855550	-0.961483791	11081210	0.064218339	0
RGI60-01.00707	1662530	0.136324298	-26487928.4	-148808.5865	-0.089507309	5920191.906	0.664473684	870748.7518	0.1	-11041400.78	-356174.2187	-0.409043617	4138488.612	0.670588235	1129402.404	0.071585833	-10352400.59	-492971.4565	-0.436488762	3173300.94	0.321428571	802000	0.0331664	-5237480	-523748	-0.653052369	3117200	0	802000	-3396390	-339639	-0.423490025	2713760	0.051871991	0
RGI60-01.00708	1020340	0.124572221	-20186195.03	-113405.5901	-0.111144903	4346608.673	1	976343.1526	0.1	-18169174.35	-586102.3984	-0.600303691	4455817.243	0.571428571	930038.8012	0.070529206	-3759285.502	-179013.5953	-0.192479706	2338963.467	0.186813187	487000	0.0321584	377880	37788	0.077593429	2040240	0	487000	-1864970	-186497	-0.382950719	1845870	0.04964617	0
RGI60-01.00709	146171000	2.780390158	-1479347346	-8310940.145	-0.056857654	1486558085	0.879233947	122709596.8	0.1	-1660208745	-53555120.82	-0.436437917	538052206.3	0.496814766	118484644.1	0.693568614	-2873953058	-136854907.5	-1.155043411	740703847.9	0.303610596	110568000	0.3844176	-1143792700	-114379270	-1.034469919	240737550	0	109359000	-1864333720	-186433372	-1.704783072	191411830	0.452249377	0
RGI60-01.00710	2793240	0.157016293	-23526648.1	-132172.1803	-0.047318591	10882003.14	0.850393701	2146354.961	0.1	-3243952.85	-104643.6403	-0.048754117	10199566.26	0.678899083	1945879.038	0.075913159	-23662675.75	-1126794.083	-0.57906687	6773290.969	0.632653061	1864000	0.0365648	-4501320	-450132	-0.241487124	6432610	0	1844000	-6112530	-611253	-0.331482104	5994180	0.056052642	0
RGI60-01.00711	2128520	0.144851916	-42110198.42	-236574.1484	-0.111144903	9126582.374	1	1757212.226	0.1	-2956397.955	-95367.67596	-0.054272145	7914801.151	0.563218391	1708271.273	0.074653838	-29961939.75	-1426759.036	-0.835206362	5165685.852	0.410714286	1543000	0.0355376	-20292170	-2029217	-1.315111471	5798840	0	1543000	-1966530	-196653	-0.127448477	5302380	0.054614434	0
RGI60-01.00712	3717160	0.173924028	-73539522.83	-413143.3867	-0.111144903	16112040.58	1	3398548.217	0.1	-122518401.7	-3952206.505	-1.162910235	14210157.19	0.330409357	2414244.016	0.078395493	-76139883.3	-3625708.728	-1.501798784	7115233.665	0.334710744	1259000	0.0346288	-15894490	-1589449	-1.26246942	5965530	0	1547000	-7100750	-710075	-0.459001293	5128840	0.053473792	0
RGI60-01.00713	1644810	0.136000022	-32540580.05	-182812.2475	-0.111144903	7031782.55	1	798501.093	0.1	-5255302.596	-169525.8902	-0.212305145	4347376.737	1	798501.093	0.069832056	-9222801.967	-439181.0461	-0.550006819	2583276.584	0.518987342	641000	0.0326512	-422050	-42205	-0.065842434	3116910	0	641000	-5128640	-512864	-0.800099844	2733780	0.051441363	0
RGI60-01.00714	489908	0.114865317	-9692238.309	-54450.77702	-0.111144903	2081168.851	1	158167.5874	0.1	-1040973.569	-33579.79256	-0.212305145	861131.0569	1	158167.5874	0.066438288	128693.2296	6128.249031	0.03874529	553283.764	0.647058824	97000	0.0309104	-99540	-9954	-0.102618557	886050	0	97000	-495450	-49545	-0.510773196	826470	0.049504563	0
RGI60-01.00715	615681	0.117166962	-12180505.27	-68429.80487	-0.111144903	2617145.245	1	141396.1376	0.1	-930592.9515	-30019.12747	-0.212305145	769820.2102	1	141396.1376	0.0663494	-2411969.59	-114855.6948	-0.812297257	603766.0709	1	60000	0.030792	-404380	-40438	-0.673966667	492550	0	42000	-627120	-62712	-1.493142857	487890	0.049363301	0
RGI60-01.00716	443647	0.11401874	-8777020.275	-49309.10267	-0.111144903	1884208.305	1	67412.60924	0.1	-443673.3568	-14312.04377	-0.212305145	367022.6776	1	67412.60924	0.065957287	-1149940.63	-54759.0776	-0.812297257	287840.7765	1	75000	0.03084	-78800	-7880	-0.105066667	621060	0	67000	-807460	-80746	-1.205164179	617250	0.049430497	0
RGI60-01.00717	635846	0.117535982	-12579445.45	-70671.04183	-0.111144903	2703144.594	1	399941.7275	0.1	-2632200.278	-84909.68638	-0.212305145	2177451.449	1	399941.7275	0.067719691	-6822302.936	-324871.5684	-0.812297257	1708042.227	1	137000	0.0310384	-2303830	-230383	-1.681627737	971360	0	149000	-2109110	-210911	-1.415510067	882880	0.049551602	0
RGI60-01.00718	2751700	0.156256109	-54439062.34	-305837.4289	-0.111144903	11846450.18	1	1797801.639	0.1	-11832158.66	-381682.5374	-0.212305145	9787990.39	1	1797801.639	0.075128349	-30667336.16	-1460349.341	-0.812297257	7685119.888	1	1149000	0.0342768	-6392640	-639264	-0.556365535	3835000	0	940000	-8845110	-884511	-0.940969149	3183500	0.052402886	0
RGI60-01.00719	583168	0.116571975	-11537274.82	-64816.15065	-0.111144903	2478523.639	1																	-35740	-3574		622640		57000	-221850	-22185	-0.389210526	588240
RGI60-01.00720	83125.7	0.1074212	-1644541.616	-9238.997842	-0.111144903	352419.9316	1	76502.74195	0.1	-503499.697	-16241.92571	-0.212305145	416513.1941	1	122700.5801	0.066250313	-2093056.238	-99669.34467	-0.812297257	523929.3335	1	111000	0.0309552	-574970	-57497	-0.517990991	589220	0	77000	-993980	-99398	-1.290883117	638110	0.04941001	0
RGI60-01.00721	1219660	0.128219779	-24129500.59	-135558.9921	-0.111144903	5201441.385	1	390287.35	0.1	-2568660.383	-82860.01237	-0.212305145	2124888.946	1	390287.35	0.067668523	-4178584.397	-198980.2094	-0.509830025	1085894.663	0.307692308	234000	0.0313488	-511690	-51169	-0.21867094	1377210	0	257000	-919560	-91956	-0.357805447	1192950	0.049832424	0
RGI60-01.00722	250309	0.110480655	-4952061.364	-27820.56946	-0.111144903	1062066.196	1	240975.0951	0.1	-1585967.827	-51160.25248	-0.212305145	1311970.055	1	240975.0951	0.066877168	-4110611.587	-195743.4089	-0.812297257	1029035.578	1	166000	0.0311312	-391520	-39152	-0.235855422	546010	0	91000	-440270	-44027	-0.483813187	491810	0.049740816	0
RGI60-01.00723	403929	0.113291901	-7991247.597	-44894.64942	-0.111144903	1715180.71	1	327274.5667	0.1	-2153944.303	-69482.07428	-0.212305145	1781820.777	1	327274.5667	0.067334555	-2066384.701	-98399.27149	-0.300662751	846117.7585	0.21875	300000	0.03156	1204010	120401	0.401336667	1337650	0	278000	-2582180	-258218	-0.928841727	1167560	0.050257198	0
RGI60-01.00724	1708660	0.137168478	-33803775.22	-189908.8495	-0.111144903	7307523.235	1	725753.6776	0.1	-4776518.429	-154081.2397	-0.212305145	3951309.125	1	725753.6776	0.069446494	-12380082.16	-589527.7219	-0.812297257	3100146.979	1	475000	0.03212	-100660	-10066	-0.021191579	1754680	0	400000	-2177830	-217783	-0.5444575	1548690	0.050860882	0
RGI60-01.00725	1827810	0.139348924	-36161014.12	-203151.7647	-0.111144903	7822699.931	1	1148414.848	0.1	-7558245.8	-243814.3807	-0.212305145	6252454.804	1	1148414.848	0.071686599	-19589938.86	-932854.2315	-0.812297257	4906970.512	1	900000	0.03348	-2338920	-233892	-0.25988	3782540	0	900000	-9712060	-971206	-1.079117778	3228420	0.052315816	0
RGI60-01.00726	1703230	0.137069109	-33696349.22	-189305.3327	-0.111144903	7284064.459	1	1052639.082	0.1	-6927901.474	-223480.6927	-0.212305145	5731011.137	1	1052639.082	0.071178987	-17956172.62	-855055.8392	-0.812297257	4497449.03	1	527000	0.0322864	-3376410	-337641	-0.640685009	2435240	0	527000	-5803970	-580397	-1.101322581	2143940	0.050777179	0
RGI60-01.00727	328760	0.111916308	-6504119.685	-36539.99823	-0.111144903	1395473.22	1	126486.6805	0.1	-832466.9635	-26853.77302	-0.212305145	688646.8372	1	126486.6805	0.066270379	-772273.1604	-36774.9124	-0.290741383	330214.4418	0.230769231	106000	0.0309392	912590	91259	0.860933962	832970	0	106000	-1020580	-102058	-0.962811321	776420	0.049492789	0
RGI60-01.00728	730621	0.119270364	-9921473.591	-55738.61568	-0.07628937	2749360.906	0.779411765	465834.858	0.1	-2712230.955	-87491.32112	-0.187816175	2369460.463	0.833333333	478929.4082	0.068138326	-2445006.373	-116428.8749	-0.243102372	1610958.475	0.583333333	446000	0.0320272	-210140	-21014	-0.047116592	2962720	0	471000	-3810350	-381035	-0.808991507	2586690	0.050637651	0
RGI60-01.00729	365917	0.112596281	-7239226.07	-40669.80938	-0.111144903	1553478.056	1	132718.5174	0.1	-880962.082	-28418.13168	-0.214123336	519633.4132	0.285714286	91558.83467	0.066085262	-1561832.796	-74372.9903	-0.812297257	390947.0534	1	112000	0.0309584	-794740	-79474	-0.709589286	1390440	0	128000	-925040	-92504	-0.7226875	1260400	0.049334886	0
RGI60-01.00730	1451170	0.13245641	-28709646.44	-161290.1485	-0.111144903	6196920.11	1	663982.0904	0.1	-4369971.23	-140966.8139	-0.212305145	3614998.551	1	663982.0904	0.069119105	-11326367.45	-539350.831	-0.812297257	2836167.976	1	499000	0.0321968	-3896860	-389686	-0.780933868	2316190	0	499000	-8314540	-831454	-1.666240481	2102490	0.050693462	0
RGI60-01.00731	1016990	0.124510916	-20119919.33	-113033.2546	-0.111144903	4332258.534	1	606298.5047	0.1	-3990329.048	-128720.2919	-0.212305145	3300944.781	1	606298.5047	0.068813382	-10342386.86	-492494.6126	-0.812297257	2589678.515	1	449000	0.0320368	-602930	-60293	-0.134282851	2161750	0	406000	-2614330	-261433	-0.643923645	1949640	0.050649613	0
RGI60-01.00732	2914070	0.159227479	-57651356.76	-323884.0268	-0.111144903	12559265.23	1	2575095.562	0.1	-16947887.12	-546706.0362	-0.212305145	14019906.35	1	2575095.562	0.079248006	-43926604.31	-2091743.063	-0.812297257	11014034.52	1	2120000	0.037384	-2518230	-251823	-0.118784434	8144760	0	2120000	-28699600	-2869960	-1.353754717	6727720	0.056759677	0
RGI60-01.00733	366755	0.112611617	-7255804.888	-40762.94881	-0.111144903	1557042.221	1	63516.87711	0.1	-418033.7537	-13484.9598	-0.212305145	345812.6688	1	64874.9419	0.065943837	-1106652.485	-52697.73738	-0.812297257	277004.9178	1	48000	0.0307536	-177790	-17779	-0.370395833	813800	0	60000	-147270	-14727	-0.24545	743790	0.049237744	0
RGI60-01.00734	3115930	0.16292152	-61644913.15	-346319.7368	-0.111144903	13447950.8	1	2111699.033	0.1	-13898061.64	-448324.5691	-0.212305145	11496980.2	1	2111699.033	0.076792005	-36021874	-1715327.333	-0.812297257	9028965.204	1	1576000	0.0356432	-7197510	-719751	-0.456694797	6085770	0	1576000	-16233720	-1623372	-1.030058376	5226400	0.054625976	0
RGI60-01.00735	400174	0.113223184	-7916959.456	-44477.30031	-0.111144903	1699204.17	1	83705.29301	0.1	-550902.9951	-17771.06436	-0.212305145	455726.9199	1	83705.29301	0.066043638	-1427865.179	-67993.57995	-0.812297257	357411.4743	1	55000	0.030776	39020	3902	0.070945455	647490	0	55000	-210490	-21049	-0.382709091	613110	0.049385581	0
RGI60-01.00736	685753	0.11844928	-13566795.19	-76217.95049	-0.111144903	2916067.919	1	229998.0121	0.1	-1513722.6	-48829.76128	-0.212305145	1252206.185	1	229998.0121	0.066818989	-3923361.844	-186826.7545	-0.812297257	982153.3846	1	131000	0.0310192	-803980	-80398	-0.613725191	921830	0	131000	-1433150	-143315	-1.094007634	897230	0.049524999	0
RGI60-01.00737	277432	0.110977006	-5488657.173	-30835.15266	-0.111144903	1177305.909	1	196415.5026	0.1	-1292700.674	-41700.02174	-0.212305145	1069368.839	1	196415.5026	0.066641002	-2089311.139	-99491.00664	-0.506533371	438570.5132	0.05	76000	0.0308432	302190	30219	0.397618421	662610	0	76000	-887160	-88716	-1.167315789	662320	0.04945911	0
RGI60-01.00738	1064580	0.125381813	-21061430.02	-118322.6406	-0.111144903	4536168.845	1	469943.8959	0.1	-3092916.714	-99771.50689	-0.212305145	2558572.78	1	469943.8959	0.068090703	-8016416.894	-381734.1378	-0.812297257	2007092.059	1	423000	0.0319536	-287860	-28786	-0.068052009	1831110	0	418000	-3760290	-376029	-0.899590909	1657830	0.050676233	0
RGI60-01.00739	4945460	0.196401915	-97839955.39	-549662.6708	-0.111144903	21641641.06	1	3534829.481	0.1	-23264337.04	-750462.485	-0.212305145	19245102.6	1	3534829.481	0.084334596	-60297978.16	-2871332.293	-0.812297257	15130059.84	1	2681000	0.0391792	-22026800	-2202680	-0.821588959	10266480	0	2681000	-36898180	-3689818	-1.376284222	8564450	0.057834491	0
RGI60-01.00740	382761	0.112904526	-7572464.274	-42541.93412	-0.111144903	1625124.482	1	313209.1978	0.1	-2061373.648	-66495.92411	-0.212305145	1705242.977	1	313209.1978	0.067260009	-5342798.421	-254418.9724	-0.812297257	1337557.643	1	182000	0.0311824	-395600	-39560	-0.217362637	932850	0	182000	-275590	-27559	-0.151423077	807180	0.049517703	0
RGI60-01.00741	661093	0.117998002	-13078926.86	-73477.11719	-0.111144903	2810844.014	1	228509.3234	0.1	-1503924.855	-48513.705	-0.212305145	1244101.136	1	228509.3234	0.066811099	-2000797.288	-95276.06133	-0.416946057	569706.7792	0.173913043	156000	0.0310992	312930	31293	0.200596154	876900	0	156000	-1055720	-105572	-0.67674359	801480	0.049718153	0
RGI60-01.00742	1983670	0.142201161	-39244516.04	-220474.8092	-0.111144903	8497842.417	1	1385829.356	0.1	-17553270.91	-566234.5455	-0.408588938	5476095.952	0.294964029	1269555.81	0.072328646	-22086196	-1051723.619	-0.828418578	3775038.155	0.388059701	1016000	0.0338512	-9662150	-966215	-0.950999016	4707360	0	1016000	-13560810	-1356081	-1.334725394	3939220	0.052178304	0
RGI60-01.00743	1225480	0.128326283	-24244642.26	-136205.8554	-0.111144903	5226432.46	1	535874.083	0.1	-3526833.569	-113768.8248	-0.212305145	2917524.526	1	535874.083	0.068440133	-9141070.008	-435289.048	-0.812297257	2288771.277	1	383000	0.0318256	-5559080	-555908	-1.451456919	1835400	0	383000	-8791270	-879127	-2.295370757	1803310	0.050199488	0
RGI60-01.00744	1271780	0.129173574	-25160631.87	-141351.8644	-0.111144903	5425307.433	1	861900.0143	0.1	-5672560.029	-182985.8074	-0.212305145	4692547.205	1	861900.0143	0.07016807	-14984083.97	-713527.8081	-0.827854503	2611902.421	0.415730337	742000	0.0329744	-3130350	-313035	-0.421880054	3280030	0	742000	-6928860	-692886	-0.933808625	2841000	0.05154709	0
RGI60-01.00745	1664460	0.136359617	-32929331.58	-184996.2448	-0.111144903	7116618.014	1	1251082.466	0.1	-28245001.15	-911129.0692	-0.728272591	4860025.96	0.24	954192.7888	0.070657222	-17217839.52	-819897.1201	-0.859257301	2462664.764	0.202020202	675000	0.03276	-4591010	-459101	-0.68014963	3422470	0	675000	-11490350	-1149035	-1.702274074	2992290	0.051611046	0
RGI60-01.00746	8744610	0.26592636	-173001551.4	-971918.828	-0.111144903	39639023.1	1	4891592.786	0.1	-32193819.76	-1038510.315	-0.212305145	26631894.27	1	4891592.786	0.091525442	-69530963.04	-3310998.24	-0.676875281	14127764.59	0.346774194	3954000	0.0432528	-18049610	-1804961	-0.456489884	14430250	0	3954000	-37141650	-3714165	-0.939343703	11693610	0.061598978	0
RGI60-01.00747	750757	0.119638853	-14852820.85	-83442.81375	-0.111144903	3193575.365	1	314495.1845	0.1	-2069837.316	-66768.94569	-0.212305145	1712244.43	1	314495.1845	0.067266824	-5329858.974	-253802.8083	-0.807016517	779013.8161	0.15625	168000	0.0311376	-610880	-61088	-0.363619048	952230	0	168000	-496340	-49634	-0.295440476	852290	0.049493524	0
RGI60-01.00748	13724300	0.357054697	-335393141.1	-1884231.13	-0.137291602	66840150.5	0.867565424	11925477.29	0.1	-306158616.4	-9876084.399	-0.828150032	55094000.74	0.580050293	11044704.15	0.124136932	-235807244.9	-11228916.43	-1.016678788	32845116.04	0.339366516	9879000	0.0622128	-122210550	-12221055	-1.237074097	33256550	0	9777000	-152992960	-15299296	-1.564825202	23977480	0.085211428	0
RGI60-01.00749	909169	0.122537793	-20915802.23	-117504.5069	-0.129243856	3411011.905	0.734939759	221903.6049	0.1	-1460449.586	-47111.27698	-0.212305145	1208136.818	1	271902.3558	0.067041082	-2652391.371	-126304.351	-0.464520988	891772.4785	0.541666667	276000	0.0314832	-3318160	-331816	-1.202231884	1468710	0	276000	-2022660	-202266	-0.732847826	1252470	0.04981545	0
RGI60-01.00750	486792	0.114808294	-9630592.011	-54104.4495	-0.111144903	2067899.197	1	127566.2123	0.1	-839571.8585	-27082.96318	-0.212305145	694524.2638	1	127566.2123	0.066276101	-3339895.908	-159042.6623	-1.24674598	320205.7576	0.153846154	67000	0.0308144	-40910	-4091	-0.061059701	442400	0	67000	-502870	-50287	-0.750552239	449890	0.0493211	0
RGI60-01.00751	2351310	0.148928973	-46517829.59	-261336.1213	-0.111144903	10096124.51	1	1057163.688	0.1	-6957679.989	-224441.29	-0.212305145	5755645.004	1	997899.8271	0.070888869	-30592454.05	-1456783.526	-1.459849463	2490961.401	0.128712871	435000	0.031992	-5808660	-580866	-1.335324138	1992970	0	435000	-8636190	-863619	-1.985331034	1788410	0.050681694	0
RGI60-01.00752	1848750	0.139732125	-36575286.73	-205479.139	-0.111144903	7913323.837	1	459244.5183	0.1	-3022499.193	-97499.97398	-0.212305145	2500320.855	1	459244.5183	0.068033996	-3494904.995	-166424.0474	-0.362386573	1165518.383	0.195652174	289000	0.0315248	1406480	140648	0.48667128	1544180	0	282000	-1918250	-191825	-0.680230496	1367170	0.050190897	0
RGI60-01.00753	867889	0.121782368	-17170136.05	-96461.4385	-0.111144903	3694127.376	1	466356.4777	0.1	-878678.4733	-28344.46688	-0.060778542	2345757.494	0.808510638	302952.3098	0.067205647	-5167833.939	-246087.3304	-0.812297257	1293747.293	1	286000	0.0315152	-3149110	-314911	-1.101087413	2427300	0	456000	-647090	-64709	-0.141905702	1987050	0.049666124	0
RGI60-01.00754	1808950	0.139003784	-35787891.79	-201055.5718	-0.111144903	7741099.499	1	1079236.314	0.1	-12140435.04	-391626.9367	-0.362874128	5123272.906	0.669811321	999824.505	0.07089907	-17150669.7	-816698.5571	-0.816841909	2951728.729	0.378947368	1086000	0.0340752	-3824710	-382471	-0.352183241	4915820	0	1141000	-7452240	-745224	-0.65313234	3842880	0.05107926	0
RGI60-01.00755	2299850	0.147987255	-25006031.62	-140483.3237	-0.06108369	8759029.26	0.801886792	1735568.3	0.1	-18247771.76	-588637.7989	-0.339161414	6837950.147	0.29281768	1726760.366	0.07475183	-14036000.47	-668380.9749	-0.387072224	5044503.365	0.374301676	1539000	0.0355248	-7532930	-753293	-0.489469136	7176160	0	1539000	-23607980	-2360798	-1.533981806	6012300	0.054257664	0
RGI60-01.00756	1276610	0.129261963	-25256187.59	-141888.6943	-0.111144903	5446060.451	1	598856.3516	0.1	-3941348.818	-127140.2845	-0.212305145	3260426.56	1	598856.3516	0.068773939	-10215436.81	-486449.372	-0.812297257	2557878.599	1	411000	0.0319152	-2655660	-265566	-0.646145985	1617000	0	411000	51070	5107	0.012425791	1439640	0.050327849	0
RGI60-01.00757	1203400	0.12792222	-23807816.12	-133751.776	-0.111144903	5131630.256	1	657542.1682	0.1	-4327587.143	-139599.5853	-0.212305145	3579936.898	1	657542.1682	0.069084973	-11216513.7	-534119.6999	-0.812297257	2808648.415	1	320000	0.031624	-1892650	-189265	-0.591453125	1928880	0	491000	-372100	-37210	-0.075784114	1721800	0.050141404	0
RGI60-01.00759	811512	0.120750669	-16054785.17	-90195.42232	-0.111144903	3453123.926	1	354486.3049	0.1	-2333037.256	-75259.26631	-0.212305145	1929972.957	1	354486.3049	0.067478777	-6046913.319	-287948.2533	-0.812297257	1513870.788	1	257000	0.0314224	86620	8662	0.03370428	1282820	0	257000	-1631910	-163191	-0.634984436	1226450	0.050110047	0
RGI60-01.00760	1831930	0.13942432	-36242523.34	-203609.6817	-0.111144903	7840528.418	1	1265479.969	0.1	-8328705.149	-268667.908	-0.212305145	6889806.695	1	1265479.969	0.072307044	-21586864.06	-1027945.908	-0.812297257	5407596.486	1	947000	0.0336304	-6597090	-659709	-0.696630412	3485700	0	947000	-11983730	-1198373	-1.265441394	3308910	0.05188997	0
RGI60-01.00762	682008	0.118380747	-13492704.88	-75801.71283	-0.111144903	2900086.23	1																	66410	6641		1812350		360000	-1014350	-101435	-0.281763889	1469180
RGI60-01.00763	501220	0.115072326	-9916032.572	-55708.04816	-0.111144903	2129345.258	1	185187.8662	0.1	-1218806.44	-39316.33676	-0.212305145	1008240.851	1	185187.8662	0.066581496	-3158979.513	-150427.5959	-0.812297257	790779.7961	1	100000	0.03092	172740	17274	0.17274	732570	0	110000	-971020	-97102	-0.882745455	741130	0.049543956	0
RGI60-01.00764	657418	0.11793075	-13006221.42	-73068.65968	-0.111144903	2795165.253	1	360353.9626	0.1	-2371655.007	-76505.00022	-0.212305145	1961918.96	1	360353.9626	0.067509876	-6147005.246	-292714.5355	-0.812297257	1538934.959	1	283000	0.0315056	-1031780	-103178	-0.364586572	1518250	0	308000	-2366550	-236655	-0.76836039	1469430	0.050207272	0
RGI60-01.00765	747298	0.119575553	-14784388.71	-83058.36353	-0.111144903	3178803.603	1	299539.2326	0.1	-1971405.325	-63593.72016	-0.212305145	1630817.92	1	299539.2326	0.067187558	-5109612.839	-243314.8971	-0.812297257	1279169.109	1	255000	0.031416	624360	62436	0.244847059	1237820	0	254000	-2215850	-221585	-0.87238189	1213430	0.049816417	0
RGI60-01.00766	288519	0.111179898	-5708000.083	-32067.4162	-0.111144903	1224421.157	1	63354.10477	0.1	-416962.4741	-13450.40239	-0.212305145	344926.4675	1	63354.10477	0.065935777	-1080709.677	-51462.36555	-0.812297257	270510.9481	1	53000	0.0307696	36050	3605	0.068018868	320340	0	53000	-40010	-4001	-0.075490566	302370	0.049363176	0
RGI60-01.00767	729708	0.119253657	-14436391.8	-81103.3247	-0.111144903	3103693.719	1	378687.8639	0.1	-2492318.836	-80397.38179	-0.212305145	2061736.452	1	378687.8639	0.067607046	-6459749.379	-307607.1133	-0.812297257	1617250.911	1	318000	0.0316176	-87580	-8758	-0.027540881	1308590	0	306000	-940620	-94062	-0.307392157	1210590	0.05036305	0
RGI60-01.00768	627939	0.117391283	-12423015	-69792.21909	-0.111144903	2669420.725	1	148741.3769	0.1	-978935.3465	-31578.55957	-0.212305145	809810.7911	1	148741.3769	0.066388329	202207.4749	9628.927378	0.064736038	363337.9034	0.153846154	101000	0.0309232	34360	3436	0.034019802	569330	0	101000	-261410	-26141	-0.258821782	509830	0.049423168	0
RGI60-01.00769	1869420	0.140110387	-36984217.73	-207776.5041	-0.111144903	8002804.169	1	1288153.961	0.1	-8477933.113	-273481.7133	-0.212305145	7013253.475	1	1288153.961	0.072427216	-21973642.53	-1046363.93	-0.812297257	5504570.81	1	1031000	0.0338992	-3185660	-318566	-0.308987391	3732160	0	1031000	-9311940	-931194	-0.903194956	3514830	0.052425367	0
RGI60-01.00770	819753	0.12090148	-16217823.41	-91111.36746	-0.111144903	3488343.466	1	503437.5117	0.1	-4865484.022	-156951.0975	-0.311758846	2485029.798	0.76	548048.2342	0.068504656	-2959832.22	-140944.3914	-0.257175158	1879578.786	0.614035088	527000	0.0322864	-3763050	-376305	-0.714051233	2748920	0	549000	-3255160	-325516	-0.592925319	2249610	0.049890871	0
RGI60-01.00771	1578110	0.134779413	-31221001.08	-175398.8825	-0.111144903	6743977.679	1	918573.8303	0.1	-6045556.453	-195017.9501	-0.212305145	5001103.363	1	918573.8303	0.070468441	-15669255.07	-746155.0032	-0.812297257	3924299.24	1	667000	0.0327344	-2726420	-272642	-0.408758621	2811840	0	667000	-4092570	-409257	-0.613578711	2433770	0.051305585	0
RGI60-01.00772	489068	0.114849944	-9675619.923	-54357.4153	-0.111144903	2077591.623	1	331648.5661	0.1	-2182731.603	-70410.69686	-0.212305145	1805634.675	1	331648.5661	0.067357737	-5657341.634	-269397.2207	-0.812297257	1416319.35	1	157000	0.0311024	-12080	-1208	-0.007694268	895160	0	157000	-1210360	-121036	-0.770929936	886750	0.049660428	0
RGI60-01.00773	513018	0.11528823	-10149441.76	-57019.33572	-0.111144903	2179597.584	1	219579.5828	0.1	-1445154.129	-46617.87514	-0.212305145	1195483.862	1	219579.5828	0.066763772	-3745641.751	-178363.8929	-0.812297257	937657.7574	1	109000	0.0309488	316510	31651	0.290376147	671140	0	109000	-734980	-73498	-0.674293578	672060	0.049482581	0
RGI60-01.00774	650699	0.117807792	-12873294.12	-72321.87707	-0.111144903	2766501.404	1	419214.6887	0.1	-2759044.491	-89001.4352	-0.212305145	2282381.579	1	419214.6887	0.067821838	-7151065.78	-340526.9419	-0.812297257	1790373.767	1	267000	0.0314544	100390	10039	0.037599251	1173540	0	267000	-2452320	-245232	-0.91847191	1166950	0.049948722	0
RGI60-01.00775	1437300	0.132202589	-28435245.23	-159748.5687	-0.111144903	6137199.492	1	1010766.63	0.1	-6652319.63	-214590.9558	-0.212305145	5503039.849	1	1010766.63	0.070957063	-17241902.19	-821042.9616	-0.812297257	4318426.413	1	936000	0.0335952	-6268350	-626835	-0.669695513	3460850	0	936000	-10570090	-1057009	-1.12928312	3257420	0.052029696	0
RGI60-01.00776	651559	0.11782353	-9172048.758	-51528.36381	-0.079084724	2323165.414	0.681818182	384837.3693	0.1	748500.8503	24145.18872	0.062741279	1872384.398	0.731707317	339275.5549	0.06739816	-3982544.972	-189644.9987	-0.558970418	1063628.995	0.472222222	333000	0.0316656	-3217480	-321748	-0.96621021	2290770	0	415000	-1621450	-162145	-0.390710843	1879400	0.050166615	0
RGI60-01.00777	1851320	0.139779157	-36626131.08	-205764.7814	-0.111144903	7924448.006	1	1206951.406	0.1	-7943501.787	-256241.9931	-0.212305145	6571152.516	1	1206951.406	0.071996842	-15285192.85	-727866.326	-0.603061832	3589610.752	0.394957983	928000	0.0335696	1937530	193753	0.20878556	4050250	0	928000	-10199430	-1019943	-1.099076509	3416830	0.05199128	0
RGI60-01.00778	788349	0.120326786	-14693561.94	-82548.10078	-0.104710098	2764392.816	0.635135135	516012.9681	0.1	-6220817.587	-200671.5351	-0.38888855	1977461.996	0.24	494994.6351	0.068223472	-1767184.601	-84151.64765	-0.170005171	1703321.702	0.62	423000	0.0319536	-3756980	-375698	-0.888174941	2635630	0	442000	-2012800	-201280	-0.455384615	2243280	0.050300672	0
RGI60-01.00779	498217	0.115017371	-9856621.842	-55374.28001	-0.111144903	2116555.295	1	240458.6484	0.1	-1121933.561	-36191.40518	-0.150509892	1129450.7	0.652173913	211607.9308	0.066721522	-3609659.38	-171888.5419	-0.812297257	903612.3637	1	188000	0.0312016	-1849950	-184995	-0.984015957	1752710	0	251000	-1658040	-165804	-0.660573705	1539460	0.049746754	0
RGI60-01.00780	6857060	0.231384197	-94684596.1	-531935.9331	-0.077574928	28420796.57	0.915605096	4197742.971	0.1	-63823936.03	-2058836.646	-0.49046277	18810456.37	0.539192399	4216000.328	0.087944802	-47116363.26	-2243636.346	-0.532171767	11171106.32	0.241134752	4113000	0.0437616	-23763410	-2376341	-0.577763433	16210390	0	4261000	-43236810	-4323681	-1.014710397	12005780	0.062377269	0
RGI60-01.00781	1245260	0.128688258	-24635965.68	-138404.3016	-0.111144903	5311380.925	1	687852.9113	0.1	-4527076.071	-146034.712	-0.212305145	3744961.367	1	687852.9113	0.06924562	-11733561.7	-558741.0334	-0.812297257	2938176.624	1	572000	0.0324304	-1415210	-141521	-0.247414336	2248270	0	572000	-3838370	-383837	-0.671043706	2109850	0.051160446	0
RGI60-01.00782	725640	0.119179212	-14355911.33	-80651.18723	-0.111144903	3086325.298	1	300352.5987	0.1	-1976758.461	-63766.40197	-0.212305145	1635246.228	1	300352.5987	0.067191869	-2294449.507	-109259.5004	-0.363770784	769446.8658	0.206896552	227000	0.0313264	-557290	-55729	-0.245502203	1203050	0	227000	-1011220	-101122	-0.445471366	1046270	0.049978375	0
RGI60-01.00783	543930	0.115853919	-10760998.36	-60455.04695	-0.111144903	2311293.636	1	212337.4948	0.1	-1397490.62	-45080.34259	-0.212305145	1156054.88	1	212337.4948	0.066725389	-1936934.752	-92234.98819	-0.434379186	574285.9577	0.272727273	159000	0.0311088	-437430	-43743	-0.275113208	1113170	0	159000	-694500	-69450	-0.436792453	1006600	0.04949432	0
RGI60-01.00784	302486	0.111435494	-5984320.315	-33619.77705	-0.111144903	1283782.7	1	208599.7347	0.1	-715459.7083	-23079.34543	-0.110639381	812228.0913	0.277777778	208901.294	0.066707177	-575145.6878	-27387.88989	-0.131104453	606315.1355	0.368421053	215000	0.031288	277350	27735	0.129	1577190	0	215000	-754430	-75443	-0.350897674	1386740	0.049636305	0
RGI60-01.00785	993441	0.12407997	-19654030.79	-110415.9033	-0.111144903	4231399.263	1	455826.2682	0.1	-4391283.749	-141654.3145	-0.310763825	1890681.493	0.391304348	440632.6094	0.067935353	-6041119.544	-287672.3592	-0.652862165	1281419.146	0.363636364	400000	0.03188	2231460	223146	0.557865	2350390	0	400000	-4841860	-484186	-1.210465	2025870	0.050586012	0
RGI60-01.00786	545761	0.115887426	-10797222.48	-60658.55327	-0.111144903	2319095.695	1	496675.5891	0.1	-3268850.27	-105446.7829	-0.212305145	2704111.392	1	496675.5891	0.068232381	-8472412.597	-403448.2189	-0.812297257	2121297.25	1	345000	0.031704	-998150	-99815	-0.289318841	1546840	0	345000	-2390040	-239004	-0.692765217	1463980	0.050268307	0
RGI60-01.00787	3055490	0.161815467	-60449180.72	-339602.1389	-0.111144903	13181569.16	1	2791477.995	0.1	-18371999.34	-592645.14	-0.212305145	15197983.58	1	2791477.995	0.080394833	-47617708.31	-2267509.92	-0.812297257	11941463.14	1	2126000	0.0374032	-7876830	-787683	-0.3705	7134540	0	2126000	-24686870	-2468687	-1.161188617	6669790	0.055951751	0
RGI60-01.00788	512067	0.115270826	-10130627.37	-56913.63692	-0.111144903	2175546.669	1	295707.8556	0.1	-1946189.273	-62780.29911	-0.212305145	1609958.288	1	295707.8556	0.067167252	-5044256.282	-240202.6801	-0.812297257	1262804.328	1	265000	0.031448	-659440	-65944	-0.248845283	1257840	0	265000	-1769370	-176937	-0.667686792	1213690	0.049763074	0
RGI60-01.00789	4110140	0.181115559	-81314157.68	-456821.1106	-0.111144903	17867981.55	1	2322282.403	0.1	-15284007.56	-493032.5019	-0.212305145	12643484.88	1	2322282.403	0.077908097	-39614056.16	-1886383.627	-0.812297257	9930869.761	1	1970000	0.036904	-16125490	-1612549	-0.818552792	6810680	0	1970000	-18771830	-1877183	-0.952884772	6242640	0.055456858	0
RGI60-01.00790	429283	0.113755879	-8492845.877	-47712.61729	-0.111144903	1823071.521	1	193777.4871	0.1	-1275338.681	-41139.95746	-0.212305145	1055006.37	1	193777.4871	0.066627021	-3305503.347	-157404.9213	-0.812297257	827463.2063	1	153000	0.0310896	-336860	-33686	-0.220169935	483030	0	96000	-74970	-7497	-0.07809375	451270	0.049658925	0
RGI60-01.00791	227721	0.110067294	-4505185.055	-25310.0284	-0.111144903	966118.4535	1	140037.6273	0.1	-921651.9711	-29730.70874	-0.212305145	762423.9072	1	140037.6273	0.066342199	-2388795.792	-113752.1806	-0.812297257	597964.6816	1	113000	0.0309616	-160080	-16008	-0.141663717	592320	0	113000	-802040	-80204	-0.709769912	591600	0.049476099	0
RGI60-01.00792	4826770	0.194229888	-98387047.39	-552736.2213	-0.114514721	19788056.66	0.855530474	3926601.431	0.1	-37271514.62	-1202306.923	-0.306195305	18115857.13	0.609375	3881825.128	0.086173673	-36803069.4	-1752527.114	-0.451469877	12177729.33	0.472868217	3506000	0.0418192	-20531090	-2053109	-0.585598688	15318530	0	3816000	-32721240	-3272124	-0.857474843	11530790	0.061176306	0
RGI60-01.00793	229700	0.11010351	-4544337.181	-25529.98416	-0.111144903	974523.8533	1	165106.6239	0.1	-1086642.557	-35052.9857	-0.212305145	898910.098	1	165106.6239	0.066475065	-2816428.813	-134115.6578	-0.812297257	705021.0459	1	107000	0.0309424	105640	10564	0.098728972	520080	0	107000	-694340	-69434	-0.648915888	496560	0.049605049	0
RGI60-01.00794	635821	0.117535524	-12578950.85	-70668.26321	-0.111144903	2703037.963	1	272939.6742	0.1	-2027682.369	-65409.10869	-0.23964676	1110778.219	0.357142857	284445.6196	0.067107562	-3140935.195	-149568.3426	-0.525824032	793157.5869	0.310344828	278000	0.0314896	-41440	-4144	-0.014906475	1893750	0	278000	-2159120	-215912	-0.776661871	1697160	0.049535814	0
RGI60-01.00795	872592	0.121868433	-30135420.3	-169300.114	-0.194019787	3444049.242	0.7625	501606.6236	0.1	-3261490.433	-105209.3688	-0.209744776	2162298.803	0.470588235	498249.1774	0.068240721	-4488756.802	-213750.3239	-0.429002864	1419170.558	0.34	424000	0.0319568	898990	89899	0.212025943	2672600	0	424000	-3275670	-327567	-0.772563679	2306550	0.050742564	0
RGI60-01.00796	428308	0.113738037	-8473556.679	-47604.25101	-0.111144903	1818922.007	1	172108.7484	0.1	-1132726.756	-36539.57277	-0.212305145	937032.6175	1	172108.7484	0.066512176	-2935872.751	-139803.4643	-0.812297257	734924.002	1	134000	0.0310288	272140	27214	0.203089552	849790	0	134000	-293300	-29330	-0.218880597	808650	0.049618549	0
RGI60-01.00797	3558760	0.171025307	-70405770.07	-395538.0341	-0.111144903	15407593.78	1	2157435.696	0.1	-14199075.64	-458034.698	-0.212305145	11745989.88	1	2157435.696	0.077034409	-22949874.28	-1092851.156	-0.506550975	5875001.064	0.278538813	1810000	0.036392	-2393130	-239313	-0.132217127	7313640	0	1885000	-18364710	-1836471	-0.974255172	5997900	0.055538836	0
RGI60-01.00798	1746200	0.137855459	-34546458.79	-194081.2292	-0.111144903	7469749.915	1	1114014.418	0.1	-7331840.765	-236510.9924	-0.212305145	6065164.355	1	1114014.418	0.071504276	-19003127.99	-904910.8567	-0.812297257	4759873.615	1	930000	0.033576	-6466900	-646690	-0.695365591	3327760	0	930000	-9499730	-949973	-1.021476344	3057920	0.051745503	0
RGI60-01.00799	3461250	0.169240876	-68476652.45	-384700.2946	-0.111144903	14974867	1	2730712.25	0.1	-17972072.05	-579744.2598	-0.212305145	14867149.23	1	2730712.25	0.080072775	-46581151.51	-2218150.072	-0.812297257	11680984.42	1	1964000	0.0368848	-10785750	-1078575	-0.549172607	7124120	0	2098000	-29581240	-2958124	-1.409973308	6788790	0.056131415	0
RGI60-01.00800	614561	0.117146467	-12158347.42	-68305.32258	-0.111144903	2612369.237	1	153711.4995	0.1	-1195501.009	-38564.54867	-0.250889158	661682.315	0.466666667	213207.2987	0.066729999	-702058.138	-33431.3399	-0.156802042	559430.2854	0.238095238	133000	0.0310256	-765320	-76532	-0.575428571	1219280	0	157000	-1721010	-172101	-1.096184713	1140070	0.049353529	0
RGI60-01.00801	623425	0.117308678	-12333710.96	-69290.511	-0.111144903	2650169.512	1	415383.0292	0.1	-2733826.58	-88187.95418	-0.212305145	2261520.409	1	415383.0292	0.06780153	-5594108.991	-266386.1424	-0.641302421	1231246.663	0.390243902	388000	0.0318416	5080	508	0.001309278	1756190	0	388000	-4414680	-441468	-1.137804124	1558170	0.050604382	0
RGI60-01.00802	2975360	0.160349086	-58863905.42	-330696.0978	-0.111144903	12828796.77	1	2765421.416	0.1	-18200509.02	-587113.1943	-0.212305145	15056120.57	1	2765421.416	0.080256734	-74197174.8	-3533198.8	-1.277634859	7540912.938	0.241758242	1759000	0.0362288	-18272520	-1827252	-1.038801592	8055950	0	1971000	-33154200	-3315420	-1.682100457	6740480	0.05525877	0
RGI60-01.00803	666765	0.118101799	-13191140.53	-74107.53108	-0.111144903	2835043.863	1	205409.5606	0.1	-1351894.702	-43609.50651	-0.212305145	1118336.284	1	205409.5606	0.066688671	-1975329.569	-94063.31283	-0.457930549	643818.4777	0.473684211	194000	0.0312208	273240	27324	0.140845361	654760	0	136000	-1632030	-163203	-1.200022059	632700	0.049832366	0
RGI60-01.00804	471771	0.114533409	-9333419.661	-52434.94191	-0.111144903	2003937.536	1	490475.589	0.1	-3228045.22	-104130.491	-0.212305145	2670355.976	1	490475.589	0.068199521	-8366651.491	-398411.9758	-0.812297257	2094808.778	1	99000	0.0309168	-244160	-24416	-0.246626263	609430	0	99000	46370	4637	0.046838384	573160	0.049429293	0
RGI60-01.00805	1088070	0.125811682	-21526151.31	-120933.4343	-0.111144903	4636859.117	1	1096930.52	0.1	-7219403.784	-232883.993	-0.212305145	5972152.41	1	1096930.52	0.071413732	-18711706.72	-891033.6534	-0.812297257	4686825.168	1	578000	0.0324496	-1055680	-105568	-0.182643599	2147280	0	578000	-3312320	-331232	-0.573065744	2028490	0.050527512	0
RGI60-01.00806	2395010	0.149728683	-47382381.33	-266193.1535	-0.111144903	10286661.23	1	1819050.633	0.1	-11972008.05	-386193.8081	-0.212305145	9903678.875	1	1819050.633	0.075240968	-31029806.65	-1477609.84	-0.812297257	7776070.132	1	1361000	0.0349552	-6516810	-651681	-0.478825129	4690450	0	1361000	-12546320	-1254632	-0.921845702	4343920	0.054063829	0
RGI60-01.00807	402300	0.11326209	-7959019.799	-44713.59438	-0.111144903	1708249.667	1	128460.084	0.1	-845454.8387	-27272.73673	-0.212305145	699390.8782	1	128460.084	0.066280838	-154262.7715	-7345.84626	-0.057183882	408945.4699	0.5	99000	0.0309168	-712800	-71280	-0.72	852790	0	99000	-1230290	-123029	-1.242717172	815140	0.049509361	0
RGI60-01.00808	1470600	0.13281198	-29094045.53	-163449.694	-0.111144903	6280598.158	1	877559.0987	0.1	-5775619.659	-186310.3116	-0.212305145	4777801.865	1	877559.0987	0.070251063	-15435416.44	-735019.8306	-0.837573027	2816849.682	0.5	693000	0.0328176	-454780	-45478	-0.06562482	2735150	0	709000	-5232650	-523265	-0.73803244	2550420	0.051385411	0
RGI60-01.00809	732827	0.119310734	-14498097.45	-81449.98565	-0.111144903	3117010.889	1	276567.701	0.1	-738586.8066	-23825.38086	-0.08614665	1241316.119	0.555555556	239449.0291	0.06686908	-2264060.059	-107812.3838	-0.450251915	657431.4625	0.291666667	184000	0.0311888	-2298200	-229820	-1.249021739	1723980	0	184000	-1675510	-167551	-0.910603261	1507360	0.049248156	0
RGI60-01.00810	2931110	0.159539311	-57988472.59	-325777.9359	-0.111144903	12634175.32	1	1451466.251	0.1	-9552766.335	-308153.7527	-0.212305145	7902394.463	1	1451466.251	0.073292771	-24177176.6	-1151294.124	-0.793193863	3644322.753	0.170212766	1119000	0.0341808	-8347900	-834790	-0.746014298	4793350	0	1161000	-15126050	-1512605	-1.302846684	3963010	0.052399748	0
RGI60-01.00811	352841	0.11235699	-6980533.196	-39216.47863	-0.111144903	1497867.422	1	176241.4762	0.1	-1159926.136	-37416.97213	-0.212305145	959532.9305	1	176241.4762	0.06653408	-1899504.955	-90452.61689	-0.513231158	445171.6453	0.1875	177000	0.0311664	-680500	-68050	-0.384463277	867200	0	177000	-1571430	-157143	-0.887813559	783110	0.049669987	0
RGI60-01.00812	600704	0.116892883	-11884203.4	-66765.18766	-0.111144903	2553283.677	1	443174.4453	0.1	-2916734.659	-94088.21479	-0.212305145	2412828.599	1	443174.4453	0.067948825	-7559777.116	-359989.3865	-0.812297257	1892729.541	1	338000	0.0316816	-573800	-57380	-0.169763314	1539040	0	350000	-3052720	-305272	-0.872205714	1518410	0.050354875	0
RGI60-01.00813	1536030	0.13400935	-30388499.08	-170721.905	-0.111144903	6562532.886	1	675534.0039	0.1	-4445999.681	-143419.3446	-0.212305145	3677892.04	1	675534.0039	0.06918033	-8976329.428	-427444.2585	-0.632750174	2128175.3	0.47761194	676000	0.0327632	-684550	-68455	-0.101264793	3154070	0	676000	-7951190	-795119	-1.176211538	2727540	0.051523329	0
RGI60-01.00814	4655910	0.191103153	-92111558.22	-517480.6642	-0.111144903	20326993.89	1	2956059.649	0.1	-19455186.83	-627586.672	-0.212305145	16094035.52	1	2956059.649	0.081267116	-68533268.38	-3263488.97	-1.103999702	8004718.9	0.243333333	2500000	0.0386	-13374240	-1337424	-0.5349696	9681810	0	2500000	-47755830	-4775583	-1.9102332	7951130	0.057725694	0
RGI60-01.00815	318735	0.111732851	-6305787.163	-35425.77058	-0.111144903	1352853.544	1	188908.3092	0.1	-2254846.015	-72736.96823	-0.38503848	739069.9375	0.277777778	114785.4822	0.066208363	-459193.4033	-21866.35254	-0.190497545	291884.1526	0.2	66000	0.0308112	-243200	-24320	-0.368484848	666580	0	66000	40460	4046	0.06130303	592950
RGI60-01.00816	273215	0.110899834	-5405228.92	-30366.4546	-0.111144903	1159386.746	1	87568.84376	0.1	-576330.7978	-18591.31606	-0.212305145	476761.7197	1	91464.7917	0.066084763	-1560228.589	-74296.59945	-0.812297257	390545.4765	1	99000	0.0309168	-252840	-25284	-0.255393939	886990	0	99000	-387620	-38762	-0.391535354	790830	0.049405033	0
RGI60-01.00817	680410	0.118351504	-6842645.39	-38441.82803	-0.056498035	2426505.147	0.692307692	347720.4531	0.1	-1462755.504	-47185.66141	-0.135699988	1607378.64	0.617647059	332641.3164	0.067362999	-3634371.044	-173065.2878	-0.520275983	1173611.446	0.657142857	294000	0.0315408	-1247460	-124746	-0.424306122	2344840	0	340000	-1637360	-163736	-0.481576471	2032070	0.049431885	0
RGI60-01.00818	318972	0.111737187	-6310475.922	-35452.11192	-0.111144903	1353861.062	1	226552.5679	0.1	-2386952.709	-76998.47447	-0.339870235	935240.8922	0.380952381	178145.6976	0.066544172	-3213751.273	-153035.7749	-0.859048391	430084.0607	0.125	122000	0.0309904	-199220	-19922	-0.163295082	840300	0	122000	-1538600	-153860	-1.261147541	810240	0.049352519	0
RGI60-01.00819	203083	0.109616419	-4017751.971	-22571.64029	-0.111144903	861487.3246	1	125165.7313	0.1	-823773.19	-26573.32871	-0.212305145	681455.0328	1	125165.7313	0.066263378	-2135107.385	-101671.7802	-0.812297257	534456.3066	1	86000	0.0308752	76980	7698	0.089511628	428460	0	70000	268290	26829	0.383271429	412670	0.049509659	0
RGI60-01.00820	1775960	0.138400067	-35135224.46	-197388.9015	-0.111144903	7598412.857	1	238106.9171	0.1	-1567091.029	-50551.32352	-0.212305145	1296354.484	1	238106.9171	0.066861967	-2307104.175	-109862.1036	-0.461398203	720614.4632	0.423076923	211000	0.0312752	383970	38397	0.181976303	1321410	0	211000	-664940	-66494	-0.315137441	1203200	0.049456782	0
RGI60-01.00821	842299	0.121314071	-16663868.8	-93617.24044	-0.111144903	3584714.898	1	333271.2652	0.1	-2193411.331	-70755.20423	-0.212305145	1814469.333	1	333271.2652	0.067366338	-5685022.029	-270715.3347	-0.812297257	1423250.618	1	275000	0.03148	-1373200	-137320	-0.499345455	1199910	0	275000	-1803720	-180372	-0.655898182	1148030	0.050019528	0
RGI60-01.00822	276598	0.110961744	-5472157.49	-30742.45781	-0.111144903	1173761.96	1	139873.598	0.1	-920572.4188	-29695.88448	-0.212305145	761530.8624	1	139873.598	0.06634133	-1228200.443	-58485.73537	-0.418132773	319780.3777	0.076923077	123000	0.0309936	112810	11281	0.091715447	769910	0	123000	-1405010	-140501	-1.142284553	825760	0.049509702	0
RGI60-01.00823	804023	0.120613621	-15906624.35	-89363.05814	-0.111144903	3421121.025	1	466168.7565	0.1	-3949513.3	-127403.6548	-0.273299429	1827025.226	0.285714286	592494.8805	0.068740223	-5937325.289	-282729.7757	-0.477185179	1591632.187	0.263157895	213000	0.0312816	-878070	-87807	-0.412239437	1185920	0	213000	-1236410	-123641	-0.580474178	998700	0.049456281	0
RGI60-01.00824	437544	0.113907055	-8656279.788	-48630.78533	-0.111144903	1858231.295	1	119639.7612	0.1	-787404.2419	-25400.13684	-0.212305145	651369.321	1	119639.7612	0.066234091	-2040844.048	-97183.04992	-0.812297257	510858.7171	1	120000	0.030984	889460	88946	0.741216667	669150	0	120000	-855980	-85598	-0.713316667	638100	0.049654631	0
RGI60-01.00825	599721	0.116874895	-11864755.94	-66655.93222	-0.111144903	2549092.548	1	288203.6328	0.1	-1896800.534	-61187.11401	-0.212305145	1569102.134	1	288203.6328	0.067127479	-4916247.431	-234107.0205	-0.812297257	1230752.125	1	225000	0.03132	794780	79478	0.353235556	1010610	0	225000	-1402050	-140205	-0.623133333	975450	0.049754093	0
RGI60-01.00826	8606060	0.263390899	-170260506.9	-956519.7018	-0.111144903	38955537.15	1	5647783.515	0.1	-37170658.41	-1199053.497	-0.212305145	30748915.54	1	5631088.914	0.095444771	-93410088.58	-4448099.456	-0.789918171	15497629.77	0.274647887	4993000	0.0465776	-40932150	-4093215	-0.819790707	15459340	0	5027000	-67680690	-6768069	-1.346343545	13952010	0.066300461	0
RGI60-01.00827	442541	0.1139985	-11324923.28	-63623.16448	-0.143767842	1618105.929	0.682926829	316519.272	0.1	-79849.21187	-2575.781028	-0.008137833	1434058.574	0.575757576	344524.8679	0.067425982	-134924.3104	-6424.96716	-0.018648776	1191534.911	0.628571429	309000	0.0315888	-4974030	-497403	-1.609718447	2653180	0	402000	-3049220	-304922	-0.758512438	2257850	0.049859488	0
RGI60-01.00828	732240	0.119299992	-14486484.36	-81384.74359	-0.111144903	3114504.545	1	582620.7218	0.1	-3834494.678	-123693.3767	-0.212305145	3172032.944	1	582620.7218	0.06868789	-9938485.503	-473261.2144	-0.812297257	2488505.719	1	395000	0.031864	-2940150	-294015	-0.744341772	1657790	0	395000	-3939800	-393980	-0.997417722	1594310	0.050564684	0
RGI60-01.00829	580516	0.116523442	-14237953.64	-79988.50361	-0.137788629	2165115.39	0.722222222	310963.3608	0.1	-619465.8348	-19982.76886	-0.064260847	1308062.321	0.424242424	284792.9746	0.067109403	-4268223.815	-203248.7531	-0.713671934	1053134.699	0.733333333	213000	0.0312816	669010	66901	0.314089202	1324210	0	201000	-140270	-14027	-0.06978607	1167390	0.049931906	0
RGI60-01.00830	770306	0.1199966	-15239574.21	-85615.58546	-0.111144903	3277070.586	1	229411.8659	0.1	-1509864.902	-48705.31942	-0.212305145	1249014.958	1	229411.8659	0.066815883	-915699.3826	-43604.7325	-0.190071827	607901.2931	0.25	179000	0.0311728	69480	6948	0.038815642	1040320	0	179000	-1259550	-125955	-0.703659218	1029080	0.049693626	0
RGI60-01.00831	1196320	0.127792657	-23667746.87	-132964.8701	-0.111144903	5101237.066	1	383086.6809	0.1	-2521269.472	-81331.27328	-0.212305145	2085685.467	1	383086.6809	0.067630359	-6534785.466	-311180.2603	-0.812297257	1636041.379	1	303000	0.0315696	289490	28949	0.095541254	1228870	0	303000	485350	48535	0.160181518	1122220	0.050038257	0
RGI60-01.00832	1928620	0.141193746	-38155418.26	-214356.2823	-0.111144903	8259218.466	1	1276298.26	0.1	-8399905.294	-270964.6869	-0.212305145	6948706.035	1	1276298.26	0.072364381	-16372026.21	-779620.2959	-0.61084491	3801651.959	0.396825397	1080000	0.034056	4511520	451152	0.417733333	4748050	0	1112000	-11378480	-1137848	-1.023244604	4076520	0.052885258	0
RGI60-01.00833	660975	0.117995842	-13076592.37	-73464.00209	-0.111144903	2810340.577	1	262208.9122	0.1	-1725717.334	-55668.30109	-0.212305145	1427575.911	1	262208.9122	0.066989707	-2726134.335	-129815.9207	-0.495085844	681553.7376	0.222222222	202000	0.0312464	-855100	-85510	-0.423316832	1372390	0	256000	-1013500	-101350	-0.395898438	1328740	0.049457439	0
RGI60-01.00834	1359750	0.130783426	-26901012.11	-151129.2815	-0.111144903	5803479.944	1	231423.0097	0.1	-1523101.163	-49132.29559	-0.212305145	1259964.473	1	231423.0097	0.066826542	-3947669.798	-187984.2761	-0.812297257	988239.3919	1	178000	0.0311696	110250	11025	0.061938202	826840	0	178000	-553880	-55388	-0.311168539	775570	0.049876209	0
RGI60-01.00835	1229870	0.12840662	-24331493.11	-136693.7815	-0.111144903	5245284.281	1	526602.6555	0.1	-3465814.045	-111800.4531	-0.212305145	2867046.964	1	526602.6555	0.068390994	-8982915.75	-427757.8929	-0.812297257	2249158.69	1	469000	0.0321008	737020	73702	0.157147122	1737370	0	469000	-3651050	-365105	-0.77847548	1616260	0.050718355	0
RGI60-01.00836	825329	0.121003521	-16328137.84	-91731.11144	-0.111144903	3512175.449	1	606202.424	0.1	-3989696.696	-128699.8934	-0.212305145	3300421.677	1	606202.424	0.068812873	-10340747.9	-492416.5665	-0.812297257	2589267.965	1	513000	0.0322416	-283890	-28389	-0.055339181	1876910	0	513000	-179210	-17921	-0.034933723	1730240	0.050258079	0
RGI60-01.00837	3077230	0.162213309	-60879280.38	-342018.4291	-0.111144903	13277356.15	1	2091870.916	0.1	-13767563.69	-444114.9578	-0.212305145	11389027.56	1	2091870.916	0.076686916	-29895106.03	-1423576.478	-0.680527879	7048369.078	0.577669903	1842000	0.0364944	9726260	972626	0.528027144	7422680	0	1842000	-10593840	-1059384	-0.575127036	5864780	0.056078424	0
RGI60-01.00838	2138490	0.145034366	-42307442.83	-237682.2631	-0.111144903	9169904.902	1	880533.6662	0.1	-5795196.654	-186941.8275	-0.212305145	4793996.665	1	880533.6662	0.070266828	-15020356.73	-715255.0822	-0.812297257	3761690.83	1	675000	0.03276	-1453450	-145345	-0.215325926	2522970	0	675000	-2625990	-262599	-0.389035556	2276790	0.051395016	0
RGI60-01.00839	273103	0.110897785	-5403013.135	-30354.00638	-0.111144903	1158910.838	1	167675.026	0.1	-1717394.435	-55399.82049	-0.330399952	655103.4584	0.277777778	105139.6608	0.06615724	-1793497.821	-85404.65815	-0.812297257	448939.6098	1	73000	0.0308336	-804680	-80468	-1.10230137	671570	0	73000	-564580	-56458	-0.77339726	611480	0.049329072	0
RGI60-01.00840	2231850	0.146742853	-44154457.71	-248058.7512	-0.111144903	9575875.322	1	1018885.487	0.1	-6705753.559	-216314.6309	-0.212305145	5547242.332	1	1018885.487	0.071000093	-11666741.33	-555559.1109	-0.54526158	2864316.831	0.32	975000	0.03372	-1762310	-176231	-0.180749744	3454120	0	975000	-11227660	-1122766	-1.151554872	3251440	0.052632113	0
RGI60-01.00841	6731650	0.229089193	-133177568.1	-748188.5846	-0.111144903	29919718.41	1	5730140.978	0.1	-37712690.72	-1216538.41	-0.212305145	31197304.31	1	4662857.212	0.090313143	-94286308.62	-4489824.22	-0.962891209	12317827.07	0.213675214	3867000	0.0429744	-5681560	-568156	-0.146924231	5230690	0	1532000	-26648630	-2664863	-1.73946671	5178910	0.061815333	0
RGI60-01.00842	163045	0.108883724	-3225648.479	-18121.62067	-0.111144903	691510.495	1	132283.5629	0.1	-857508.3196	-27661.5587	-0.209108056	567673.8632	0.461538462	135823.4502	0.066319864	-611589.1833	-29123.29444	-0.214420223	399062.4685	0.384615385	70000	0.030824	196670	19667	0.280957143	669160	0	70000	-369560	-36956	-0.527942857	617410	0.049341683	0
RGI60-01.00843	520908	0.115432616	-10305535.88	-57896.269	-0.111144903	2213207.685	1	169075.4914	0.1	-1288102.928	-41551.70735	-0.245758312	699631.8584	0.388888889	263500.2763	0.066996551	-911374.3237	-43398.77732	-0.164701069	760137.0586	0.36	169000	0.0311408	-48100	-4810	-0.028461538	964980	0	169000	-294920	-29492	-0.174508876	810830	0.049660078	0
RGI60-01.00844	3861860	0.176572039	-76402237.64	-429226.0541	-0.111144903	16757214.2	1	2098415.265	0.1	-13810635.06	-445504.3569	-0.212305145	11424657.76	1	2098415.265	0.076721601	-41583631.94	-1980172.95	-0.943651613	5706088.838	0.260869565	1836000	0.0364752	-13273670	-1327367	-0.722966776	7410420	0	1836000	-28767020	-2876702	-1.566831155	6289090	0.054859577	0
RGI60-01.00845	2132580	0.144926215	-42190520.61	-237025.3967	-0.111144903	9144223.521	1	1181750.261	0.1	-5867399.6	-189270.9548	-0.160161551	5229259.908	0.525	1190896.303	0.07191175	-14665302.46	-698347.7362	-0.586405159	3405695.88	0.341666667	1031000	0.0338992	-5125280	-512528	-0.497117362	4553370	0	1031000	-10225880	-1022588	-0.991840931	3663100	0.05257709	0
RGI60-01.00846	530537	0.115608827	-10496034.02	-58966.48327	-0.111144903	2254229.434	1	286809.5673	0.1	-1887625.549	-60891.14673	-0.212305145	1561512.253	1	286809.5673	0.067120091	-2776615.671	-132219.7939	-0.461002034	883450.4576	0.448275862	230000	0.031336	-1101900	-110190	-0.479086957	1368650	0	230000	-633530	-63353	-0.275447826	1208390	0.0500629	0
RGI60-01.00847	279697	0.111018455	-5533467.464	-31086.89586	-0.111144903	1186930.814	1	74130.51163	0.1	-487886.9593	-15738.28901	-0.212305145	403597.7716	1	74130.51163	0.065992892	83127.14368	3958.435413	0.053398194	156673.1528	0	51000	0.0307632	277740	27774	0.544588235	403670	0	51000	-374730	-37473	-0.734764706	408130	0.049316967	0
RGI60-01.00848	1524090	0.133790848	-30152280.6	-169394.8348	-0.111144903	6511066.536	1	731166.0553	0.1	-7904293.045	-254977.195	-0.348726795	2907961.902	0.309859155	321674.6867	0.067304876	-4731310.976	-225300.5227	-0.70039867	922564.5448	0.34375	235000	0.031352	-1445390	-144539	-0.615059574	1140260	0	203000	-1490940	-149094	-0.734453202	957900	0.049951855	0
RGI60-01.00849	1795340	0.138754721	-35518634.37	-199542.8897	-0.111144903	7682226.657	1	816975.0384	0.1	-5437357.477	-175398.6283	-0.214692763	3032249.27	0.19047619	514230.8833	0.068325424	-6127399.644	-291780.9354	-0.567412314	1718166.39	0.568627451	330000	0.031656	-881050	-88105	-0.266984848	2180670	0	330000	-112820	-11282	-0.034187879	1959200	0.049864481	0
RGI60-01.00850	684200	0.11842086	-13536070.96	-76045.34246	-0.111144903	2909440.453	1	238686.3787	0.1	-1570904.732	-50674.3462	-0.212305145	1299509.317	1	228599.4426	0.066811577	-1677594.729	-79885.46327	-0.349456072	789742.8011	0.625	169000	0.0311408	576640	57664	0.341207101	1395220	0	187000	-707040	-70704	-0.378096257	1259410	0.049641878	0
RGI60-01.00851	1929910	0.141217352	-38180939.35	-214499.6593	-0.111144903	8264808.154	1	1359973.431	0.1	-8950610.041	-288729.3562	-0.212305145	7404268.958	1	1359973.431	0.072807859	-23198756.45	-1104702.688	-0.812297257	5811755.925	1	821000	0.0332272	-6527710	-652771	-0.79509257	3249720	0	821000	-9824170	-982417	-1.196610231	3144330	0.051065749	0
RGI60-01.00852	3903050	0.177325814	-77217132.06	-433804.1127	-0.111144903	16941160.78	1	2890420.072	0.1	-41519260.17	-1339330.973	-0.463368971	11012151.12	0.225352113	2423917.855	0.078446765	-66817879.09	-3181803.766	-1.3126698	6317825.708	0.182926829	2146000	0.0374672	-36024240	-3602424	-1.678669152	9548670	0	2173000	-34901960	-3490196	-1.606164749	7324180	0.055813777	0
RGI60-01.00853	387361	0.112988706	-7663469.72	-43053.20067	-0.111144903	1644692.86	1	201529.3857	0.1	-1326357.488	-42785.72541	-0.212305145	1097210.975	1	201529.3857	0.066668106	-3437737.113	-163701.7673	-0.812297257	860569.325	1	63000	0.0308016	98600	9860	0.156507937	533320	0	63000	-844490	-84449	-1.340460317	576200	0.049370957	0
RGI60-01.00854	620092	0.117247683	-12267771.58	-68920.06504	-0.111144903	2635955.605	1	202352.419	0.1	-1331774.249	-42960.45963	-0.212305145	1101691.916	1	202352.419	0.066672468	-3451776.615	-164370.315	-0.812297257	864084.2817	1	131000	0.0310192	-470380	-47038	-0.359068702	767480	0	131000	-851930	-85193	-0.650328244	755890	0.049615221	0
RGI60-01.00855	768507	0.119963678	-15203983.17	-85415.63578	-0.111144903	3269386.168	1	668316.2756	0.1	-4398496.495	-141886.9837	-0.212305145	3638595.683	1	668316.2756	0.069142076	-11400301.03	-542871.4778	-0.812297257	2854689.275	1	362000	0.0317584	-1864680	-186468	-0.515104972	1619650	0	362000	-3360940	-336094	-0.928436464	1583880	0.050400029	0
RGI60-01.00856	157685	0.108785635	-3119607.35	-17525.88399	-0.111144903	668760.2692	1	93955.56709	0.1	-618364.7587	-19947.25028	-0.212305145	511533.7353	1	102232.0729	0.06614183	-417516.2113	-19881.72435	-0.194476389	281833.8041	0.3	87000	0.0308784	-141120	-14112	-0.162206897	603460	0	87000	-182910	-18291	-0.210241379	530090
RGI60-01.00858	701973	0.118746106	-13887688.31	-78020.72082	-0.111144903	2985293.894	1	360571.8598	0.1	-2373089.088	-76551.26091	-0.212305145	1963105.284	1	390045.7058	0.067667242	-6653494.199	-316833.0571	-0.812297257	1665768.529	1	282000	0.0315024	-1640940	-164094	-0.581893617	1385350	0	282000	-1860070	-186007	-0.659599291	1332060	0.049750901	0
RGI60-01.00859	821086	0.120925874	-16244195.2	-91259.52362	-0.111144903	3494040.61	1	369403.7271	0.1	-2431215.665	-78426.31179	-0.212305145	2011189.695	1	369403.7271	0.06755784	-6301378.323	-300065.6344	-0.812297257	1577592.126	1	250000	0.0314	-760680	-76068	-0.304272	1254040	0	250000	-2607220	-260722	-1.042888	1309830	0.049642417	0
RGI60-01.00860	1486390	0.133100937	-29406431.62	-165204.672	-0.111144903	6348615.124	1	798276.9827	0.1	-5253827.624	-169478.3104	-0.212305145	4346156.586	1	798276.9827	0.069830868	-18893445.44	-899687.8779	-1.127037228	2133557.9	0.234567901	665000	0.032728	-5182030	-518203	-0.779252632	2612490	0	665000	-6674670	-667467	-1.003709774	2492240	0.049616322	0
RGI60-01.00861	879392	0.121992874	-17397709.02	-97739.93832	-0.111144903	3743319.863	1	273981.8033	0.1	-1803200.139	-58167.74643	-0.212305145	1491672.495	1	273981.8033	0.067052104	-4673648.015	-222554.6674	-0.812297257	1170008.373	1	210000	0.031272	-387460	-38746	-0.184504762	1038150	0	210000	-477000	-47700	-0.227142857	997210	0.049997909	0
RGI60-01.00862	439384	0.113940727	-8692681.967	-48835.29195	-0.111144903	1866062.959	1	192979.3139	0.1	-1270085.537	-40970.50118	-0.212305145	1050660.778	1	192979.3139	0.06662279	-1736125.666	-82672.65076	-0.42840162	594919.341	0.45	198000	0.0312336	152720	15272	0.077131313	1063120	0	198000	-1347120	-134712	-0.680363636	1040240	0.049763979	0
RGI60-01.00863	112735	0.107963051	-2230325.869	-12529.92061	-0.111144903	478019.071	1	51076.14055	0.1	-248033.8299	-8001.091288	-0.156650272	168583.8692	0	44033.21718	0.065833376	-751129.2926	-35768.06155	-0.812297257	188011.8874	1	46000	0.0307472	33510	3351	0.072847826	421720	0	46000	-229260	-22926	-0.498391304	383150	0.04933568	0
RGI60-01.00864	1042840	0.124983972	-20631330.37	-115906.3504	-0.111144903	4443004.731	1	416921.6157	0.1	-2743952.724	-88514.60402	-0.212305145	2269897.123	1	416921.6157	0.067809685	-3610954.035	-171950.1921	-0.412428106	1181321.402	0.333333333	402000	0.0318864	-576580	-57658	-0.143427861	1716160	0	402000	-3698390	-369839	-0.919997512	1639580	0.050667316	0
RGI60-01.00865	4445020	0.18724387	-87939354.18	-494041.3156	-0.111144903	19373927.54	1	3552682.857	0.1	-23381838.3	-754252.8485	-0.212305145	19342303.9	1	3440023.63	0.083832125	-37576987.71	-1789380.367	-0.520165138	11351491.96	0.547826087	3130000	0.040616	-11610670	-1161067	-0.370947923	9975200	0	3130000	-28554070	-2855407	-0.912270607	8938740	0.060280568	0
RGI60-01.00866	1516830	0.133657988	-30008650.27	-168587.9228	-0.111144903	6479776.745	1	115694.9889	0.1	339118.1242	10939.29433	0.094552879	402231.093	0.083333333	126499.6487	0.066270448	-641895.2274	-30566.4394	-0.241632603	267711.7038	0	128000	0.0310096	514780	51478	0.402171875	895070	0	128000	-877490	-87749	-0.685539063	788030	0.049617406	0
RGI60-01.00867	1008110	0.124348414	-19944239.25	-112046.2879	-0.111144903	4294222.668	1	699036.5867	0.1	-4600680.978	-148409.0638	-0.212305145	3805850.014	1	699036.5867	0.069304894	-914810.2078	-43562.39085	-0.062317755	2043437.313	0.378378378	638000	0.0326416	-357070	-35707	-0.055967085	2426020	0	638000	-4352320	-435232	-0.682181818	2276640	0.051007731	0
RGI60-01.00868	3358880	0.167367505	-66451385.59	-373322.3909	-0.111144903	14521320.78	1	1403637.976	0.1	-9237986.48	-297999.5639	-0.212305145	7641997.161	1	1403637.976	0.073039281	-29087820.71	-1385134.32	-0.986817358	4073186.469	0.347826087	1071000	0.0340272	-2805950	-280595	-0.261993464	3920870	0	1071000	-10833960	-1083396	-1.01157423	3710190	0.052725451	0
RGI60-01.00869	3054760	0.161802108	-60434738.56	-339521.0031	-0.111144903	13178353.33	1	1854988.293	0.1	-12208530.31	-393823.5583	-0.212305145	10099338.65	1	1854988.293	0.075431438	-16135939.82	-768378.0868	-0.414222607	5195272.877	0.317204301	1491000	0.0353712	-106700	-10670	-0.007156271	4810730	0	1349000	-11176550	-1117655	-0.828506301	4497080	0.053650803	0
RGI60-01.00870	4478800	0.187862037	-88607650.7	-497795.7904	-0.111144903	19526340.45	1	2908329.622	0.1	-19141053.59	-617453.3417	-0.212305145	15834173.12	1	2903585.722	0.080989004	-43420950.27	-2067664.298	-0.7121072	8889203.66	0.430555556	2545000	0.038744	-7210720	-721072	-0.28332888	8662210	0	2662000	-26147110	-2614711	-0.982235537	7857740	0.05829052	0
RGI60-01.00871	4873710	0.195088896	-96420468.27	-541688.024	-0.111144903	21315206.5	1	3511879.352	0.1	-23113291.69	-745590.0546	-0.212305145	19120152.41	1	3511879.352	0.084212961	-45706204.18	-2176485.913	-0.619749625	10158143.68	0.353276353	2905000	0.039896	-12883520	-1288352	-0.443494664	9518660	0	2905000	-39109190	-3910919	-1.346271601	9004200	0.059068482	0
RGI60-01.00872	2177510	0.145748433	-43079406.42	-242019.1372	-0.111144903	9339516.222	1	1087555.013	0.1	-7157699.26	-230893.5245	-0.212305145	5921108.192	1	1087555.013	0.071364042	-9055813.64	-431229.221	-0.396512559	2698498.238	0.168224299	952000	0.0336464	-4010170	-401017	-0.421236345	3478990	0	952000	-9584430	-958443	-1.006767857	3388360	0.052549001	0
RGI60-01.00873	86357.7	0.107480346	-1708482.834	-9598.218168	-0.111144903	366127.9567	1	79305.10741	0.1	-521943.3518	-16836.88232	-0.212305145	431770.4536	1	79305.10741	0.066020317	-180699.5481	-8604.740386	-0.108501718	210064.0024	0.25	66000	0.0308112	-117710	-11771	-0.178348485	344910	0	66000	-71520	-7152	-0.108363636	327260	0.049425537	0
RGI60-01.00874	1033770	0.12481799	-20451891.37	-114898.2661	-0.111144903	4404143.362	1	598152.9177	0.1	-3936719.197	-126990.9418	-0.212305145	3256596.769	1	598152.9177	0.06877021	-13727510.35	-653690.9692	-1.092849253	1630500.974	0.262295082	308000	0.0315856	-800940	-80094	-0.260045455	1229100	0	308000	-1486630	-148663	-0.482672078	1163040	0.050213262	0
RGI60-01.00875	925260	0.122832258	-18305152.02	-102837.9327	-0.111144903	3939537.98	1	257302.0269	0.1	-1693422.867	-54626.54408	-0.212305145	1400860.758	1	257302.0269	0.066963701	-3087049.016	-147002.3341	-0.571322099	606686.5048	0.107142857	231000	0.0313392	-901060	-90106	-0.390069264	920990	0	231000	-1597070	-159707	-0.691372294	875050	0.050024787	0
RGI60-01.00876	408512	0.11337577	-8081916.719	-45404.02651	-0.111144903	1734681.01	1	258152.5672	0.1	-1699020.663	-54807.11817	-0.212305145	1405491.458	1	258152.5672	0.066968209	-125686.1815	-5985.05626	-0.023184183	921230.3135	0.68	242000	0.0313744	638470	63847	0.263830579	976990	0	242000	-1306910	-130691	-0.540045455	928830	0.050026804	0
RGI60-01.00877	1009830	0.124379889	-19978267.37	-112237.4571	-0.111144903	4301589.668	1	671455.6435	0.1	-4419158.117	-142553.4877	-0.212305145	3655687.726	1	671455.6435	0.069158715	-11453853.13	-545421.5777	-0.812297257	2868104.822	1	527000	0.0322864	-778210	-77821	-0.147667932	1130470	0	291000	139810	13981	0.048044674	1037880	0.050087061	0
RGI60-01.00878	352457	0.112349963	-6972936.22	-39173.79899	-0.111144903	1496234.429	1	163898.0487	0.1	-1078688.368	-34796.39897	-0.212305145	892330.1051	1	163898.0487	0.06646866	-2795812.645	-133133.9355	-0.812297257	699859.7862	1	136000	0.0310352	74000	7400	0.054411765	629980	0	136000	-550290	-55029	-0.404625	611600	0.049514487	0
RGI60-01.00879	149759	0.10864059	-2962801.009	-16644.94949	-0.111144903	635120.9741	1	78281.18357	0.1	-515204.4385	-16619.49802	-0.212305145	426195.7803	1	78281.18357	0.06601489	-1335339.405	-63587.59073	-0.812297257	334250.058	1	27000	0.0306864	-261610	-26161	-0.968925926	639600	0	57000	-435700	-43570	-0.764385965	633930	0.049265429	0
RGI60-01.00880	130037	0.108279677	-2572625.05	-14452.94972	-0.111144903	551428.6864	1	112808.8983	0.1	-742447.1944	-23949.9095	-0.212305145	614179.2223	1	112808.8983	0.066197887	-117997.3236	-5618.920174	-0.049809193	258533.5035	0.083333333	117000	0.0309744	380800	38080	0.325470085	413950	0	88000	-165630	-16563	-0.188215909	380900	0.049622542	0
RGI60-01.00881	1454560	0.132518449	-28776713.49	-161666.9297	-0.111144903	6211518.155	1	982525.9874	0.1	-6466454.984	-208595.3221	-0.212305145	5349285.879	1	982525.9874	0.070807388	-16760166.46	-798103.1649	-0.812297257	4197691.452	1	833000	0.0332656	-3166770	-316677	-0.380164466	3181950	0	878000	-5541220	-554122	-0.631118451	2970900	0.052032522	0
RGI60-01.00882	371042	0.112690069	-7340618.007	-41239.42701	-0.111144903	1575276.081	1	255996.1912	0.1	-1684828.562	-54349.30846	-0.212305145	1393751.238	1	255996.1912	0.06695678	-4366845.085	-207945.0041	-0.812297257	1093190.467	1	229000	0.0313328	812800	81280	0.354934498	1140530	0	207000	-954460	-95446	-0.461091787	1085720	0.050014138	0
RGI60-01.00884	1832520	0.139435116	-36254195.78	-203675.2572	-0.111144903	7843081.606	1	667435.6731	0.1	-4392700.845	-141700.0273	-0.212305145	3633801.312	1	667435.6731	0.069137409	-11385279.5	-542156.1668	-0.812297257	2850926.183	1	349000	0.0317168	-1870000	-187000	-0.535816619	1710880	0	460000	766940	76694	0.166726087	1563180	0.050346919	0
RGI60-01.00885	585201	0.116609179	-11577495.27	-65042.10823	-0.111144903	2487190.07	1	488316.453	0.1	-3213834.954	-103672.0953	-0.212305145	2658600.729	1	488316.453	0.068188077	-8329820.426	-396658.1155	-0.812297257	2085584.279	1	240000	0.031368	-18750	-1875	-0.0078125	1042460	0	240000	-307490	-30749	-0.128120833	974270	0.049398949	0
RGI60-01.00886	681922	0.118379173	-13491003.48	-75792.15437	-0.111144903	2899719.235	1	349757.6337	0.1	-2301915.698	-74255.34508	-0.212305145	1904228.077	1	349757.6337	0.067453715	-5966250.499	-284107.1666	-0.812297257	1493672.027	1	159000	0.0311088	37250	3725	0.023427673	770050	0	159000	-602630	-60263	-0.379012579	746730	0.049551004	0
RGI60-01.00887	1380050	0.131154914	-27302623.1	-153385.523	-0.111144903	5890805.462	1	620911.8314	0.1	-10543512.75	-340113.3145	-0.547764267	3200763.222	0.852459016	316084.2204	0.067275246	-6017875.569	-286565.5033	-0.906611228	1106699.384	0.636363636	63000	0.0308016	1361400	136140	2.160952381	2860920	0	644000	-1349920	-134992	-0.209614907	2500020	0.04942454	0
RGI60-01.00888	935738	0.123024006	-18512446.6	-104002.509	-0.111144903	3984376.101	1	340103.3633	0.1	-2238376.508	-72205.69382	-0.212305145	1851666.157	1	340103.3633	0.067402548	-1199420.241	-57115.24957	-0.167934974	911808.6302	0.264705882	323000	0.0316336	-1966720	-196672	-0.608891641	1364160	0	323000	-1836260	-183626	-0.568501548	1258720	0.050335879	0
RGI60-01.00889	1202620	0.127907947	-23792384.76	-133665.0829	-0.111144903	5128281.727	1	553269.8167	0.1	-3641322.886	-117462.0286	-0.212305145	3012234.237	1	553269.8167	0.06853233	-9437810.65	-449419.5548	-0.812297257	2363096.623	1	381000	0.0318192	-180930	-18093	-0.047488189	1521180	0	381000	-221320	-22132	-0.058089239	1417680	0.050406437	0
RGI60-01.00890	3445450	0.168951736	-68164068.52	-382944.2052	-0.111144903	14904815.96	1	2875054.392	0.1	-18922054.01	-610388.8391	-0.212305145	15653008.73	1	2875054.392	0.080837788	-49043374.75	-2335398.797	-0.812297257	12299764.53	1	2341000	0.0380912	-10151840	-1015184	-0.433653994	6710840	0	2035000	-16106680	-1610668	-0.791483047	6156710	0.057066662	0
RGI60-01.00891	178371	0.109164189	-3528854.886	-19825.02745	-0.111144903	756567.4296	1	204324.7561	0.1	-1344755.105	-43379.19693	-0.212305145	1112430.151	1	204324.7561	0.066682921	-3485421.219	-165972.439	-0.812297257	872507.6238	1	120000	0.030984	-447290	-44729	-0.372741667	518650	0	120000	-18140	-1814	-0.015116667	477600	0.049499915	0
RGI60-01.00892	131597	0.108308225	-2603487.767	-14626.33577	-0.111144903	558048.1202	1	120797.8757	0.1	-795026.3253	-25646.01049	-0.212305145	657674.5846	1	120797.8757	0.066240229	-920437.4648	-43830.35547	-0.362840449	335443.1581	0.307692308	101000	0.0309232	62870	6287	0.062247525	652720	0	101000	-542250	-54225	-0.536881188	641950	0.049467992	0
RGI60-01.00893	733029	0.119314431	-14502093.77	-81472.43692	-0.111144903	3117873.383	1	334052.3611	0.1	-2198552.082	-70921.03491	-0.212305145	1818721.949	1	332818.5143	0.067363938	-4289738.106	-204273.2432	-0.613767667	1219084.382	0.71875	341000	0.0316912	-428210	-42821	-0.12557478	1830230	0	341000	-1955490	-195549	-0.573457478	1578290	0.050127065	0
RGI60-01.00894	1594000	0.1350702	-31535365.55	-177164.975	-0.111144903	6812519.239	1	678440.1621	0.1	-7961856.817	-256834.0909	-0.378565576	2886242.717	0.438356164	591211.8627	0.068733423	-8959757.662	-426655.1268	-0.721661986	1821038.451	0.442622951	452000	0.0320464	433500	43350	0.09590708	3058000	0	680000	-4552660	-455266	-0.669508824	2575890	0.050491294	0
RGI60-01.00895	2868510	0.158393733	-56750007.17	-318820.265	-0.111144903	12359074.43	1	1692909.993	0.1	-11141818.54	-359413.5012	-0.212305145	9216916.026	1	1692909.993	0.074572423	-38062760.19	-1812512.39	-1.070649	5674618.286	0.556886228	1266000	0.0346512	-12400250	-1240025	-0.979482622	4671400	0	1266000	-11768920	-1176892	-0.929614534	4321000	0.052800132	0
RGI60-01.00896	1602770	0.13523069	-31708869.41	-178139.7158	-0.111144903	6850354.657	1	1303922.616	0.1	-8581713.877	-276829.4799	-0.212305145	7099104.683	1	1303922.616	0.07251079	-22242628.07	-1059172.765	-0.812297257	5572013.56	1	1010000	0.033832	-2687260	-268726	-0.266065347	3717570	0	1010000	-9174090	-917409	-0.908325743	3513610	0.052979305	0
RGI60-01.00897	658639	0.117953094	-13030377.43	-73204.3676	-0.111144903	2800374.372	1	604515.53	0.1	-3978594.472	-128341.7572	-0.212305145	3291237.514	1	604515.53	0.068803932	-454893.4662	-21661.59363	-0.035832981	1955203.777	0.523809524	537000	0.0323184	-774760	-77476	-0.144275605	2017310	0	537000	-2416960	-241696	-0.450085661	1880000	0.051119427	0
RGI60-01.00898	1040090	0.124933646	-20576924.94	-115600.7019	-0.111144903	4431221.631	1	221656.277	0.1	-1458821.808	-47058.768	-0.212305145	1206790.261	1	221656.277	0.066774778	-3781066.504	-180050.7859	-0.812297257	946526.9756	1	180000	0.031176	-1381260	-138126	-0.767366667	1057670	0	201000	-763290	-76329	-0.379746269	979610	0.049652891	0
RGI60-01.00899	3575610	0.171333662	-70739126.98	-397410.8257	-0.111144903	15482441.26	1	2316328.909	0.1	-15244824.88	-491768.5444	-0.212305145	12611071.55	1	2316328.909	0.077876543	-53450535.18	-2545263.58	-1.098835131	6512632.405	0.296137339	1880000	0.036616	-15704350	-1570435	-0.835337766	6445580	0	1880000	-19636920	-1963692	-1.044517021	6028050	0.05469222	0
RGI60-01.00900	326580	0.111876414	-6460991.016	-36297.70234	-0.111144903	1386204.933	1	184861.9665	0.1	-1216661.544	-39247.14658	-0.212305145	1006466.516	1	184861.9665	0.066579768	-3153420.237	-150162.8684	-0.812297257	789387.9948	1	150000	0.03108	-367890	-36789	-0.24526	647480	0	150000	-686120	-68612	-0.457413333	614500	0.049653863	0
RGI60-01.00901	3171340	0.163935522	-50783857.74	-285302.5716	-0.089962783	12669112.7	0.863481229	2658053.263	0.1	-20277520.44	-654113.5625	-0.246087455	11997176.63	0.564393939	2681969.242	0.079814437	-22797032.81	-1085572.991	-0.404767129	8092705.706	0.418518519	2654000	0.0390928	723340	72334	0.02725471	10352300	0	2654000	-33712400	-3371240	-1.270248681	8148930	0.058067879	0
RGI60-01.00902	1019840	0.124563072	-20176303.14	-113350.0176	-0.111144903	4344466.827	1	694653.4321	0.1	-4571833.423	-147478.4975	-0.212305145	3781986.271	1	694653.4321	0.069281663	-4017007.179	-191286.0562	-0.275369051	2546940.476	0.724637681	500000	0.0322	-1064370	-106437	-0.212874	1938510	0	500000	-5214950	-521495	-1.04299	1946530	0.051099857	0
RGI60-01.00903	3917310	0.177586773	-77499248.94	-435389.039	-0.111144903	17004873.67	1	3217444.076	0.1	-66735887.02	-2152770.549	-0.669093385	12608218.07	0.261538462	3230563.843	0.082721988	-48822259.94	-2324869.521	-0.719648221	8744171.458	0.262195122	3048000	0.0403536	-8536870	-853687	-0.280081037	11847900	0	3127000	-33648720	-3364872	-1.076070355	9357650	0.058540182	0
RGI60-01.00904	451878	0.114169368	-8939860.673	-50223.93636	-0.111144903	1919245.613	1	144014.0578	0.1	-947822.6875	-30574.9254	-0.212305145	784073.2721	1	144014.0578	0.066363275	-2456626.708	-116982.2242	-0.812297257	614945.6788	1	141000	0.0310512	-31820	-3182	-0.022567376	768370	0	141000	-563010	-56301	-0.399297872	737170	0.049734471	0
RGI60-01.00905	987016	0.123962393	-19526919.93	-109701.7973	-0.111144903	4203886.072	1	561297.5865	0.1	-5629932.312	-181610.7197	-0.323555141	2273015.331	0.344827586	553165.6624	0.068531778	-5416118.966	-257910.4269	-0.466244463	1444316.239	0.228070175	478000	0.0321296	-1730270	-173027	-0.361981172	2137410	0	478000	-4333140	-433314	-0.906514644	1815810	0.050809525	0
RGI60-01.00906	1714280	0.137271324	-33914960.13	-190533.4839	-0.111144903	7331804.612	1	1328177.334	0.1	-14593671.11	-470763.5842	-0.35444332	5822278.779	0.5	1287598.271	0.072424271	-21843262.62	-1040155.363	-0.807826002	3684715.475	0.3359375	1226000	0.0345232	-5374550	-537455	-0.438380914	4947760	0	1226000	-8536890	-853689	-0.696320555	3890460	0.053022698	0
RGI60-01.00907	4553830	0.189235092	-126184891.3	-708903.8836	-0.155672013	18876411.33	0.796116505	3622963.684	0.1	-50335686.54	-1623731.824	-0.448177781	17029364.51	0.644257703	3486933.601	0.084080748	-47116988.01	-2243666.096	-0.643449619	10628107.13	0.425714286	2963000	0.0400816	-16067860	-1606786	-0.542283496	11392690	0	2963000	-30459880	-3045988	-1.0280081	8825090	0.059409293	0
RGI60-01.00908	227839	0.110069454	-4507519.543	-25323.1435	-0.111144903	966619.6298	1	118470.7865	0.1	-1756067.962	-56647.35361	-0.478154618	417763.7755	0.090909091	140508.3101	0.066344694	-1658025.413	-78953.59108	-0.561914032	368160.8665	0.230769231	106000	0.0309392	126850	12685	0.119669811	705300	0	106000	-752870	-75287	-0.710254717	656150	0.049386053	0
RGI60-01.00909	968975	0.123632243	-39838344.72	-223810.9254	-0.230976986	3857296.456	0.720430108	486536.5815	0.1	-5476070.286	-176647.4286	-0.363071217	1842431.645	0.22	453572.333	0.068003933	-3898551.412	-185645.3053	-0.40929592	1477495.191	0.531914894	452000	0.0320464	1489830	148983	0.329608407	2352400	0	487000	-3761880	-376188	-0.772459959	2002330	0.050390683	0
RGI60-01.00910	2163220	0.145486925	-42796696.02	-240430.8765	-0.111144903	9277389.977	1	1310431.674	0.1	-8624552.98	-278211.3864	-0.212305145	7134542.742	1	1310431.674	0.072545288	-18512573.65	-881551.1261	-0.672718115	3899891.472	0.393939394	1229000	0.0345328	-6622440	-662244	-0.538847844	4489360	0	1279000	-10252620	-1025262	-0.801612197	4195000	0.053361525	0
RGI60-01.00911	741662	0.119472415	-14672887.25	-82431.95086	-0.111144903	3154736.108	1	441606.4784	0.1	-2906415.148	-93755.32737	-0.212305145	2404291.927	1	441606.4784	0.067940514	-3981370.858	-189589.0885	-0.429316819	1116914.259	0.19047619	388000	0.0318416	-301120	-30112	-0.077608247	1618320	0	388000	-2631080	-263108	-0.678113402	1574360	0.050479987	0
RGI60-01.00912	628211	0.117396262	-12428396.19	-69822.4505	-0.111144903	2670580.775	1	351261.4485	0.1	-2311812.994	-74574.6127	-0.212305145	1912415.478	1	351261.4485	0.067461686	-6644419.554	-316400.9311	-0.90075621	1053660.018	0.4	258000	0.0314256	-2218060	-221806	-0.859713178	1251670	0	296000	-2339980	-233998	-0.790533784	1188810	0.049795378	0
RGI60-01.00913	1792260	0.138698359	-29484315.33	-165642.2209	-0.092420866	6909100.864	0.806060606	1495703.754	0.1	-14675378.03	-473399.2912	-0.316506053	6573619.85	0.506756757	1609714.046	0.074131484	-19579334.86	-932349.279	-0.579201804	5038526.607	0.46835443	1316000	0.0348112	-3169160	-316916	-0.240817629	5711960	0	1316000	-11598120	-1159812	-0.881316109	4657490	0.05343503	0
RGI60-01.00914	552237	0.116005937	-10925342.32	-61378.32766	-0.111144903	2346691.744	1	317442.3386	0.1	-2089233.892	-67394.64167	-0.212305145	1728289.98	1	371455.651	0.067568715	-3414339.914	-162587.615	-0.437703975	1345797.504	0.702702703	305000	0.031576	579400	57940	0.189967213	1661980	0	305000	-522680	-52268	-0.171370492	1423400	0.050007921	0
RGI60-01.00915	479083	0.114667219	-9478078.753	-53247.63344	-0.111144903	2035071.868	1	261295.2847	0.1	-1719704.331	-55474.33326	-0.212305145	1422601.737	1	261295.2847	0.066984865	-4457238.306	-212249.4431	-0.812297257	1115823.112	1	156000	0.0310992	-394250	-39425	-0.252724359	707370	0	156000	-910890	-91089	-0.583903846	692670	0.049743164	0
RGI60-01.00916	52733.8	0.106865029	-1043274.567	-5861.093073	-0.111144903	223538.1179	1	21884.51708	0.1	-144032.0626	-4646.195569	-0.212305145	119148.5413	1	49376.29892	0.065861694	-842272.8761	-40108.2322	-0.812297257	210826.3363	1	28000	0.0306896	-9630	-963	-0.034392857	365330	0	28000	-74560	-7456	-0.266285714	347320
RGI60-01.00917	639760	0.117607608	-7243363.979	-40693.05606	-0.063606753	2310745.981	0.711864407	279117.6741	0.1	-3204488.183	-103370.5866	-0.370347693	1053780.377	0.214285714	149683.8512	0.066393324	-1183701.75	-56366.75	-0.376572019	402604.6404	0.266666667	167000	0.0311344	743750	74375	0.445359281	1042720	0	167000	-1346020	-134602	-0.806	949020	0.049636876	0
RGI60-01.00918	244448	0.110373399	-4836108.555	-27169.14919	-0.111144903	1037168.178	1	44654.84101	0.1	-293894.0272	-9480.452489	-0.212305145	243119.7887	1	103880.6252	0.066150567	69492.74838	3309.178494	0.031855589	219539.7356	0	65000	0.030808	63440	6344	0.0976	633240	0	65000	-332920	-33292	-0.512184615	598010	0.049359304	0
RGI60-01.00919	92022.6	0.107584014	-1820556.041	-10227.84293	-0.111144903	390155.773	1	46563.03651	0.1	-306452.7385	-9885.572211	-0.212305145	253508.8098	1	73436.91771	0.065989216	-1252704.744	-59652.60685	-0.812297257	313564.7562	1	52000	0.0307664	239800	23980	0.461153846	501350	0	52000	95760	9576	0.184153846	456930	0.049348543	0
RGI60-01.00920	320150	0.111758745	-6333781.229	-35583.04062	-0.111144903	1358868.927	1	139142.4757	0.1	-915760.5671	-29540.66346	-0.212305145	757550.3244	1	139142.4757	0.066337455	-307322.0861	-14634.38505	-0.10517554	368558.3126	0.25	129000	0.0310128	-118070	-11807	-0.091527132	565110	0	129000	-560690	-56069	-0.434643411	549180	0.049689903	0
RGI60-01.00921	582823	0.116565661	-11530449.41	-64777.80566	-0.111144903	2477052.964	1	194093.9002	0.1	-1277421.142	-41207.1336	-0.212305145	1056729.057	1	246654.7514	0.06690727	-1682619.893	-80124.7568	-0.324845787	684705.5016	0.307692308	207000	0.0312624	222830	22283	0.107647343	1137020	0	207000	-633640	-63364	-0.30610628	985890	0.049936156	0
RGI60-01.00922	1208370	0.12801317	-23906141.57	-134304.1661	-0.111144903	5152967.136	1	878860.2309	0.1	-5784183.007	-186586.5486	-0.212305145	4784885.778	1	878860.2309	0.070257959	-13124662.41	-624983.9244	-0.711130055	2783032.631	0.483146067	803000	0.0331696	-4549820	-454982	-0.56660274	2813200	0	803000	-4648090	-464809	-0.578840598	2644240	0.052043278	0
RGI60-01.00923	403822	0.113289943	-7989130.731	-44882.75692	-0.111144903	1714725.445	1	264245.6298	0.1	-2867841.809	-92511.0261	-0.35009482	980682.7376	0.185185185	287811.9197	0.067125403	-2313851.308	-110183.3956	-0.382831245	630240.931	0.032258065	263000	0.0314416	2486940	248694	0.945604563	1424630	0	263000	-3560100	-356010	-1.35365019	1300810	0.049890166	0
RGI60-01.00924	165814	0.108934396	-3280429.801	-18429.3809	-0.111144903	703263.8294	1	126529.0529	0.1	-2545310.389	-82106.78674	-0.648916473	559194.9943	0.5	138035.116	0.066331586	-424993.5222	-20237.78677	-0.146613321	337290.5413	0.153846154	104000	0.0309328	65810	6581	0.063278846	659880	0	104000	130660	13066	0.125634615	593860	0.049356471	0
RGI60-01.00928	800688	0.120552591	-15840645.4	-88992.38989	-0.111144903	3406870.362	1	549415.0232	0.1	-4132367.042	-133302.1627	-0.242625624	2844956.886	0.875	517425.949	0.068342358	-6697414.23	-318924.4871	-0.6163674	1794761.496	0.62745098	496000	0.0321872	1694570	169457	0.341647177	3391420	0	696000	-4248950	-424895	-0.610481322	2843800	0.050937781	0
RGI60-01.00929	862227	0.121678755	-17058120.22	-95832.13606	-0.111144903	3669916.232	1	594453.8933	0.1	-6746985.439	-217644.6916	-0.366125437	2373862.894	0.316666667	606684.969	0.06881543	-2884895.616	-137375.9817	-0.226437095	1815426.616	0.409836066	482000	0.0321424	-67420	-6742	-0.013987552	2844680	0	482000	111350	11135	0.02310166	2604870	0.050643188	0
RGI60-01.00930	683631	0.118410447	-13234223.15	-74349.56826	-0.108756871	2495946.669	0.704918033	278242.8799	0.1	-837062.5679	-27002.01832	-0.097044777	1270983.142	0.592592593	255236.3052	0.066952752	-3945142.877	-187863.9465	-0.736039281	885167.7272	0.625	213000	0.0312816	-678080	-67808	-0.318347418	1607590	0	213000	-123080	-12308	-0.057784038	1449040	0.049911668	0
RGI60-01.00931	1207930	0.128005118	-23897436.7	-134255.2624	-0.111144903	5151078.105	1	273792.7139	0.1	-1967297.565	-63461.21179	-0.231785612	1187711.803	0.482758621	248077.9277	0.066914813	-3896177.424	-185532.2583	-0.747878943	699573.8941	0.32	221000	0.0313072	-757150	-75715	-0.34260181	1983890	0	337000	-4083580	-408358	-1.211744807	1885880	0.04978992	0
RGI60-01.00932	1106290	0.126145107	-21886612.01	-122958.4945	-0.111144903	4714978.653	1	402313.0797	0.1	-10195998	-328903.1613	-0.817530371	1564194.245	0.23255814	293041.2437	0.067153119	-3977630.207	-189410.9622	-0.646362812	692233.9383	0.107142857	286000	0.0315152	-100650	-10065	-0.035192308	1455820	0	286000	-2670690	-267069	-0.933807692	1318150	0.049780522	0
RGI60-01.00933	778344	0.120143695	-15398596.34	-86508.96819	-0.111144903	3311406.733	1	468060.4217	0.1	-6925267.142	-223395.7143	-0.47727965	1739006.429	0.18	501502.6801	0.068257964	-4401966.657	-209617.4599	-0.417978743	1337163.368	0.254901961	489000	0.0321648	453160	45316	0.092670757	2719720	0	514000	597660	59766	0.116276265	2384690	0.050160223	0
RGI60-01.00934	112442	0.107957689	-2224529.218	-12497.35515	-0.111144903	476776.0245	1	78750.32012	0.1	-555172.8547	-17908.80176	-0.227412431	297697.7839	0.222222222	93617.36097	0.066096172	301652.1946	14364.39022	0.153437248	242456.0505	0.222222222	85000	0.030872	-39770	-3977	-0.046788235	634140	0	85000	-57970	-5797	-0.0682	579830	0.04932753	0
RGI60-01.00935	63444.5	0.107061034	-1255172.835	-7051.532782	-0.111144903	268954.3275	1	17828.23398	0.1	-117335.7997	-3785.025798	-0.212305145	97064.42527	1	49971.51394	0.065864849	-852426.1982	-40591.72373	-0.812297257	213367.8569	1	27000	0.0306864	134410	13441	0.497814815	323150	0	27000	-28350	-2835	-0.105	297520	0.049283752	0
RGI60-01.00936	223159	0.10998381	-4414931.393	-24802.98535	-0.111144903	946742.9138	1	40417.38217	0.1	-266005.3635	-8580.818176	-0.212305145	220049.2755	1	102414.9226	0.066142799	-604725.9529	-28796.47395	-0.281174591	316339.7504	0.454545455	36000	0.0307152	368800	36880	1.024444444	421600	0	36000	-25650	-2565	-0.07125	375890	0.049243459	0
RGI60-01.00937	611861	0.117097056	-12104931.18	-68005.23134	-0.111144903	2600855.88	1	344549.2723	0.1	-5583759.213	-180121.2649	-0.522773604	1189385.195	0.052631579	426877.8908	0.067862453	-138539.0979	-6597.0999	-0.015454302	1258634.275	0.390243902	394000	0.0318608	1331550	133155	0.337956853	2194970	0	394000	-662420	-66242	-0.168126904	1882220	0.05000209	0
RGI60-01.00938	175462	0.109110954	-2285903.418	-12842.15403	-0.073190514	618173.593	0.666666667	175287.6747	0.1	-1762565.279	-56856.94449	-0.324363619	639888.9832	0.157894737	154723.7929	0.066420036	-1879473.701	-89498.74767	-0.578442048	432461.0812	0.3125	156000	0.0310992	462770	46277	0.296647436	976580	0	156000	-1645830	-164583	-1.055019231	906640	0.049617881	0
RGI60-01.00939	2225270	0.146622442	-44024280.36	-247327.4177	-0.111144903	9547245.085	1	1954815.613	0.1	-52143669.96	-1682053.87	-0.860466767	8109049.785	0.352331606	1566607.696	0.073903021	-15837598.73	-754171.3679	-0.4814041	4757490.754	0.426751592	1151000	0.0342832	1661240	166124	0.144330148	4514110	0	1097000	-8712710	-871271	-0.794230629	3668700	0.051855121	0
RGI60-01.00940	9831160	0.285810221	-96835216.18	-544018.0684	-0.055336102	39036004.97	0.844271413	7563813.042	0.1	-71219269.27	-2297395.783	-0.303735136	35156046.89	0.625498008	7641003.161	0.106097317	-56665815.93	-2698372.187	-0.353143708	23025313.86	0.415243101	6902000	0.0526864	-4535520	-453552	-0.065713127	3208180	0	746000	-6344780	-634478	-0.850506702	2622770	0.072246955	0
RGI60-01.00941	8450500	0.260544141	-167182940.1	-939230.0007	-0.111144903	38190796.17	1	5928325.091	0.1	-147215927.1	-4748900.875	-0.801052709	25872866.11	0.461148649	5947307.091	0.097120728	-80888595.81	-3851837.896	-0.647660838	16372982.11	0.282352941	5534000	0.0483088	-30328130	-3032813	-0.548032707	19926050	0	5534000	-74333520	-7433352	-1.343215034	15073840	0.068585158	0
RGI60-01.00942	5761240	0.211330692	-70418009.38	-395606.7943	-0.068666953	22545203.04	0.824528302	4523918.029	0.1	-57140531.88	-1843242.964	-0.407443935	19078133.96	0.419642857	4707230.563	0.090548322	-38967257.9	-1855583.71	-0.394198603	13988453.06	0.396186441	4223000	0.0441136	6093170	609317	0.144285342	18328570	0	4951000	-42807170	-4280717	-0.864616643	13988440	0.062147398	0
RGI60-01.00943	1798560	0.138813648	-35582338.18	-199900.7763	-0.111144903	7696154.468	1	770730.6161	0.1	-11986253.8	-386653.3483	-0.501671194	3279619.37	0.432432432	742676.0847	0.069536183	-2594211.486	-123533.8803	-0.16633615	2003877.269	0.272727273	773000	0.0330736	1749000	174900	0.22626132	3564170	0	773000	-3740440	-374044	-0.483886158	2947930	0.050819872	0
RGI60-01.00944	475383	0.114599509	-9404878.72	-52836.3973	-0.111144903	2019317.054	1	216121.7261	0.1	-2046504.082	-66016.26071	-0.305458696	737700.2808	0.047619048	235736.0981	0.066849401	-4021243.505	-191487.786	-0.812297257	1006660.183	1	177000	0.0311664	364470	36447	0.205915254	1109320	0	177000	-483400	-48340	-0.273107345	987150	0.049345322	0
RGI60-01.00945	775828	0.120097652	-15348820.31	-86229.32761	-0.111144903	3300658.737	1	669630.8324	0.1	-9097418.749	-293465.1209	-0.438249117	2776177.677	0.384615385	641337.1978	0.068999087	-1981953	-94378.7143	-0.147159271	2125258.492	0.560606061	377000	0.0318064	970040	97004	0.25730504	2018510	0	358000	-1004030	-100403	-0.280455307	1733460	0.050215371	0
RGI60-01.00946	1579270	0.134800641	-31243950.28	-175527.8106	-0.111144903	6748980.87	1	996212.6304	0.1	-6556533.071	-211501.0668	-0.212305145	5423801.737	1	996212.6304	0.070879927	-10147048.18	-483192.7703	-0.485029757	2638341.052	0.244897959	899000	0.0334768	420140	42014	0.046734149	3232400	0	899000	-11099380	-1109938	-1.234636263	3284580	0.052281927	0
RGI60-01.00947	2310190	0.148176476	-62224684.91	-349576.8815	-0.151319537	9403683.459	0.838862559	1204103.796	0.1	-8023845.804	-258833.7356	-0.214959654	4995999.184	0.394957983	1314276.781	0.072565667	-13621104.83	-648624.0397	-0.493521646	4347728.14	0.553846154	900000	0.03348	-532580	-53258	-0.059175556	4347560	0	911000	-1971200	-197120	-0.216377607	3607610	0.052357361	0
RGI60-01.00948	150578	0.108655578	-2979003.936	-16735.97717	-0.111144903	638596.8295	1	141841.3789	0.1	-3061011.527	-98742.30731	-0.696145991	585144.6039	0.357142857	149671.6766	0.06639326	-2553135.741	-121577.8924	-0.812297257	639106.1886	1	137000	0.0310384	135210	13521	0.098693431	1385360	0	137000	-523170	-52317	-0.381875912	1335120	0.049473987	0
RGI60-01.00949	1020810	0.124580823	-23169655.03	-130166.6013	-0.127513055	3968104.871	0.802197802	621241.4301	0.1	-5263251.447	-169782.3048	-0.273295206	2387362.909	0.25	649291.5277	0.069041245	4727212.637	225105.3637	0.346693826	2513446.165	0.819672131	511000	0.0322352	1612370	161237	0.31553229	2840520	0	614000	-2103670	-210367	-0.342617264	2342390	0.050185692	0
RGI60-01.00950	728938	0.119239565	-14421158.28	-81017.74312	-0.111144903	3100406.126	1	539917.6673	0.1	-3553446.255	-114627.2986	-0.212305145	2939539.504	1	539917.6673	0.068461564	-9210046.449	-438573.6404	-0.812297257	2306047.821	1	467000	0.0320944	-1849780	-184978	-0.396098501	1861310	0	467000	-1738540	-173854	-0.372278373	1735460	0.050550225	0
RGI60-01.00951	6774990	0.229882319	-134034997.6	-753005.6047	-0.111144903	30124411.97	1	6496259.588	0.1	-42754869.32	-1379189.333	-0.212305145	35368377.15	1	5582589.937	0.095187727	-95229172.4	-4534722.495	-0.812297257	23936092.91	1	5186000	0.0471952	-41872100	-4187210	-0.807406479	15807430	0	5186000	-67218730	-6721873	-1.29615754	14010370	0.067246368	0
RGI60-01.00952	2032560	0.14309585	-40211745.67	-225908.6835	-0.111144903	8709915.272	1	1295823.604	0.1	-8528410.554	-275110.0179	-0.212305145	7055010.243	1	761529.7385	0.069636108	-12990358.88	-618588.5181	-0.812297257	3253044.869	1	531000	0.0322992	-1239600	-123960	-0.233446328	2011030	0	531000	-2605420	-260542	-0.4906629	1864140	0.050244039	0
RGI60-01.00953	583581	0.116579532	-11545445.52	-64862.05349	-0.111144903	2480284.191	1	163238.329	0.1	-1074346.45	-34656.33708	-0.212305145	888738.3127	1	209331.3191	0.066709456	-143831.5046	-6849.119265	-0.032719037	655713.2366	0.476190476	120000	0.030984	-737260	-73726	-0.614383333	915630	0	120000	-130340	-13034	-0.108616667	814610	0.049558624	0
RGI60-01.00954	245716	0.110396603	-4861194.404	-27310.08092	-0.111144903	1042554.625	1	72148.40792	0.1	-474841.824	-15317.47819	-0.212305145	392806.363	1	92608.82099	0.066090827	-985418.1895	-46924.67569	-0.50669769	256089.9801	0.3	49000	0.0307568	811380	81138	1.655877551	702270	0	76000	-731620	-73162	-0.962657895	642430	0.049303917	0
RGI60-01.00955	541177	0.115803539	-10706533.58	-60149.06504	-0.111144903	2299563.134	1	281615.9942	0.1	-1853444.258	-59788.52445	-0.212305145	1533236.251	1	281615.9942	0.067092565	-4803873.895	-228755.8998	-0.812297257	1202615.11	1	251000	0.0314032	624350	62435	0.24874502	1121350	0	251000	-617100	-61710	-0.245856574	1058810	0.049749256	0
RGI60-01.00956	392182	0.11307693	-7758847.384	-43589.03025	-0.111144903	1665202.361	1	228794.1065	0.1	-2138548.066	-68985.42148	-0.301517476	1033890.771	0.565217391	160765.4431	0.066452057	35199.31446	1676.157831	0.010426108	481414.3268	0.411764706	106000	0.0309392	-252200	-25220	-0.237924528	721670	0	106000	102560	10256	0.096754717	644450	0.049524196	0
RGI60-01.00957	225912	0.11003419	-4469396.174	-25108.96727	-0.111144903	958435.238	1	38009.25762	0.1	-250156.3893	-8069.560945	-0.212305145	206938.4298	1	42561.49699	0.065825576	-726024.3329	-34572.58728	-0.812297257	181727.8093	1	29000	0.0306928	391460	39146	1.349862069	392260	0	28000	-259590	-25959	-0.927107143	349050	0.049280371	0
RGI60-01.00959	667216	0.118110053	-13200063.02	-74157.65743	-0.111144903	2836968.14	1	354888.4351	0.1	-2335683.859	-75344.64063	-0.212305145	1932162.324	1	354888.4351	0.067480909	-6053772.954	-288274.9026	-0.812297257	1515588.514	1	245000	0.031384	-678280	-67828	-0.27684898	1170440	0	245000	-570740	-57074	-0.232955102	1086690	0.049850512	0
RGI60-01.00960	4134760	0.181566106	-81801234.66	-459557.4981	-0.111144903	17978391.01	1	2312025.846	0.1	-15216504.44	-490854.9821	-0.212305145	12587643.86	1	3032439.601	0.08167193	-51728089.79	-2463242.371	-0.812297257	12974627.09	1	2677000	0.0391664	-25037550	-2503755	-0.9352839	8885120	0	2677000	-24350540	-2435054	-0.909620471	7935330	0.058510592	0
RGI60-01.00961	441057	0.113971343	-8725780.252	-49021.23737	-0.111144903	1873183.943	1								104247.7078	0.066152513	-1778282.669	-84680.12711	-0.812297257	445130.7805	1	115000	0.030968	-294980	-29498	-0.256504348	880870	0	115000	260060	26006	0.22613913	799320
RGI60-01.00962	7763190	0.247966373	-153585341.6	-862838.9976	-0.111144903	34844881.58	1	8016501.877	0.1	-52760282.36	-1701944.592	-0.212305145	43645217.37	1	6867100.374	0.101995632	-117140662.8	-5578126.801	-0.812297257	29478337.33	1	6186000	0.0503952	-78833280	-7883328	-1.274382153	21660260	0	6225000	-101441980	-10144198	-1.62959004	17204890	0.070470051	0
RGI60-01.00963	1491060	0.133186398	-29498821.93	-165723.7187	-0.111144903	6368734.206	1	1086494.398	0.1	-7150718.869	-230668.3506	-0.212305145	5915333.759	1	1086494.398	0.07135842	-15021040.67	-715287.6509	-0.658344536	3402824.362	0.467889908	963000	0.0336816	1169010	116901	0.121392523	4423240	0	1031000	-5406740	-540674	-0.524417071	3619850	0.052483118	0
RGI60-01.00964	2077870	0.143925019	-27918824.74	-156847.33	-0.075484669	7756847.019	0.756613757	1094565.001	0.1	-4401306.643	-141977.6336	-0.129711468	4634455.49	0.436363636	1262409.395	0.07229077	-9724213.748	-463057.7975	-0.366804778	3554701.275	0.325396825	1062000	0.0339984	2595660	259566	0.244412429	4618960	0	1062000	-11336790	-1133679	-1.06749435	3798510	0.052280262	0
RGI60-01.00965	1300700	0.129702809	-25732779.15	-144566.175	-0.111144903	5549586.015	1	821601.2704	0.1	-7977962.934	-257353.643	-0.313234232	3854555.766	0.64556962	840095.4732	0.070052506	-3933414.8	-187305.4667	-0.222957357	2785440.879	0.56097561	785000	0.033112	4469560	446956	0.569370701	3690360	0	799000	-5070630	-507063	-0.634622028	3038670	0.051277011	0
RGI60-01.00966	610509	0.117072314	-12078183.49	-67854.96343	-0.111144903	2595090.799	1	378929.5415	0.1	-2680728.695	-86475.1192	-0.228208967	1559075.683	0.378378378	427605.5101	0.067866309	-4161706.316	-198176.4912	-0.463456355	1056840.587	0.162790698	225000	0.03132	758820	75882	0.337253333	1125530	0	225000	-1038890	-103889	-0.461728889	957780	0.050053418	0
RGI60-01.00967	1581890	0.134848587	-15768646.04	-88587.8991	-0.056001302	5781049.135	0.732394366	1461771.185	0.1	-30427786.71	-981541.5068	-0.671474111	5332597.948	0.132867133	572243.5121	0.068632891	-2449927.126	-116663.1965	-0.203869846	1811376.458	0.490909091	569000	0.0324208	1158680	115868	0.203634446	2533500	0	569000	-5751070	-575107	-1.010732865	2129040	0.050762308	0
RGI60-01.00968	346489	0.112240749	-2023299.407	-11366.8506	-0.032805805	1259646.714	0.733333333	130403.7267	0.1	-1402324.051	-45236.2597	-0.346893918	551666.6992	0.428571429	149784.477	0.066393858	-27158.23531	-1293.249301	-0.008634068	402021.9856	0.266666667	90000	0.030888	711780	71178	0.790866667	583620	0	90000	-807650	-80765	-0.897388889	528400	0.049442009	0
RGI60-01.00969	399616	0.113212973	-7905920.099	-44415.28146	-0.111144903	1696830.079	1	56441.22511	0.1	-371465.6366	-11982.76247	-0.212305145	307289.8349	1	183635.3631	0.066573267	-1375396.439	-65495.06854	-0.356658257	607172.3956	0.555555556	102000	0.0309264	753810	75381	0.739029412	853460	0	102000	-729300	-72930	-0.715	772750	0.04941567	0
RGI60-01.00971	2729510	0.155850034	-54000059.98	-303371.1235	-0.111144903	11749171.78	1	1371705.228	0.1	-40050776.66	-1291960.538	-0.941864557	6968807.951	0.788321168	1462408.422	0.073350765	-17841418.99	-849591.3807	-0.580953561	4537967.399	0.455782313	1036000	0.0339152	705370	70537	0.068085907	4701100	0	1016000	-3454490	-345449	-0.340008858	3879510	0.052643074	0
RGI60-01.00973	898832	0.122348626	-17782305.95	-99900.59523	-0.111144903	3826469.467	1	504709.5243	0.1	-8482261.688	-273621.3448	-0.542136282	2189953.248	0.469387755	494972.5853	0.068223355	-4629433.585	-220449.2183	-0.445376623	1381073.488	0.3125	466000	0.0320912	2261240	226124	0.485244635	2328280	0	466000	-4754300	-475430	-1.020236052	2017750	0.050505363	0
RGI60-01.00974	761004	0.119826373	-15055545.37	-84581.71557	-0.111144903	3237338.801	1	306778.8385	0.1	-5014696.919	-161764.4167	-0.527299789	1198403.703	0.266666667	282492.5321	0.06709721	10070156.53	479531.2632	1.697500672	719521.9237	0.142857143	217000	0.0312944	1420930	142093	0.654806452	1431490	0	217000	-2188100	-218810	-1.008341014	1304760	0.049679684	0
RGI60-01.00975	580815	0.116528915	-11490723.55	-64554.62669	-0.111144903	2468493.321	1	377344.8133	0.1	-7493072.391	-241712.0126	-0.64056005	1534041.953	0.333333333	331875.1138	0.067358938	-3406290.208	-162204.2956	-0.488751006	913456.2673	0.294117647	262000	0.0314384	2232250	223225	0.852003817	1537880	0	262000	-2995610	-299561	-1.143362595	1362390	0.049976676	0
RGI60-01.00976	2661740	0.154609843	-52659312.35	-295838.8334	-0.111144903	11452277.68	1	1646268.394	0.1	-10834848.74	-349511.2498	-0.212305145	8962979.489	1	1646268.394	0.074325222	-28082445.33	-1337259.301	-0.812297257	7036608.59	1	1346000	0.0349072	-15936270	-1593627	-1.183972511	5219470	0	1371000	-10798020	-1079802	-0.787601751	4512040	0.05342794	0
RGI60-01.00977	1828070	0.139353682	-36166157.9	-203180.6624	-0.111144903	7823825	1	1035309.753	0.1	-6813849.199	-219801.5871	-0.212305145	5636662.962	1	844925.888	0.070078107	-14412950.61	-686330.9816	-0.812297257	3609487.655	1	977000	0.0337264	-4354760	-435476	-0.445727738	3266410	0	882000	-4959820	-495982	-0.562337868	2987450	0.052420503	0
RGI60-01.00978	1278910	0.129304054	-25301690.31	-142144.3276	-0.111144903	5455943.271	1	914686.765	0.1	-30232031.69	-975226.8288	-1.066186662	3545230.132	0.195652174	889693.9078	0.070315378	-16730930.46	-796710.9741	-0.89548885	2146492.083	0.120879121	323000	0.0316336	-1593290	-159329	-0.493278638	1398050	0	285000	-3147740	-314774	-1.104470175	1253470	0.049574787	0
RGI60-01.00979	345286	0.112218734	-6831066.643	-38376.77889	-0.111144903	1465740.304	1	183036.41	0.1	-3827854.712	-123479.1843	-0.674615418	785477.5389	0.4375	194091.2544	0.066628684	-2420098.095	-115242.7664	-0.593755586	537480.3856	0.3	137000	0.0310384	-357580	-35758	-0.261007299	1007980	0	137000	-1126220	-112622	-0.822058394	931180	0.049623364	0
RGI60-01.00980	1109710	0.126207693	-21954272.59	-123338.61	-0.111144903	4729644.02	1	606026.6304	0.1	-3988539.718	-128662.5715	-0.212305145	3299464.582	1	606026.6304	0.068811941	-10337749.17	-492273.7698	-0.812297257	2588516.805	1	522000	0.0322704	-2417820	-241782	-0.463183908	2511290	0	551000	-2371940	-237194	-0.430479129	2275410	0.051046028	0
RGI60-01.00981	631015	0.117447575	-12483869.94	-70134.10081	-0.111144903	2682539.723	1																	-372990	-37299		1330680		199000	-563330	-56333	-0.283080402	1201850
RGI60-01.00982	4984580	0.197117815	-182118545.9	-1023137.898	-0.205260603	22358864.87	0.810869565	4437878.657	0.1	-142506922.8	-4596997.509	-1.03585471	21090135.78	0.622171946	4141842.488	0.087551765	-47969746.61	-2284273.648	-0.551511472	11105624.9	0.255421687	3975000	0.04332	-11914920	-1191492	-0.299746415	15580650	0	4134000	-39401920	-3940192	-0.953118529	11930910	0.062853596	0
RGI60-01.00983	646206	0.11772557	-12784405.54	-71822.50303	-0.111144903	2747335.032	1	306535.2686	0.1	-2017449.453	-65079.0146	-0.212305145	1668907.291	1	306535.2686	0.067224637	-5228952.918	-248997.758	-0.812297257	1309051.156	1	225000	0.03132	-1021910	-102191	-0.454182222	1575280	0	212000	-360240	-36024	-0.169924528	1425270	0.049954605	0
RGI60-01.00984	728152	0.119225181	-14405608.21	-80930.38323	-0.111144903	3097050.248	1	457128.4943	0.1	-14889809.72	-480316.4426	-1.050725231	1967218.167	0.404761905	260557.8659	0.066980957	-1534465.126	-73069.7679	-0.280435855	675424.8184	0.222222222	189000	0.0312048	327220	32722	0.173132275	944540	0	138000	-516080	-51608	-0.373971014	846660	0.049758135	0
RGI60-01.00985	1331580	0.130267915	-26343702.67	-147998.3296	-0.111144903	5682335.972	1	1047551.961	0.1	-9554034.1	-308194.6484	-0.294204641	4673275.912	0.538461538	1030163.627	0.071059867	-9298815.392	-442800.7329	-0.42983534	2977163.682	0.359223301	952000	0.0336464	894970	89497	0.094009454	3688610	0	983000	-7204650	-720465	-0.73292472	3274400	0.051740236	0
RGI60-01.00986	275852	0.110948092	-5457398.781	-30659.54371	-0.111144903	1170591.977	1	52882.55863	0.1	-348044.4174	-11227.23927	-0.212305145	287914.9537	1	62191.94234	0.065929617	-1060885.228	-50518.3442	-0.812297257	265548.5265	1	64000	0.0308048	223070	22307	0.348546875	868060	0	80000	-715990	-71599	-0.8949875	830790	0.049317969	0
RGI60-01.00987	595093	0.116790202	-11773196.54	-66141.55361	-0.111144903	2529361.153	1	462599.7283	0.1	-12350264.33	-398395.6236	-0.861210241	2012753.283	0.448979592	320613.593	0.067299252	471226.4869	22439.35652	0.069988787	823170.4123	0.212121212	266000	0.0314512	-1536600	-153660	-0.577669173	1121770	0	179000	-1287000	-128700	-0.718994413	982400	0.049787952	0
RGI60-01.00988	165936	0.108936629	-3282843.424	-18442.94058	-0.111144903	703781.6795	1	117399.991	0.1	-772663.2849	-24924.62209	-0.212305145	639175.0673	1	187834.3815	0.066595522	-3204124.411	-152577.3529	-0.812297257	802082.139	1	105000	0.030936	-1560320	-156032	-1.486019048	956820	0	105000	-209940	-20994	-0.199942857	826970	0.04948966	0
RGI60-01.00989	518872	0.115395358	-6949250.665	-39040.73407	-0.075241551	1981655.074	0.808510638	225386.07	0.1	-2171633.389	-70052.68996	-0.310811977	975748.4561	0.476190476	280981.9849	0.067089205	-1340079.231	-63813.29671	-0.227108143	677409.9412	0.137931034	236000	0.0313552	1445150	144515	0.612351695	1094670	0	236000	-1649460	-164946	-0.698923729	1018680	0.049598729	0
RGI60-01.00990	3051660	0.161745379	-42627994.89	-239483.1174	-0.078476343	11775689.14	0.80866426	2244519.543	0.1	-52658551.93	-1698662.966	-0.756804712	8523365.192	0.195652174	1806099.453	0.075172327	-44469833.79	-2117611.133	-1.172477589	4584083.984	0.162921348	1448000	0.0352336	-5435950	-543595	-0.375410912	5946610	0	1483000	-27000840	-2700084	-1.820690492	5031110	0.054453742	0
RGI60-01.00991	551745	0.115996933	-10915608.7	-61323.64437	-0.111144903	2344595.128	1	246436.0346	0.1	-2563875.845	-82705.67243	-0.335607058	1145730.928	0.625	296514.8321	0.067171529	211366.2323	10065.05868	0.033944537	859313.0158	0.366666667	197000	0.0312304	-319860	-31986	-0.162365482	920240	0	197000	-845210	-84521	-0.429040609	874080	0.049471255	0
RGI60-01.00992	1044110	0.125007212	-20656455.78	-116047.5044	-0.111144903	4448446.507	1	511154.8825	0.1	-4231962.795	-136514.9289	-0.267071554	2419606.421	0.666666667	530319.6391	0.068410694	-1783700.01	-84938.09569	-0.160163964	1645037.731	0.461538462	432000	0.0319824	1289470	128947	0.298488426	1719750	0	432000	-2711450	-271145	-0.627650463	1580080	0.050389442	0
RGI60-01.00993	1238810	0.128570222	-24508360.22	-137687.417	-0.111144903	5283678.101	1	921217.7439	0.1	-21501106.68	-693584.0865	-0.752899183	4210456.404	0.563218391	572045.5104	0.068631841	920871.3781	43851.01801	0.07665652	1733698.302	0.428571429	399000	0.0318768	4235290	423529	1.06147619	2332540	0	399000	-3316440	-331644	-0.83118797	2001690	0.050686332	0
RGI60-01.00994	681237	0.118366637	-13477451.58	-75716.02011	-0.111144903	2896796.089	1	533708.4891	0.1	-4678514.296	-150919.816	-0.282775746	2482113.702	0.62745098	543964.323	0.068483011	-4283537.387	-203977.9708	-0.374984098	1470310.44	0.272727273	398000	0.0318736	373130	37313	0.093751256	2036160	0	402000	-3226600	-322660	-0.802636816	1862120	0.050486392	0
RGI60-01.00995	707781	0.118852393	-14002592.57	-78666.25041	-0.111144903	3010085.075	1	364395.6647	0.1	-8783538.246	-283339.9434	-0.777561236	1827400.584	0.771428571	352989.2934	0.067470843	-1391784.43	-66275.44905	-0.187754842	1013078.464	0.352941176	307000	0.0315824	3346230	334623	1.089977199	1841060	0	307000	-2853670	-285367	-0.929534202	1599780	0.050306036	0
RGI60-01.00996	2099930	0.14432872	-41544579.78	-233396.5156	-0.111144903	9002383.958	1	1576676.755	0.1	-16500895.55	-532286.9531	-0.337600558	6641209.718	0.420382166	1620897.544	0.074190757	-7747630.831	-368934.8015	-0.227611426	4984849.116	0.448484848	1340000	0.034888	-4514470	-451447	-0.336900746	5220950	0	1340000	-7723190	-772319	-0.576357463	4586510	0.053666879	0
RGI60-01.00997	1449910	0.132433354	-9859227.625	-55388.91924	-0.038201626	5299911.556	0.74015748	1101202.821	0.1	-56295425.43	-1815981.465	-1.649089006	4283759.982	0.093457944	843893.2413	0.070072634	-23302543.42	-1109644.925	-1.314911497	2192017.908	0.188235294	303000	0.0315696	-1612710	-161271	-0.532247525	2582950	0	546000	-2943670	-294367	-0.5391337	2160980	0.05030229	0
RGI60-01.00998	265938	0.110766666	-5261262.26	-29557.65315	-0.111144903	1128466.599	1	197517.1215	0.1	-1299950.934	-41933.9011	-0.212305145	1075366.517	1	210658.773	0.066716492	-1273580.452	-60646.68821	-0.287890636	646173.1279	0.444444444	211000	0.0312752	46620	4662	0.022094787	998550	0	211000	-1465740	-146574	-0.694663507	941490	0.049589562	0
RGI60-01.00999	221226	0.109948436	-4376689.321	-24588.14226	-0.111144903	938533.4191	1	56543.77437	0.1	-372140.5604	-12004.53421	-0.212305145	307848.1564	1	36431.85449	0.065793089	-621463.4052	-29593.49549	-0.812297257	155555.0549	1	34000	0.0307088	654830	65483	1.925970588	542850	0	64000	-184070	-18407	-0.287609375	478820
RGI60-01.01000	816654	0.120844769	-6308772.097	-35442.53987	-0.043399702	3263869.856	0.905405405	514405.3121	0.1	-5591797.218	-180380.5554	-0.350658423	2297074.149	0.538461538	582482.8325	0.068687159	-5367356.415	-255588.4007	-0.438791302	1658087.515	0.338983051	424000	0.0319568	2938780	293878	0.693108491	1914000	0	424000	-3038950	-303895	-0.716733491	1699410	0.050406457	0
RGI60-01.01001	616946	0.117190111	-12205531.76	-68570.40317	-0.111144903	2622539.646	1	332587.7753	0.1	-5314380.705	-171431.6356	-0.515447796	1560150.179	0.636363636	311905.0347	0.067253097	-2262682.297	-107746.7761	-0.345447377	832957.2713	0.258064516	283000	0.0315056	1474930	147493	0.521176678	1318500	0	303000	-1660450	-166045	-0.5480033	1208470	0.050195679	0
RGI60-01.01002	2953930	0.159956917	-38421179.77	-215849.3245	-0.073071916	11452233.58	0.823104693	2549144.855	0.1	-39951942.44	-1288772.337	-0.50557046	11648981.08	0.58	2452466.019	0.07859807	-17193903.81	-818757.3241	-0.333850629	7088286.271	0.360323887	2111000	0.0373552	-4032810	-403281	-0.191037897	7568780	0	2111000	-18358930	-1835893	-0.869679299	6721990	0.056324782	0
RGI60-01.01003	909281	0.122539843	-17989026.8	-101061.9483	-0.111144903	3871169.98	1	687752.666	0.1	-7570070.935	-244195.8366	-0.355063453	2971710.131	0.470588235	580554.6977	0.06867694	-4181709.011	-199129.0005	-0.342997828	1798005.8	0.457627119	497000	0.0321904	1137630	113763	0.228899396	2490440	0	497000	-3546520	-354652	-0.713585513	2113910	0.050668127	0
RGI60-01.01004	704848	0.118798718	-13944566.71	-78340.26241	-0.111144903	2997565.502	1	148550.4859	0.1	-3286965.538	-106031.1464	-0.713771791	605842.2317	0.333333333	162137.6751	0.06645933	-237451.5951	-11307.21881	-0.06973838	364374.8395	0.0625	119000	0.0309808	1498900	149890	1.259579832	1087750	0	174000	-1583970	-158397	-0.910327586	1015260	0.049361495	0
RGI60-01.01005	239691	0.110286345	-4741997.054	-26640.43288	-0.111144903	1016961.111	1	169609.0845	0.1	-2266322.054	-73107.16305	-0.431033298	724661.3658	0.444444444	132507.432	0.066302289	-980838.6992	-46706.60472	-0.352482906	398774.4551	0.416666667	100000	0.03092	1031610	103161	1.03161	693580	0	100000	-762110	-76211	-0.76211	619370	0.049469225	0
RGI60-01.01007	980286	0.123839234	-19393775	-108953.7921	-0.111144903	4175069.002	1	440038.6305	0.1	-2879421.893	-92884.5772	-0.211082779	1745229.18	0.30952381	356562.7523	0.067489783	-6637928.363	-316091.8268	-0.886497046	982957.9708	0.285714286	259000	0.0314288	-466130	-46613	-0.179972973	1375660	0	287000	-2804780	-280478	-0.977275261	1197270	0.049843908	0
RGI60-01.01008	384057	0.112928243	-7598104.069	-42685.97792	-0.111144903	1630637.566	1	318011.5538	0.1	-432965.256	-13966.62116	-0.043918597	1453152.587	0.59375	320202.0988	0.067297071	-1042707.78	-49652.75141	-0.155066914	912542.2596	0.34375	299000	0.0315568	-225930	-22593	-0.075561873	1303260	0	299000	-2715010	-271501	-0.9080301	1264770	0.049970553	0
RGI60-01.01009	1829500	0.139379849	-34759334.97	-195277.1627	-0.106737995	6602888.695	0.670731707	421567.0249	0.1	-3797821.535	-122510.3721	-0.290607104	1845891.41	0.5	380584.7528	0.067617099	220534.2754	10501.63216	0.027593413	1117564.026	0.384615385	290000	0.031528	684920	68492	0.23617931	1446730	0	290000	-1326030	-132603	-0.457251724	1326700	0.049705847	0
RGI60-01.01010	3047460	0.161668519	-60290316.87	-338709.6453	-0.111144903	13146197.08	1	402065.0461	0.1	-3039564.514	-98050.46821	-0.243867178	1909851.448	0.675	452682.357	0.067999216	-1913435.494	-91115.97588	-0.201280157	1280316.931	0.333333333	248000	0.0313936	-577040	-57704	-0.232677419	1267080	0	248000	-490800	-49080	-0.197903226	1071170	0.049898064	0
RGI60-01.01011	284173	0.111100366	-5622019.72	-31584.38045	-0.111144903	1205951.798	1	58790.09326	0.1	-386924.6172	-12481.43927	-0.212305145	320078.0638	1	70721.03776	0.065974822	-410098.9962	-19528.52363	-0.276134574	149728.9893	0	57000	0.0307824	-62600	-6260	-0.109824561	437070	0	57000	-302610	-30261	-0.530894737	429960	0.049373757	0
RGI60-01.01012	331113	0.111959368	-6550670.949	-36801.52218	-0.111144903	1405477.248	1	66696.40886	0.1	-438959.7131	-14159.99074	-0.212305145	363123.3807	1	80585.81364	0.066027105	-162292.3447	-7728.20689	-0.09590034	227817.2365	0.333333333	66000	0.0308112	138070	13807	0.20919697	531770	0	66000	-135480	-13548	-0.205272727	503890	0.049335573	0
RGI60-01.01013	821604	0.120935353	-16254443.21	-91317.09668	-0.111144903	3496254.528	1	521394.6655	0.1	-222442.4831	-7175.563971	-0.01376225	2277637.767	0.5	556078.4679	0.068547216	-5331734.289	-253892.109	-0.456576048	1382633.504	0.169811321	403000	0.0318896	2642520	264252	0.655712159	1679560	0	403000	-3016980	-301698	-0.748630273	1538920	0.050274282	0
RGI60-01.01014	309143	0.111557317	-6116021.023	-34359.66867	-0.111144903	1312078.741	1	54921.49128	0.1	-361463.57	-11660.11516	-0.212305145	299015.763	1	75436.54234	0.065999814	112045.614	5335.505426	0.070728393	179618.7495	0.125	68000	0.0308176	-34750	-3475	-0.051102941	572680	0	68000	149880	14988	0.220411765	540280	0.04937873	0
RGI60-01.01015	293536	0.111271709	-5807255.371	-32625.03017	-0.111144903	1245743.092	1	82217.92235	0.1	-541113.9253	-17455.28791	-0.212305145	447629.0467	1	96757.2482	0.066112813	-80419.22241	-3829.486782	-0.039578294	204487.9978	0	78000	0.0308496	321620	32162	0.412333333	454540	0	78000	-552970	-55297	-0.708935897	434170	0.049428779	0
RGI60-01.01016	802074	0.120577954	-15868065.74	-89146.43673	-0.111144903	3412792.762	1	62297.27606	0.1	-410006.9987	-13226.03222	-0.212305145	339172.6462	1	126351.0592	0.066269661	32109.13524	1529.00644	0.012101255	305650.0518	0.142857143	57000	0.0307824	193880	19388	0.340140351	363140	0	57000	3310	331	0.005807018	315280
RGI60-01.01017	1173830	0.12738109	-23222809.37	-130465.2212	-0.111144903	5004708.611	1	369864.1126	0.1	-2434245.674	-78524.054	-0.212305145	2013696.228	1	369864.1126	0.06756028	-6309231.69	-300439.6043	-0.812297257	1579558.731	1	265000	0.031448	-1676540	-167654	-0.632656604	1565280	0	246000	-1006050	-100605	-0.408963415	1439160	0.049892539	0
RGI60-01.01018	779935	0.120172811	-15430072.35	-86685.79973	-0.111144903	3318203.416	1	785854.7913	0.1	-5172071.474	-166841.0153	-0.212305145	4278524.937	1	520223.6775	0.068357185	-8874101.596	-422576.2665	-0.812297257	2221904.502	1	234000	0.0313488	-2981810	-298181	-1.274277778	2210520	0	370000	-4173860	-417386	-1.12807027	2027360	0.049452912	0
RGI60-01.01019	1595050	0.135089415	-31556138.53	-177281.6771	-0.111144903	6817048.91	1	710452.3867	0.1	-10479906.26	-338061.4924	-0.475839759	2516616.728	0.098591549	436096.0425	0.067911309	-10793075.17	-513955.9604	-1.178538465	1169620.854	0.238095238	195000	0.031224	-126830	-12683	-0.065041026	970540	0	170000	-1670870	-167087	-0.982864706	876220	0.049520702	0
RGI60-01.01020	1508750	0.133510124	-29848797.22	-167689.872	-0.111144903	6444956.242	1	729603.2599	0.1	-4357424.314	-140562.0746	-0.192655492	3232679.35	0.527027027	591188.17	0.068733297	-8138941.119	-387568.6247	-0.655575745	2025361.668	0.606557377	390000	0.031848	1450	145	0.000371795	2103930	0	465000	-3695940	-369594	-0.794825806	1752970	0.050324067	0
RGI60-01.01021	2403980	0.149892834	-47559841.95	-267190.1233	-0.111144903	10325786.3	1	1084203.855	0.1	-7135643.749	-230182.0564	-0.212305145	5902863.074	1	1439871.415	0.073231319	-24561675.63	-1169603.602	-0.812297257	6153531.474	1	1022000	0.0338704	7301160	730116	0.714399217	3558810	0	859000	-6275920	-627592	-0.730607683	3079600	0.051266279	0
RGI60-01.01022	680828	0.118359152	-13469360.01	-75670.56185	-0.111144903	2895050.746	1	651342.4769	0.1	-4286784.126	-138283.3589	-0.212305145	3546183.163	1	474017.0429	0.06811229	-8085897.623	-385042.7439	-0.812297257	2024493.413	1	301000	0.0315632	-4260650	-426065	-1.415498339	1806520	0	340000	-3710720	-371072	-1.091388235	1577460	0.049752274	0
RGI60-01.01024	635381	0.117527472	-7109048.9	-39938.47697	-0.062857525	2441457.277	0.824561404	373850.6742	0.1	2631038.256	84872.20181	0.227021663	1635457.541	0.5	367286.6578	0.067546619	-3923583.647	-186837.3165	-0.508696171	1216075.189	0.555555556	345000	0.031704	-3883410	-388341	-1.125626087	1478350	0	345000	-1146290	-114629	-0.332257971	1247150	0.050215159	0
RGI60-01.01030	1733600	0.13762488	-34297183.01	-192680.8034	-0.111144903	7415290.907	1	1167022.547	0.1	-7680711.62	-247764.891	-0.212305145	6353762.968	1	1167022.547	0.07178522	-12813282.4	-610156.3049	-0.522831634	3651906.448	0.469565217	1051000	0.0339632	1663920	166392	0.158317793	3942040	0	1051000	-7779050	-777905	-0.740156993	3671040	0.052828551	0
RGI60-01.01031	3622350	0.172189005	-98763535.14	-554851.321	-0.153174409	14115754.18	0.704268293	1136412.162	0.1	-10876468.64	-350853.827	-0.308738184	4053117.085	0.119266055	1027456.64	0.07104552	-11675604.24	-555981.1543	-0.541123715	2341653.066	0.07	743000	0.0329776	-4488280	-448828	-0.60407537	2904530	0	743000	-10599930	-1059993	-1.4266393	2615130	0.05162855	0
RGI60-01.01033	1280320	0.129329857	-25329585.46	-142301.0419	-0.111144903	5462002.006	1	1051651.404	0.1	-1265617.381	-40826.36713	-0.038821198	4457235.903	0.439252336	1120015.85	0.071536084	-10411157.13	-495769.3871	-0.442644974	3074267.841	0.290909091	801000	0.0331632	177700	17770	0.022184769	2991460	0	801000	-7393730	-739373	-0.923062422	2766420	0.052028312	0
RGI60-01.01034	1092040	0.125884331	-14197051.29	-79758.71513	-0.073036441	4111599.432	0.78	441544.7427	0.1	-1219349.903	-39333.86785	-0.089082406	1813601.758	0.377777778	493902.412	0.068217683	-4709045.609	-224240.2671	-0.454017356	1338214.884	0.274509804	381000	0.0318192	-1229550	-122955	-0.322716535	1578520	0	381000	-2471450	-247145	-0.648674541	1471170	0.050365427	0
RGI60-01.01035	206307	0.109675418	-4081534.918	-22929.97145	-0.111144903	875177.3613	1	235765.5459	0.1	-172339.9736	-5559.353986	-0.02358001	996963.1211	0.434782609	134200.6788	0.066311264	-1815704.37	-86462.11288	-0.64427478	408667.4449	0.428571429	129000	0.0310128	441410	44141	0.342178295	727290	0	129000	-2166960	-216696	-1.679813953	835750	0.049460233	0
RGI60-01.01036	1960780	0.141782274	-88805541.67	-498907.5375	-0.254443404	7703142.768	0.571428571	608372.9408	0.1	4352021.965	140387.8053	0.23075945	2330764.152	0.245901639	690102.5069	0.069257543	-7698691.637	-366604.3637	-0.531231752	2556165.092	0.739130435	632000	0.0326224	457380	45738	0.072370253	2928890	0	632000	-4156920	-415692	-0.657740506	2659720	0.050144467	0
RGI60-01.01039	1535700	0.134003309	-30381970.43	-170685.2272	-0.111144903	6561110.34	1	438010.9314	0.1	-2085655.278	-67279.20253	-0.153601652	1612373.933	0.177777778	373841.254	0.067581359	-2572690.641	-122509.0781	-0.327703475	903026.7862	0.138888889	248000	0.0313936	-65280	-6528	-0.026322581	609000	0	66000	-545810	-54581	-0.826984848	586480	0.04969952	0
RGI60-01.01042	845695	0.121376219	-13613842.39	-76482.26063	-0.090437168	3254249.797	0.8125	494033.3699	0.1	-5409041.004	-174485.1937	-0.353185036	2341534.183	0.666666667	494033.3699	0.068218377	-2784817.646	-132610.3641	-0.2684239	1563590.739	0.490196078	453000	0.0320496	-649620	-64962	-0.143403974	2002790	0	453000	-1206450	-120645	-0.266324503	1743710	0.050037007	0
RGI60-01.01043	1180560	0.127504248	-20477135.88	-115040.0892	-0.097445356	4759389.422	0.895238095	881813.8798	0.1	-9390410.747	-302916.4757	-0.343515205	4271613.585	0.715909091	881813.8798	0.070273614	-3443169.054	-163960.4311	-0.185935417	2722526.033	0.454545455	856000	0.0333392	-1799420	-179942	-0.210212617	3937660	0	856000	-2295410	-229541	-0.268155374	3458800	0.052090156	0
RGI60-01.01045	1974000	0.1420242	-30514751.45	-171431.1879	-0.086844573	6951030.413	0.644067797	699655.4993	0.1	6709298.901	216428.9968	0.309336519	3230700.184	0.611111111	711888.3516	0.069373008	-10722093.12	-510575.8627	-0.717213397	2375707.693	0.563380282	439000	0.0320048	802380	80238	0.182774487	2155250	0	439000	-4938150	-493815	-1.124863326	1901820	0.050256939	0
RGI60-01.01051	924060	0.122810298	-18281411.47	-102704.5588	-0.111144903	3934403.207	1	480983.0664	0.1	-7428128.887	-239617.0609	-0.498181906	2257287.698	0.638297872	480983.0664	0.06814921	-4141734.834	-197225.4683	-0.410046594	1348265.508	0.319148936	327000	0.0316464	-429700	-42970	-0.131406728	2526920	0	560000	-1637200	-163720	-0.292357143	2398700	0.049472723	0
RGI60-01.01053	1033500	0.124813049	-20446549.74	-114868.257	-0.111144903	4402986.581	1	705027.1589	0.1	1405168.669	45328.02157	0.064292589	2777966.898	0.3	269314.4042	0.067027366	-3395209.683	-161676.6516	-0.600326789	778687.9576	0.357142857	166000	0.0311312	-2061610	-206161	-1.241933735	1223030	0	201000	-647270	-64727	-0.322024876	1034330	0.049508508	0
RGI60-01.01055	1518480	0.133688183	-17238614.8	-96846.15059	-0.063778351	5386346.639	0.676258993	340903.0498	0.1	2635358.665	85011.56982	0.249371691	1532291.001	0.555555556	350072.8119	0.067455386	-2954694.965	-140699.7602	-0.401915703	1116377.061	0.5	268000	0.0314576	1109640	110964	0.414044776	1422260	0	268000	-2446650	-244665	-0.912929104	1318500	0.049937368	0
RGI60-01.01057	742689	0.119491209	-14693205.21	-82546.09668	-0.111144903	3159121.61	1	629154.0482	0.1	6338844.366	204478.8505	0.325006016	3208499.544	0.836065574	641270.2858	0.068998733	-11160135.32	-531435.015	-0.828722345	2361500.653	0.723076923	534000	0.0323088	3642780	364278	0.682168539	2429340	0	534000	-4865620	-486562	-0.911164794	2040670	0.051194482	0
RGI60-01.01058	1628900	0.135708871	-17772020.84	-99842.8137	-0.061294624	6098971.016	0.773333333	958645.5146	0.1	6418474.244	207047.5562	0.215979268	4067516.09	0.43877551	783616.9745	0.06975317	-6663978.515	-317332.3103	-0.404958443	2778328.004	0.666666667	663000	0.0327216	1148920	114892	0.173291101	2943340	0	718000	-6051590	-605159	-0.842839833	2658620	0.050835541	0
RGI60-01.01059	779099	0.120157511	-17058701.21	-95835.40007	-0.123007988	2819089.371	0.676056338	299562.2528	0.1	2047526.745	66049.24984	0.22048589	1424138.337	0.677419355	418831.3603	0.067819806	-3868259.115	-184202.815	-0.439801869	1314850.604	0.476190476	277000	0.0314864	2000400	200040	0.722166065	1432780	0	277000	-2709280	-270928	-0.978079422	1327700	0.049959233	0
RGI60-01.01060	3031790	0.161381757	-102644159.2	-576652.5798	-0.190202019	13078381.84	0.869565217	1526434.313	0.1	-2764055.612	-89163.08427	-0.058412657	5539490.622	0.15483871	1569477.939	0.073918233	-29667860.15	-1412755.245	-0.900143424	3645952.628	0.075949367	1020000	0.033864	1489290	148929	0.146008824	3567450	0	876000	-18658190	-1865819	-2.129930365	3242940	0.051916192	0
RGI60-01.01061	1892940	0.140540803	-27766964.53	-155994.1828	-0.082408414	6675770.295	0.651162791	1134553.731	0.1	16533718.09	533345.7449	0.47009298	5042093.13	0.52293578	1051653.368	0.071173763	-17652759.26	-840607.5837	-0.799320013	3605714.338	0.603773585	887000	0.0334384	-8275680	-827568	-0.932996618	5468720	0	1446000	-11681760	-1168176	-0.80786722	4760540	0.051766523	0
RGI60-01.01062	841136	0.121292788	-31539246.99	-177186.7809	-0.210651762	3271491.017	0.710526316	334510.2176	0.1	2891763.882	93282.70587	0.278863547	1531504.228	0.59375	362989.6244	0.067523845	-5747293.186	-273680.6279	-0.753962674	1055584.763	0.361111111	197000	0.0312304	1309890	130989	0.664918782	1016530	0	197000	-986270	-98627	-0.50064467	852020	0.049650791	0
RGI60-01.01063	1003300	0.124260389	-24206058.02	-135989.09	-0.135541802	3874991.831	0.782608696	528794.5502	0.1	5403918.467	174319.9506	0.329655346	2463465.353	0.62962963	598576.0011	0.068772453	-11742354.69	-559159.7473	-0.93414996	1976382.222	0.540983607	498000	0.0321936	4180190	418019	0.839395582	2357330	0	476000	-4110580	-411058	-0.863567227	2127260	0.050727087	0
RGI60-01.01065	865326	0.121735466	-17119430.19	-96176.57412	-0.111144903	3683167.6	1	357373.3961	0.1	-5721865.977	-184576.3219	-0.516480309	1215723.962	0.029411765	357373.3961	0.067494079	-8087820.524	-385134.3106	-1.077680417	930665.0026	0.205882353	219000	0.0313008	-542820	-54282	-0.247863014	1509630	0	238000	-360200	-36020	-0.151344538	1355330	0.049767553	0
RGI60-01.01066	901128	0.122390642	-17827729.54	-100155.7839	-0.111144903	3836291.23	1	609692.3479	0.1	10855433.91	350175.2874	0.574347519	2804603.902	0.590163934	682425.581	0.069216856	-11127585.6	-529885.0284	-0.776472986	2272840.53	0.558823529	541000	0.0323312	-1541810	-154181	-0.284992606	2077010	0	451000	-4928160	-492816	-1.092718404	1912180	0.051084998	0
RGI60-01.01067	813424	0.120785659	-16521816.65	-92819.19467	-0.11410924	2982133.414	0.706666667	417496.3797	0.1	3819815.094	123219.8417	0.295139905	2062059.44	0.761904762	439337.18	0.067928487	-5544582.295	-264027.7283	-0.600968323	1545783.834	0.651162791	391000	0.0318512	-1185440	-118544	-0.303181586	1965890	0	391000	-3026290	-302629	-0.773987212	1816170	0.050240568	0
RGI60-01.01068	2704580	0.155393815	-41174687.77	-231318.4706	-0.085528426	10461274.91	0.809716599	1996545.579	0.1	31223654.81	1007214.671	0.504478677	9372707.942	0.638613861	2280229.469	0.077685216	-25204212.07	-1200200.575	-0.526350787	6994782.155	0.439655172	1743000	0.0361776	-1363930	-136393	-0.078251865	3471660	0	880000	-7612340	-761234	-0.865038636	3101790	0.054400373	0
RGI60-01.01070	1215020	0.128134865	-19971157.53	-112197.5142	-0.092342113	4686249.687	0.8125	477257.0493	0.1	3003325.325	96881.46211	0.202996398	1902457.372	0.319148936	705268.8708	0.069337925	-4863148.156	-231578.4836	-0.328354892	2614061.839	0.742857143	454000	0.0320528	657460	65746	0.144814978	2038190	0	454000	-4976420	-497642	-1.096127753	1945270	0.050618913	0
RGI60-01.01072	569755	0.116326517	-9790761.86	-55004.28011	-0.096540232	2255250.618	0.865384615	326503.9083	0.1	-238102.4666	-7680.724729	-0.023524143	1163877.451	0.125	328508.8508	0.067341097	-8788411.712	-418495.7958	-1.273925481	882007.1861	0.235294118	319000	0.0316208	-1388950	-138895	-0.435407524	1431940	0	319000	-4645970	-464597	-1.456416928	1397190	0.049600105	0
RGI60-01.01073	2264430	0.14733907	-44799013.68	-251679.8521	-0.111144903	9717673.566	1	951581.931	0.1	6941318.63	223913.5042	0.235306595	3274048.536	0.063157895	739316.4224	0.069518377	-18522771.45	-882036.7356	-1.193043613	1845088.583	0.146666667	901000	0.0334832	-2628100	-262810	-0.291687014	5558380	0	849000	-11229070	-1122907	-1.322623086	5529420	0.050539796	0
RGI60-01.01074	1285170	0.12941861	-25425536.85	-142840.0947	-0.111144903	5482843.129	1	970365.5928	0.1	7431301.654	239719.4082	0.247040301	4877695.949	0.804123711	924322.3916	0.070498909	-16836350.6	-801730.9809	-0.867371588	3416921.183	0.72826087	884000	0.0334288	792260	79226	0.089622172	3148180	0	798000	-7347670	-734767	-0.920760652	2803410	0.052222527	0
RGI60-01.01075	917832	0.122696326	-18158198.01	-102012.3484	-0.111144903	3907754.87	1	683950.171	0.1	6098925.344	196739.5272	0.287651843	2994630.962	0.5	735797.8182	0.069499728	-9988750.269	-475654.7747	-0.646447656	2266654.672	0.444444444	625000	0.0326	-294220	-29422	-0.0470752	2624880	0	625000	-3905010	-390501	-0.6248016	2347400	0.050982736	0
RGI60-01.01076	4235570	0.18341093	-135923278.1	-763613.9219	-0.180285988	17510608.87	0.738219895	1996796.429	0.1	8700571.841	280663.6078	0.140556946	8759734.523	0.507537688	1938995.031	0.075876674	-38768176.31	-1846103.634	-0.95209302	5777498.895	0.384615385	1653000	0.0358896	-1046610	-104661	-0.063315789	5211060	0	1477000	-20318420	-2031842	-1.375654705	4581590	0.054664925	0
RGI60-01.01077	7574470	0.244512802	-367691530.5	-2065682.756	-0.272716475	40654786.91	0.732374101	5824702.459	0.1	-50476638.72	-1628278.668	-0.279547098	24488432.12	0.418803419	5016707.485	0.09218855	-106024665.9	-5048793.614	-1.006395854	14968028.98	0.373253493	4741000	0.0457712	-15942170	-1594217	-0.336261759	14965030	0	4535000	-46478670	-4647867	-1.024887982	12715100	0.060610061	0
RGI60-01.01078	393008	0.113092046	-8428974.056	-47353.78683	-0.120490644	1386377.471	0.638888889	321727.0592	0.1	4664191.958	150457.8051	0.46765667	1306946.396	0.34375	327581.9513	0.067336184	-4864371.77	-231636.7509	-0.707110847	1070293.127	0.53125	229000	0.0313328	-45250	-4525	-0.019759825	1095810	0	158000	-1227710	-122771	-0.777031646	1032800	0.049892918	0
RGI60-01.01080	1882250	0.140345174	-43834657.41	-246262.1203	-0.130833906	7328594.696	0.786127168	1205673.969	0.1	-28008179.13	-903489.6493	-0.749364814	5487932.906	0.554621849	986571.9312	0.070828831	-2294523.067	-109263.0032	-0.110750164	3195460.563	0.525773196	791000	0.0331312	651270	65127	0.082335019	3808930	0	791000	-3609730	-360973	-0.45635019	3613400	0.051846447	0
RGI60-01.01081	450624	0.114146419	-8915051.797	-50084.56066	-0.111144903	1913907.455	1	155414.3192	0.1	-2711551.495	-87469.40306	-0.562814312	673887.0141	0.466666667	170980.0394	0.066506194	672111.3069	32005.30033	0.187187349	471342.5643	0.3	111000	0.0309552	1515970	151597	1.365738739	1584470	0	111000	-287470	-28747	-0.258981982	1907020	0.049592852	0
RGI60-01.01082	1839030	0.13955425	-39475080.71	-221770.1164	-0.120590809	7565753.571	0.908536585	1594683.277	0.1	-35941996.62	-1159419.246	-0.727052991	6184950.134	0.237179487	1516247.692	0.073636113	-19163750.64	-912559.5545	-0.601853879	5388088.301	0.666666667	1339000	0.0348848	-13663350	-1366335	-1.020414488	4852330	0	1339000	-19111420	-1911142	-1.427290515	4543150	0.053795621	0
RGI60-01.01083	535424	0.115698259	-9742107.446	-54730.94071	-0.102219812	1976201.048	0.730769231	85995.67818	0.1	-1646453.196	-53111.39344	-0.617605379	349276.9457	0.333333333	114440.1182	0.066206533	-1114976.254	-53094.10733	-0.463946631	354025.294	0.454545455	52000	0.0307664	126670	12667	0.243596154	430520	0	52000	-134750	-13475	-0.259134615	402180	0.049396415	0
RGI60-01.01084	242795	0.110343149	-4803405.946	-26985.42666	-0.111144903	1030146.358	1	263494.8339	0.1	-4994531.185	-161113.9092	-0.611449973	1152661.233	0.481481481	205954.8164	0.066691561	29831.44699	1420.545095	0.006897363	743771.7894	0.7	222000	0.0313104	-248180	-24818	-0.111792793	1232150	0	222000	-761100	-76110	-0.342837838	1112640	0.049443173	0
RGI60-01.01085	1160860	0.127143737	-22966213.58	-129023.6718	-0.111144903	4949052.405	1	847917.9329	0.1	156901.9913	5061.354558	0.005969156	3928490.394	0.623529412	1197897.81	0.071948858	-9202416.928	-438210.3299	-0.365816121	3365055.135	0.32231405	903000	0.0334896	-1699330	-169933	-0.188187154	3332800	0	903000	-6825270	-682527	-0.755843854	2906730	0.052383303	0
RGI60-01.01086	336955	0.112066277	-6666247.866	-37450.83071	-0.111144903	1430316.159	1	216039.1735	0.1	-2217477.681	-71531.53811	-0.33110448	918926.1074	0.44	149056.1658	0.066389998	-2542636.208	-121077.9147	-0.812297257	636477.6796	1	93000	0.0308976	57970	5797	0.062333333	457220	0	93000	-1059720	-105972	-1.139483871	518650	0.049416193	0
RGI60-01.01087	6780700	0.229986814	-306779757.1	-1723481.781	-0.25417461	32991048.48	0.628432956	1570179.376	0.1	-14371187.68	-463586.6993	-0.29524442	6172033.092	0.290322581	1408746.383	0.073066356	-25010086.72	-1190956.51	-0.845401646	3836668.966	0.268965517	1165000	0.034328	-9161980	-916198	-0.786436052	4323080	0	1165000	-9503170	-950317	-0.815722747	3942550	0.052156302	0
RGI60-01.01089	1084010	0.125737383	-21445829.11	-120482.186	-0.111144903	4619453.869	1	395782.8998	0.1	-1806055.769	-58259.86353	-0.147201568	1533537.672	0.268292683	423805.4927	0.067846169	-816939.7803	-38901.8943	-0.09179186	1177947.451	0.311111111	174000	0.0311568	-359600	-35960	-0.206666667	819530	0	174000	-1702600	-170260	-0.978505747	789340	0.049673572	0
RGI60-01.01092	1574270	0.134709141	-31145031.32	-174972.0861	-0.111144903	6727415.928	1	1569255.301	0.1	-32050806.29	-1033896.977	-0.658845617	5815452.235	0.161490683	1453384.366	0.073302937	-24484127.42	-1165910.829	-0.802204053	4032144.591	0.294520548	1260000	0.034632	-10509190	-1050919	-0.834062698	4709450	0	1260000	-15807110	-1580711	-1.25453254	4173430	0.052012151	0
RGI60-01.01094	1267340	0.129092321	-25072791.83	-140858.3811	-0.111144903	5406231.2	1	694596.3024	0.1	-4651513.344	-150048.8176	-0.216023058	3264461.563	0.652173913	721119.0756	0.069421931	-7022503.379	-334404.9228	-0.463730518	2301307.16	0.5	602000	0.0325264	-739680	-73968	-0.122870432	2051230	0	488000	-2501050	-250105	-0.512510246	1841310	0.050602535	0
RGI60-01.01095	699883	0.118707859	-13846340.18	-77788.42797	-0.111144903	2976373.211	1	362941.8238	0.1	-4897784.789	-157993.0577	-0.435312348	1520654.509	0.405405405	343456.8782	0.067420321	-2728762.684	-129941.0802	-0.378333026	827438.5201	0.135135135	296000	0.0315472	1305340	130534	0.440993243	1211820	0	296000	-2948640	-294864	-0.996162162	1143570	0.050130013	0
RGI60-01.01096	2116170	0.14462591	-41865868.58	-235201.5089	-0.111144903	9072926.407	1	1379978.072	0.1	-12383476.47	-399466.9829	-0.289473428	5676136.385	0.375886525	1626749.751	0.074221774	-9025557.388	-429788.447	-0.264200715	4219716.845	0.222891566	1066000	0.0340112	-2882890	-288289	-0.270439962	3212500	0	833000	-2927980	-292798	-0.351498199	2843210	0.05244889	0
RGI60-01.01097	2233810	0.146778722	-44193233.95	-248276.5952	-0.111144903	9584403.998	1	2254111.823	0.1	-32142968.07	-1036869.938	-0.459990462	9785310.067	0.475113122	2108915.656	0.076777253	-2854597.264	-135933.203	-0.064456444	5467400.041	0.223809524	1440000	0.035208	-8114470	-811447	-0.563504861	3876550	0	983000	-2681820	-268182	-0.272819939	3401740	0.052233644	0
RGI60-01.01098	1386890	0.131280088	-9198841.658	-51678.88572	-0.037262426	5345780.497	0.837209302	613680.0225	0.1	-10655881.38	-343738.1089	-0.560125955	2179525.41	0.096774194	454733.0836	0.068010085	-3229659.162	-153793.2934	-0.33820564	986354.6446	0.023255814	256000	0.0314192	-2596490	-259649	-1.014253906	1090760	0	256000	-4278500	-427850	-1.671289063	1058750	0.050089767	0
RGI60-01.01099	2688930	0.15510742	-69256887.06	-389083.6352	-0.144698313	10459680.71	0.745901639	1282125.85	0.1	-18883154.49	-609134.0157	-0.475096899	5224424.624	0.349206349	1298529.612	0.072482207	-9096474.814	-433165.4673	-0.333581509	3221997.831	0.169230769	1060000	0.033992	-324670	-32467	-0.030629245	3257690	0	876000	-5223370	-522337	-0.596275114	3028730	0.051771613	0
RGI60-01.01100	342928	0.112175582	-6784416.459	-38114.69921	-0.111144903	1455713.576	1	210981.5703	0.1	-33276.53532	-1073.436623	-0.005087822	867804.7454	0.380952381	247809.1629	0.066913389	-1418242.596	-67535.36171	-0.27252972	871020.1752	0.653846154	201000	0.0312432	-37120	-3712	-0.018467662	1069570	0	201000	-1258470	-125847	-0.626104478	1000680	0.049784514	0
RGI60-01.01101	265475	0.110758193	-12566073.06	-70595.91608	-0.265923029	907968.9119	0.4	157745.7026	0.1	-1038196.951	-33490.22424	-0.212305145	858834.1379	1	153607.263	0.066414118	-2875927.228	-136948.9156	-0.891552346	503978.1531	0.533333333	125000	0.031	-2129610	-212961	-1.703688	860260	0	125000	-755540	-75554	-0.604432	731000	0.049561727	0
RGI60-01.01102	1026050	0.124676714	-20299160.49	-114040.2275	-0.111144903	4371069.454	1	685180.1682	0.1	-14194908.72	-457900.2812	-0.66829179	2795861.948	0.338235294	624074.1011	0.068907593	-10957240.62	-521773.3628	-0.836075975	1774688.231	0.327868852	11643000	0.0678576	-7030030	-703003	-0.060379885	2296370	0	553000	-4687620	-468762	-0.847670886	1984790	0.051269428	0
RGI60-01.01103	1459410	0.132607202	-28872664.89	-162205.9825	-0.111144903	6232404.337	1	1266233.782	0.1	-30639249.52	-988362.8879	-0.780553245	5032942.435	0.277777778	1048138.657	0.071155135	-21653149.38	-1031102.352	-0.983746134	2828284.922	0.252427184	1143000	0.0342576	-10566650	-1056665	-0.924466317	3673560	0	945000	-7161340	-716134	-0.757813757	3179230	0.052152886	0
RGI60-01.01104	19810700	0.4684358	-313693968.2	-1762325.664	-0.088958273	91850063.52	0.875208914	14163275.97	0.1	-257425781.2	-8304057.457	-0.586309091	59635160.43	0.405940594	12595763.04	0.132357544	-286958870.6	-13664708.13	-1.084865449	34878982.59	0.218181818			-106378310	-10637831		28465230		9528000	-147882630	-14788263	-1.552084698	23793000	0.083769445	0
RGI60-01.01105	3064220	0.161975225	-60621893.23	-340572.4339	-0.111144903	13220029.81	1	2109307.277	0.1	-25276047.94	-815356.3852	-0.386551734	8377558.69	0.305555556	1583461.66	0.073992347	-36265467.71	-1726927.034	-1.090602366	4067897.39	0.183544304	1336000	0.0348752	-20200930	-2020093	-1.512045659	5295880	0	1336000	-12025130	-1202513	-0.900084581	4632160	0.053201502	0
RGI60-01.01116	769035	0.11997334	-11580784.26	-65060.58572	-0.084600292	2792559.56	0.710144928	366393.6908	0.1	-660430.483	-21304.20913	-0.058145677	1499723.722	0.371428571	429862.3118	0.06787827	-597085.1878	-28432.62799	-0.06614357	996143.9987	0.095238095	336000	0.0316752	-225500	-22550	-0.067113095	1412870	0	336000	-2157880	-215788	-0.64222619	1313530	0.049831879	0
RGI60-01.01117	323887	0.111827132	-6407713.263	-35998.38912	-0.111144903	1374755.904	1	200526.423	0.1	-1556459.355	-50208.36628	-0.250382795	846857.3633	0.428571429	209405.3953	0.066709849	-1533992.936	-73047.28266	-0.348831904	533261.0034	0.2	130000	0.031016	-416440	-41644	-0.320338462	632770	0	130000	-950180	-95018	-0.730907692	563240	0.049497405	0
RGI60-01.01118	1839160	0.139556627	-32350295.55	-181743.2334	-0.098818609	6500422.323	0.641176471	832659.7082	0.1	-5977294.295	-192815.945	-0.231566321	3621574.015	0.488095238	762451.8127	0.069640995	-7363901.383	-350661.9706	-0.459913617	2433150.579	0.5	651000	0.0326832	-5726550	-572655	-0.879654378	3229590	0	651000	-6277540	-627754	-0.964291859	2730760	0.050890684	0
RGI60-01.01119	1868840	0.140099772	-36972743.13	-207712.0401	-0.111144903	8000293.01	1	1378941.733	0.1	3121328.69	100688.0223	0.07301833	6341194.877	0.607142857	1216452.625	0.072047199	-18700671.68	-890508.1753	-0.732053314	4216427.415	0.62295082	1068000	0.0340176	4432070	443207	0.414987828	5101400	0	1133000	-5483140	-548314	-0.483948808	4179940	0.052834372	0
RGI60-01.01120	2027940	0.143011303	-40120344.55	-225395.1941	-0.111144903	8689868.749	1	1342065.09	0.1	-10892993.73	-351386.8944	-0.261825523	5358890.932	0.320610687	1122548.675	0.071549508	-20001330.56	-952444.3123	-0.848465936	3048999.103	0.266055046	978000	0.0337296	797530	79753	0.081547035	3982640	0	978000	-11140140	-1114014	-1.13907362	3482770	0.052495911	0
RGI60-01.01121	480820	0.114699006	-9512443.201	-53440.69214	-0.111144903	2042468.325	1	299212.5664	0.1	3133572.474	101082.983	0.337830006	1167997.716	0.275862069	291028.777	0.067142453	-5318635.417	-253268.3532	-0.870251924	790139.1119	0.266666667	289000	0.0315248	-2551160	-255116	-0.882754325	1659140	0	289000	-1480640	-148064	-0.51233218	1446970	0.049993907	0
RGI60-01.01122	260351	0.110664423	-5150730.21	-28936.68658	-0.111144903	1104728.828	1	63069.86916	0.1	724703.7041	23377.53884	0.370660969	259738.5246	0.375	76771.21861	0.066006887	138377.7404	6589.416209	0.085831856	209205.4477	0.285714286	63000	0.0308016	-440110	-44011	-0.698587302	695730	0	63000	-455290	-45529	-0.72268254	664740	0.049404826	0
RGI60-01.01123	633495	0.117492958	-12532933.75	-70409.74017	-0.111144903	2693117.125	1	340685.7749	0.1	3278742.433	105765.885	0.310449959	1492236.66	0.5	291265.1126	0.067143705	-2364060.218	-112574.2961	-0.386501133	762815.8608	0.233333333	276000	0.0314832	1423940	142394	0.51592029	1506220	0	276000	-1771120	-177112	-0.641710145	1408320	0.049705026	0
RGI60-01.01124	149493	0.108635722	-2957538.521	-16615.38495	-0.111144903	633992.0698	1	135540.9021	0.1	1252351.61	40398.43904	0.298053491	493296.4224	0.153846154	118244.5839	0.066226696	-282212.7429	-13438.70204	-0.113651734	341962.7609	0.363636364	119000	0.0309808	-995670	-99567	-0.836697479	1171170	0	117000	-6520	-652	-0.00557265	1080730	0.049621622	0
RGI60-01.01125	358586	0.112462124	-7094191.085	-39855.0061	-0.111144903	1522299.294	1	320887.9615	0.1	-4681281.379	-151009.0768	-0.470597513	1545115.049	0.696969697	319467.9403	0.06729318	-2282123.707	-108672.5575	-0.340167334	949987.0165	0.4	231000	0.0313392	-540800	-54080	-0.234112554	1032840	0	231000	-1906250	-190625	-0.82521645	1041510	0.050026175	0
RGI60-01.01126	237665	0.110249269	-4701915.09	-26415.25331	-0.111144903	1008355.238	1	218385.9752	0.1	698162.8773	22521.38314	0.103126509	831717.5906	0.238095238	205198.595	0.066687553	-1638052.965	-78002.52216	-0.380131853	573481.2376	0.315789474	89000	0.0308848	483110	48311	0.542820225	648360	0	89000	-866130	-86613	-0.973179775	623880	0.049436134	0
RGI60-01.01127	365477	0.112588229	-7230521.201	-40620.90562	-0.111144903	1551606.669	1	305555.0015	0.1	-2622749.334	-84604.81722	-0.276888995	1337626.13	0.5	293517.8197	0.067155644	-3809640.157	-181411.4361	-0.618059361	887814.8497	0.419354839	183000	0.0311856	1258700	125870	0.687814208	1119500	0	183000	-2064070	-206407	-1.127907104	1033220	0.049571467	0
RGI60-01.01128	640864	0.117627811	-12678720.52	-71228.76696	-0.111144903	2724548.186	1	307236.4077	0.1	-2121943.883	-68449.80267	-0.222791964	1491386.34	0.724137931	318371.7896	0.06728737	-3292889.324	-156804.2535	-0.492519308	994937.4817	0.46875	277000	0.0314864	-1169380	-116938	-0.422158845	1409240	0	277000	-2758060	-275806	-0.995689531	1275350	0.049842402	0
RGI60-01.01129	2254960	0.147165769	-12500114.99	-70225.36512	-0.031142621	8761885.284	0.852941176	1418732.958	0.1	13642054.95	440066.2889	0.310182608	6946023.359	0.741258741	1545790.751	0.073792691	-19877712.18	-946557.7227	-0.612345314	5429297.735	0.647058824	1333000	0.0348656	3503970	350397	0.262863466	5360630	0	1333000	-9379110	-937911	-0.703609152	4226240	0.053887842	0
RGI60-01.01130	1443230	0.13231111	-28552563.12	-160407.658	-0.111144903	6162731.262	1	1360880.225	0.1	6804881.265	219512.2989	0.161301704	6540531.46	0.702898551	1253281.742	0.072242393	-14841988.51	-706761.3576	-0.563928552	4436617.39	0.661290323	1202000	0.0344464	4320490	432049	0.359441764	4850510	0	1202000	-14876170	-1487617	-1.237618136	4015690	0.053260391	0
RGI60-01.01131	86224.2	0.107477903	-1705841.698	-9583.380324	-0.111144903	365561.7288	1	137009.5083	0.1	-658597.995	-21245.09661	-0.155062936	598905.6928	0.5	158908.8295	0.066442217	-2016541.474	-96025.78446	-0.604282247	428843.2196	0.266666667	79000	0.0308528	-249430	-24943	-0.315734177	756460	0	79000	-914260	-91426	-1.157291139	744710	0.0493492	0
RGI60-01.01132	983449	0.123897116	-19456351.14	-109305.3435	-0.111144903	4188612.317	1	783521.8794	0.1	700126.33	22584.72032	0.02882462	3019295.089	0.25974026	695341.7525	0.069285311	-14184536.09	-675454.0996	-0.971398736	1907576.431	0.275362319	300000	0.03156	-4001830	-400183	-1.333943333	2078610	0	321000	-5766860	-576686	-1.796529595	1994530	0.050326101	0
RGI60-01.01133	834684	0.121174717	-16513215.22	-92770.87201	-0.111144903	3552162.337	1	576195.0082	0.1	125400.427	4045.175064	0.007020497	2614513.463	0.578947368	463962.2708	0.068059	-8228626.972	-391839.3796	-0.844550094	1232157.898	0.239130435	382000	0.0318224	1091290	109129	0.28567801	1801410	0	382000	-4937080	-493708	-1.292429319	1581430	0.050266066	0
RGI60-01.01134	1041370	0.124957072	-20602248.19	-115742.9674	-0.111144903	4436706.082	1	498682.6393	0.1	-4732767.522	-152669.9201	-0.306146451	1928353.621	0.26	529975.8792	0.068408872	-5963563.715	-283979.2245	-0.535834244	1462396.033	0.296296296	417000	0.0319344	78960	7896	0.018935252	2309760	0	480000	-4889420	-488942	-1.018629167	1992880	0.050303236	0
RGI60-01.01135	1800860	0.138855739	-35627840.9	-200156.4096	-0.111144903	7706103.268	1	1069382.49	0.1	-4879840.767	-157414.2183	-0.147201043	4828431.974	0.567307692	943206.8792	0.070598996	-9507522.661	-452739.1743	-0.479999865	2718761.252	0.35483871	701000	0.0328432	-880760	-88076	-0.125643367	3304060	0	710000	-4225180	-422518	-0.595095775	2736300	0.05149118	0
RGI60-01.01136	4283360	0.184285488	-84741106.25	-476073.6306	-0.111144903	18645819.07	1	3242866.01	0.1	-14427613.42	-465406.8847	-0.143517149	13073374.6	0.341538462	2970017.345	0.081341092	-28154853.87	-1340707.327	-0.451413972	7902553.496	0.25	2591000	0.0388912	-12525820	-1252582	-0.483435739	9956870	0	2591000	-38635150	-3863515	-1.491128908	7942980	0.05762262	0
RGI60-01.01137	1483490	0.133047867	-29349058.62	-164882.3518	-0.111144903	6336122.074	1	1627212.16	0.1	-7037556.839	-227017.9626	-0.139513438	7217068.574	0.530120482	1395659.699	0.072996996	-18372387.41	-874875.591	-0.62685452	4486511.291	0.507142857	1131000	0.0342192	3928570	392857	0.347353669	5208620	0	1131000	-6316680	-631668	-0.558503979	4351220	0.053242745	0
RGI60-01.01140	4297250	0.184539671	-56473355.86	-317266.0441	-0.073830018	16126566.5	0.750642674	3283276.749	0.1	-16080766.61	-518734.4068	-0.157992897	13144872.28	0.328267477	3078988.781	0.081918641	-52947618.84	-2521315.183	-0.818877678	7651725.735	0.15282392	2658000	0.0391056	-8107280	-810728	-0.305014296	10085750	0	2658000	-36401890	-3640189	-1.369521821	7877790	0.058573803	0
RGI60-01.01142	59705.4	0.106992609	-1181199.256	-6635.950877	-0.111144903	253099.0254	1	38145.88522	0.1	-251055.5983	-8098.567687	-0.212305145	207682.2881	1	54240.00474	0.065887472	-509424.8545	-24258.32641	-0.447240492	134439.172	0.166666667	55000	0.030776	104270	10427	0.189581818	484060	0	55000	97970	9797	0.178127273	445380	0.049361002	0
RGI60-01.01143	835582	0.121191151	-16530981.06	-92870.68013	-0.111144903	3556000.958	1	607984.7619	0.1	-3344886.469	-107899.5635	-0.177470835	2178078.923	0.131147541	606091.356	0.068812284	-6641158.516	-316245.6436	-0.521778838	1440272.216	0.116666667	297000	0.0315504	-2547550	-254755	-0.857760943	1473570	0	297000	-2450290	-245029	-0.825013468	1260620	0.050141209	0
RGI60-01.01144	1819040	0.139188431	-35987510.25	-202177.0239	-0.111144903	7784752.743	1	1444631.649	0.1	-31442096.3	-1014261.171	-0.702089818	6067105.215	0.391891892	807239.7274	0.069878371	-9551225.014	-454820.2388	-0.563426481	1953275.539	0.135802469	474000	0.0321168	-1090900	-109090	-0.230147679	2273960	0	474000	-4249340	-424934	-0.896485232	1943540	0.050442333	0
RGI60-01.01145	645226	0.117707636	-12765017.42	-71713.58102	-0.111144903	2743154.643	1	307874.7359	0.1	-1398413.024	-45110.09755	-0.146520946	1292524.305	0.419354839	392952.316	0.067682647	-3113072.511	-148241.5481	-0.37725073	1037367.111	0.243243243	222000	0.0313104	-410330	-41033	-0.184833333	1145860	0	222000	-1131470	-113147	-0.509671171	1000680	0.049951628	0
RGI60-01.01146	269848	0.110838218	-5338616.89	-29992.22972	-0.111144903	1145080.003	1	198844.287	0.1	-1204369.095	-38850.61597	-0.195382108	859408.931	0.476190476	207209.1068	0.066698208	-1801097.75	-85766.5595	-0.41391308	608146.4261	0.380952381	153000	0.0310896	301350	30135	0.196960784	1050160	0	153000	-794730	-79473	-0.519431373	945080	0.049695051	0
RGI60-01.01147	314497	0.111655295	-6221943.449	-34954.73848	-0.111144903	1334837.668	1	302847.3613	0.1	-834329.0717	-26913.84102	-0.088869326	1258335.307	0.4	269207.8507	0.067026802	-1961136.834	-93387.46831	-0.346897269	911375.2493	0.592592593	263000	0.0314416	2523620	252362	0.959551331	1438490	0	263000	-3224240	-322424	-1.225946768	1276590	0.049983323	0
RGI60-01.01148	53157.3	0.106872779	-1051653.003	-5908.162939	-0.111144903	225333.7823	1	28013.89313	0.1	-184372.3028	-5947.493639	-0.212305145	152519.4497	1	47982.17869	0.065854306	-818491.6353	-38975.79216	-0.812297257	204873.5614	1	33000	0.0307056	122000	12200	0.36969697	435580	0	33000	-464050	-46405	-1.406212121	440670	0.049253951	0
RGI60-01.01149	742927	0.119495564	-14697913.75	-82572.54916	-0.111144903	3160137.926	1	200953.045	0.1	847837.5092	27349.59707	0.136099441	878284.6947	0.5	225930.0312	0.066797429	-3642288.772	-173442.3225	-0.767681576	817837.4054	0.695652174	176000	0.0311632	272710	27271	0.154948864	1201160	0	137000	-425540	-42554	-0.310613139	1099700	0.049780426	0
RGI60-01.01150	10012600	0.289130579	-198087202.7	-1112849.453	-0.111144903	46001227.81	1	7031382.777	0.1	-164020580.4	-5290986.464	-0.752481643	29964341.17	0.416785206	5752950.446	0.096090637	-83188312.27	-3961348.204	-0.688576799	16386812.45	0.325783972	4782000	0.0459024	-30836980	-3083698	-0.644855291	15300640	0	4765000	-59202840	-5920284	-1.242452046	13953250	0.06591894	0
RGI60-01.01151	14735000	0.375550494	-291514185.3	-1637720.142	-0.111144903	71591433.47	1	12462745.62	0.1	-245643943.8	-7923998.189	-0.635814806	55402720.19	0.513210568	12302720.5	0.130804419	-185329934.8	-8825234.99	-0.717340119	36938343.14	0.381493506	11863000	0.0685616	-69182780	-6918278	-0.583181151	33370520	0	11780000	-153046960	-15304696	-1.299210187	28216980	0.091285694	0
RGI60-01.01152	373014	0.112726156	-7379631.646	-41458.60475	-0.111144903	1583663.84	1	365022.8953	0.1	-5252011.135	-169419.714	-0.464134486	1488574.487	0.351351351	365022.8953	0.067534621	-2434883.481	-115946.8324	-0.31764263	899759.0072	0.162162162	332000	0.0316624	1406780	140678	0.423728916	1497230	0	332000	-1356120	-135612	-0.40846988	1397440	0.050440684	0
RGI60-01.01153	17884100	0.433179029	-353815326.8	-1987726.555	-0.111144903	90545133.5	1	16055058.58	0.1	-787572321.8	-25405558.77	-1.582402122	69603593.54	0.335202492	11448573.2	0.126277438	-488883287	-23280156.52	-2.033454834	37452357.33	0.289703316	9012000	0.0594384	-181653910	-18165391	-2.015689192	31597150	0	9058000	-268457230	-26845723	-2.963758335	24641250	0.078695234	0
RGI60-01.01154	1699220	0.136995725	-33617016.21	-188859.6416	-0.111144903	7266741.456	1	1300120.743	0.1	-20428299.13	-658977.3913	-0.506858609	5917711.253	0.571428571	1425435.597	0.073154809	-19892208.38	-947248.0182	-0.664532316	4256059.58	0.398601399	1255000	0.034616	1403540	140354	0.111835857	5250610	0	1255000	-12122930	-1212293	-0.965970518	4244620	0.053131846	0
RGI60-01.01155	783709	0.120241875	-15504736.38	-87105.26059	-0.111144903	3334326.26	1	399970.3199	0.1	-5478378.569	-176721.8893	-0.441837508	1820680.002	0.575	392794.5299	0.067681811	-2810633.178	-133839.6752	-0.340737116	1032193.464	0.238095238	334000	0.0316688	3258980	325898	0.975742515	1950580	0	382000	-2385200	-238520	-0.624397906	1632690	0.04992765	0
RGI60-01.01156	993110	0.124073913	-19647482.36	-110379.1144	-0.111144903	4229981.802	1	488223.7424	0.1	-4851352.262	-156495.2343	-0.320539992	2051904.086	0.416666667	374747.0892	0.06758616	-4754995.891	-226428.3758	-0.604216503	1131198.72	0.416666667	293000	0.0315376	681440	68144	0.232573379	1490300	0	293000	-97720	-9772	-0.033351536	1259400	0.049916522	0
RGI60-01.01157	139436	0.108451679	-2758572.917	-15497.60066	-0.111144903	591312.2894	1	29417.6745	0.1	-193611.233	-6245.523646	-0.212305145	160162.2276	1	42122.27539	0.065823248	-718531.9843	-34215.80878	-0.812297257	179852.3851	1	37000	0.0307184	317550	31755	0.858243243	388000	0	37000	-289430	-28943	-0.782243243	361060	0.049281774	0
RGI60-01.01159	1730640	0.137570713	-34238622.98	-192351.8145	-0.111144903	7402498.672	1	1459664.793	0.1	-19310655.18	-622924.3606	-0.426758502	6546362.593	0.544217687	1321218.558	0.072602458	-8158708.104	-388509.9097	-0.294054233	3639282.705	0.297709924	646000	0.0326672	1650220	165022	0.255452012	2847580	0	646000	-1901980	-190198	-0.294424149	2301800	0.05154375	0
RGI60-01.01160	2569680	0.152925144	-50838016.4	-285606.8337	-0.111144903	11049454.12	1	2010933.218	0.1	-33821953.87	-1091030.77	-0.542549479	8399401.649	0.393034826	1997452.245	0.076186497	-26671363.36	-1270064.922	-0.635842447	5998798.6	0.406862745	1711000	0.0360752	4399830	439983	0.25714962	6931200	0	1711000	-11784310	-1178431	-0.688738165	5520290	0.054110767	0
RGI60-01.01161	1719800	0.13737234	-34024166.67	-191147.0037	-0.111144903	7355655.677	1	318148.1292	0.1	-2093879.024	-67544.48466	-0.212305145	1732132.602	1	318148.1292	0.067286185	-3103595.501	-147790.2619	-0.464532865	719652.4881	0.064516129	299000	0.0315568	3922840	392284	1.311986622	1401260	0	261000	-2505040	-250504	-0.959785441	1279290	0.049791209	0
RGI60-01.01162	7627820	0.245489106	-150907209.6	-847793.3121	-0.111144903	34192074.96	1	6183655.539	0.1	-137982515	-4451048.872	-0.71980867	28282510.93	0.567434211	5893363.41	0.096834826	-148066154.9	-7050769.282	-1.196391397	16442338.93	0.25989673	5236000	0.0473552	-52011880	-5201188	-0.993351413	16395480	0	5236000	-82499720	-8249972	-1.575624905	14939130	0.067289401	0
RGI60-01.01163	170114	0.109013086	-3365500.11	-18907.30399	-0.111144903	721516.2967	1	168083.2879	0.1	-1106233.35	-35684.94678	-0.212305145	915116.3125	1	168083.2879	0.066490841	-1208974.302	-57570.20485	-0.342509988	401074.3726	0.125	175000	0.03116	-849020	-84902	-0.485154286	1541320	0	175000	-207410	-20741	-0.11852	1554380	0.049800257	0
RGI60-01.01165	874481	0.121903003	-4663629.724	-26200.16699	-0.029960819	3330130.393	0.817073171	676673.804	0.1	-9272098.649	-299099.9564	-0.442014978	2848439.554	0.414285714	676673.804	0.069186371	-3436668.348	-163650.8737	-0.241846031	1886814.126	0.314285714	583000	0.0324656	177480	17748	0.030442539	2440980	0	574000	133680	13368	0.023289199	2346440	0.050788313	0
RGI60-01.01166	285404	0.111122893	-2065419.367	-11603.47959	-0.040656331	1069335.793	0.785714286	213395.4752	0.1	-4949279.741	-159654.1852	-0.748161061	1003015.425	0.625	213395.4752	0.066730996	-977243.5698	-46535.40809	-0.218071203	622605.2239	0.375	200000	0.03124	-392530	-39253	-0.196265	1032770	0	200000	-416210	-41621	-0.208105	986370	0.049919615	0
RGI60-01.01167	202672	0.109608898	-4009620.832	-22525.95973	-0.111144903	859742.131	1	52405.56202	0.1	-344905.0835	-11125.97044	-0.212305145	285317.9829	1	102802.2125	0.066144852	-1753625.061	-83505.95527	-0.812297257	438958.2173	1	34000	0.0307088	1035710	103571	3.046205882	617440	0	34000	-289290	-28929	-0.850852941	329650	0.04932996	0
RGI60-01.01168	428234	0.113736682	-8472092.679	-47596.02628	-0.111144903	1818607.071	1	113958.9947	0.1	-525884.2888	-16964.00932	-0.148860644	416762.3221	0.166666667	238121.1165	0.066862042	492760.2748	23464.77499	0.098541345	697441.1708	0.380952381	138000	0.0310416	1056400	105640	0.765507246	982960	0	138000	-562440	-56244	-0.407565217	849710
RGI60-01.01169	2221550	0.146554365	-43950684.65	-246913.9587	-0.111144903	9531060.166	1	1728455.484	0.1	-20080563.05	-647760.0983	-0.374762384	7601288.992	0.505747126	1722097.94	0.074727119	-24817392.7	-1181780.605	-0.686244712	5029501.464	0.366863905	1620000	0.035784	3176700	317670	0.196092593	7197770	0	1810000	-16688290	-1668829	-0.922004972	5669050	0.054928712	0
RGI60-01.01170	195089	0.109470129	-3859600.332	-21683.14793	-0.111144903	827544.3618	1	99771.83383	0.1	-656644.2826	-21182.07363	-0.212305145	543199.9445	1	111923.3019	0.066193194	89815.24199	4276.916285	0.038212921	323633.9906	0.363636364	108000	0.0309456	257830	25783	0.238731481	763070	0	108000	-125600	-12560	-0.116296296	682560	0.049388488	0
RGI60-01.01171	92002.1	0.107583638	-1820150.473	-10225.56446	-0.111144903	390068.8194	1	44272.13266	0.1	-291375.2477	-9399.201537	-0.212305145	241036.163	1	63356.04222	0.065935787	63192.55289	3009.169185	0.047496167	172635.7173	0.285714286	63000	0.0308016	8430	843	0.013380952	570330	0	63000	224080	22408	0.35568254	528620	0.049277059	0
RGI60-01.01172	210727	0.109756304	-4168979.282	-23421.23192	-0.111144903	893946.6669	1	57219.40539	0.1	-376587.1986	-12147.97415	-0.212305145	311526.5766	1	93351.44057	0.066094763	-1592411.502	-75829.11916	-0.812297257	398601.7449	1	65000	0.030808	42630	4263	0.065584615	514000	0	65000	-177340	-17734	-0.272830769	475380	0.049259539	0
RGI60-01.01173	264054	0.110732188	-5027669.644	-28245.33508	-0.106968026	947469.4382	0.68	160243.9561	0.1	-109891.258	-3544.879289	-0.022121766	700008.599	0.5	180267.601	0.066555418	-3075048.435	-146430.8779	-0.812297257	769767.1605	1	166000	0.0311312	85240	8524	0.051349398	1027150	0	166000	-528230	-52823	-0.318210843	905340	0.049533784	0
RGI60-01.01174	485679	0.114787926	-9608572.65	-53980.74522	-0.111144903	2063159.532	1	240892.4763	0.1	-5179197.524	-167070.8879	-0.69354963	981548.1735	0.333333333	210380.0261	0.066715014	-399404.3056	-19019.25265	-0.09040427	485612.8351	0.090909091	196000	0.0312272	1216940	121694	0.620887755	1263680	0	196000	-536910	-53691	-0.273933673	1099170	0.049689531	0
RGI60-01.01175	593150	0.116754645	-11734756.63	-65925.59907	-0.111144903	2521077.5	1	534825.2255	0.1	-6608264.275	-213169.8153	-0.398578461	2473490.284	0.611111111	558386.8636	0.06855945	-3824903.735	-182138.2731	-0.326186529	1566588.508	0.321428571	431000	0.0319792	1505070	150507	0.349204176	2470380	0	431000	-790140	-79014	-0.183327146	2138090	0.050560184	0
RGI60-01.01176	739256	0.119428385	-14625287.45	-82164.53623	-0.111144903	3144462.187	1	238333.0736	0.1	-3547340.535	-114430.3398	-0.480127823	963265.4911	0.333333333	224703.2374	0.066790927	-1610692.236	-76699.63031	-0.341337451	556174.2505	0.166666667	213000	0.0312816	571720	57172	0.268413146	1249080	0	213000	-595760	-59576	-0.279699531	1093840	0.049709738	0
RGI60-01.01177	78022.9	0.107327819	-1543588.879	-8671.847633	-0.111144903	330778.0627	1	63658.84042	0.1	-418968.0794	-13515.09934	-0.212305145	346585.5769	1	69785.04355	0.065969861	-1190410.189	-56686.19949	-0.812297257	297971.1199	1	69000	0.0308208	-50650	-5065	-0.073405797	587400	0	69000	-171620	-17162	-0.248724638	541080	0.049311566	0
RGI60-01.01178	79179.8	0.10734899	-1566476.748	-8800.431171	-0.111144903	335684.5857	1	74105.43066	0.1	-1947995.614	-62838.5682	-0.847961717	304254.7912	0.333333333	71545.55352	0.065979191	-1220441.395	-58116.25691	-0.812297257	305488.5531	1	70000	0.030824	65180	6518	0.093114286	615990	0	70000	5130	513	0.007328571	570040	0.049358269	0
RGI60-01.01179	213021	0.109798284	-4214363.302	-23676.19833	-0.111144903	903688.3439	1	191912.5826	0.1	-1726077.856	-55679.93084	-0.290131736	678414.1843	0.105263158	198174.7536	0.066650326	-3380512.987	-160976.8089	-0.812297257	846242.6213	1	174000	0.0311568	1019190	101919	0.585741379	1310200	0	174000	-453370	-45337	-0.260557471	1170360	0.049698707	0
RGI60-01.01180	14267400	0.366993416	-430635891.3	-2419302.76	-0.16956858	76527626.98	0.859984698	12762665.61	0.1	-495262703.1	-15976216.23	-1.251793059	54177572.7	0.34827044	10913117.2	0.123439521	-281253201.2	-13393009.58	-1.227239599	31587890.6	0.270985401	9082000	0.0596624	-23625940	-2362594	-0.260140277	30626620	0	9010000	-135884720	-13588472	-1.508154495	23241840	0.081587797	0
RGI60-01.01181	326662	0.111877915	-6462613.287	-36306.81622	-0.111144903	1386553.553	1	196187.7826	0.1	120996.0288	3903.097704	0.019894703	956613.2463	0.736842105	227827.1207	0.066807484	-2304561.039	-109741.0019	-0.481685418	695349.386	0.434782609	171000	0.0311472	-800	-80	-0.000467836	902880	0	159000	-1120180	-112018	-0.704515723	819410	0.049612992	0
RGI60-01.01182	37218600	0.787000402	-736325066.6	-4136657.677	-0.111144903	248022222.4	1	32847272.49	0.1	-1081146381	-34875689.7	-1.061752988	138478856.1	0.361077111	30827003.93	0.228983121	-973923778.5	-46377322.79	-1.504438215	108087352.9	0.201876415	26664000	0.1159248	-434814180	-43481418	-1.630716247	83731010	0	27104000	-642667670	-64266767	-2.371117437	59683080	0.141069593	0
RGI60-01.01183	1087370	0.125798872	-21512302.66	-120855.6329	-0.111144903	4633858.153	1	919114.2005	0.1	-5013263.792	-161718.1868	-0.175950047	3547855.58	0.260869565	993849.4186	0.070867402	-11526648.18	-548888.0088	-0.552284882	2535932.154	0.197916667	841000	0.0332912	-1982160	-198216	-0.235690844	3469200	0	841000	-3265280	-326528	-0.388261593	2738940	0.052003295	0
RGI60-01.01184	545568	0.115883894	-10793404.21	-60637.1023	-0.111144903	2318273.297	1	459147.7489	0.1	-5534915.965	-178545.6763	-0.388863229	1843815.298	0.326086957	383928.3385	0.06763482	-5453254.667	-259678.7936	-0.676373082	883168.2213	0.076923077	258000	0.0314256	-2826030	-282603	-1.095360465	1314070	0	258000	-876050	-87605	-0.339554264	1036240	0.049592642	0
RGI60-01.01185	141817	0.108495251	-2805678.128	-15762.23667	-0.111144903	601416.3731	1	92374.44162	0.1	-607958.6455	-19611.56921	-0.212305145	502925.4213	1	98218.60772	0.066120559	-502721.1595	-23939.10283	-0.243732867	228855.8181	0.1	59000	0.0307888					0	63000					0.049352636	0
RGI60-01.01186	601442	0.116906388	-11898803.84	-66847.2126	-0.111144903	2556430.25	1	482080.3722	0.1	-9105704.082	-293732.3897	-0.609301699	1992081.753	0.367346939	515183.273	0.068330471	-466067.3588	-22193.68375	-0.043079201	1628784.759	0.489795918	451000	0.0320432	-691610	-69161	-0.153350333	2408490	0	451000	-1380920	-138092	-0.306190687	2056500	0.050908938	0
RGI60-01.01187	476606	0.11462189	-9429074.299	-52972.32752	-0.111144903	2024524.591	1	282764.341	0.1	-5488605.878	-177051.8025	-0.626146147	1099029.303	0.25	301952.5084	0.067200348	-355046.7128	-16906.98633	-0.055992204	925350.8647	0.444444444	274000	0.0314768	-412490	-41249	-0.150543796	1325530	0	274000	-1474290	-147429	-0.538062044	1123130	0.04987946	0
RGI60-01.01188	171257	0.109034003	-3388112.985	-19034.34261	-0.111144903	726368.1862	1	90576.6137	0.1	-2015243.265	-65007.84725	-0.717711168	323305.2305	0.090909091	99033.16624	0.066124876	-1689331.756	-80444.36934	-0.812297257	422863.6643	1	100000	0.03092	-264700	-26470	-0.2647	886280	0	100000	-263220	-26322	-0.26322	805060	0.049451445	0
RGI60-01.01189	891454	0.122213608	-17636341.13	-99080.56814	-0.111144903	3794909.804	1	727265.6841	0.1	-6251977.876	-201676.7057	-0.277308156	2530849.129	0.08	700838.1913	0.069314442	-7275604.072	-346457.3368	-0.494347113	1666053.28	0.117647059	689000	0.0328048	-101240	-10124	-0.014693759	2973380	0	689000	-2525070	-252507	-0.366483309	2394540	0.051439623	0
RGI60-01.01190	741109	0.119462295	-10811996.27	-60741.55207	-0.081960349	2737396.26	0.742424242	391450.6032	0.1	-10251383.94	-330689.8047	-0.844780419	1334957.613	0	251276.0758	0.066931763	-8670524.06	-412882.0981	-1.643141301	607464.9251	0.083333333	139000	0.0310448	-619180	-61918	-0.445453237	767140	0	117000	-2449540	-244954	-2.093623932	836590	0.049678012	0
RGI60-01.01191	692232	0.118567846	-13694974.38	-76938.05832	-0.111144903	2943718.424	1	252377.1586	0.1	-1709719.819	-55152.25223	-0.218531077	963513.1184	0.24	308712.6632	0.067236177	-85595.51433	-4075.976873	-0.013203141	720757.911	0.103448276	284000	0.0315088	-550310	-55031	-0.193771127	1312720	0	284000	-929730	-92973	-0.327369718	1086600	0.049873012	0
RGI60-01.01192	347477	0.112258829	-6874412.932	-38620.29737	-0.111144903	1475057.126	1	346095.8391	0.1	-2651521.901	-85532.96453	-0.247136645	1514443.271	0.5	322808.1293	0.067310883	-2495053.345	-118812.064	-0.368057844	1019275.66	0.485714286	305000	0.031576	960420	96042	0.314891803	1729550	0	305000	-1726300	-172630	-0.566	1506270	0.050109931	0
RGI60-01.01193	766444	0.119925926	-15163169.2	-85186.34384	-0.111144903	3260574.265	1	340835.4939	0.1	-1745745.093	-56314.35785	-0.165224452	1169344.023	0.060606061	410306.095	0.067774622	-9142589.407	-435361.4003	-1.061064911	1001220.773	0.128205128	274000	0.0314768	-2110750	-211075	-0.770346715	1369360	0	274000	-3246390	-324639	-1.184813869	1207830	0.049808481	0
RGI60-01.01194	2224670	0.14661146	-39708501.03	-223081.4665	-0.100276206	8534185.597	0.785	1737461.845	0.1	-19090850.25	-615833.8791	-0.354444549	6457506.982	0.1875	1691237.89	0.074563561	-14572708.8	-693938.5141	-0.410313959	4594983.42	0.278106509	1719000	0.0361008	3485710	348571	0.202775451	6937160	0	1719000	-14411330	-1441133	-0.838355439	5527180	0.053773611	0
RGI60-01.01195	570479	0.116339765	-11286238.27	-63405.83298	-0.111144903	2424436.231	1	481721.0285	0.1	-1497765.818	-48315.0264	-0.100296694	2104910.191	0.5	460979.8012	0.068043193	-1557636.949	-74173.18802	-0.160903336	1289527.415	0.319148936	221000	0.0313072	563110	56311	0.254800905	1073860	0	221000	-620840	-62084	-0.280923077	984060	0.049976244	0
RGI60-01.01196	384528	0.112936863	-7607422.235	-42738.32716	-0.111144903	1632641.183	1	484753.8916	0.1	-4742391.163	-152980.3601	-0.315583563	2317774.111	0.6875	370721.2874	0.067564823	-3411352.554	-162445.3597	-0.438187299	1248607.356	0.583333333	357000	0.0317424	-418430	-41843	-0.117207283	1616820	0	357000	-2241030	-224103	-0.627739496	1493690	0.05028157	0
RGI60-01.01197	380000	0.112854	-7517841.222	-42235.06304	-0.111144903	1613379.645	1	271268.7906	0.1	-3645290.48	-117590.0155	-0.433481549	1324750.585	0.730769231	288218.9471	0.06712756	-2877435.748	-137020.7499	-0.475405074	803104.8861	0.310344828	316000	0.0316112	505940	50594	0.160107595	1285840	0	264000	-911770	-91177	-0.345367424	1182980	0.050304184	0
RGI60-01.01198	226236	0.110040119	-4475806.123	-25144.97822	-0.111144903	959811.3262	1	211207.4642	0.1	-2680816.577	-86477.95409	-0.409445539	1023537.477	0.714285714	201960.484	0.066670391	-160680.6559	-7651.459803	-0.037885925	570886.1361	0.333333333	152000	0.0310864	43180	4318	0.028407895	793980	0	152000	-1050370	-105037	-0.691032895	755350	0.049674126	0
RGI60-01.01199	300930	0.111407019	-5953536.734	-33446.83558	-0.111144903	1277169.087	1	258585.4525	0.1	1039574.58	33534.66388	0.129685037	1044895.315	0.346153846	175440.324	0.066529834	-2442823.199	-116324.9142	-0.663045482	581870.2695	0.555555556	133000	0.0310256	1005590	100559	0.756082707	764150	0	141000	-419860	-41986	-0.29777305	718820	0.049653501	0
RGI60-01.01200	315982	0.111682471	-6251322.382	-35119.78866	-0.111144903	1341150.364	1	214504.9328	0.1	-2239431.736	-72239.73342	-0.336774229	939997.7233	0.5	263073.922	0.066994292	-4487578.732	-213694.2253	-0.812297257	1123419.779	1	226000	0.0313232	1710300	171030	0.756769912	1046670	0	216000	-1688050	-168805	-0.78150463	977430	0.0499171	0
RGI60-01.01201	599034	0.116862322	-11851164.47	-66579.57567	-0.111144903	2546163.474	1	428389.9103	0.1	-1528634.273	-49310.78301	-0.115107247	1893896.988	0.523809524	356982.6881	0.067492008	-2878162.063	-137055.3363	-0.383927123	1292870.675	0.702702703	306000	0.0315792	269370	26937	0.088029412	1441250	0	306000	-101250	-10125	-0.033088235	1338230	0.05031961	0
RGI60-01.01202	940163	0.123104983	-18599989.89	-104494.3252	-0.111144903	4003313.458	1	460704.0107	0.1	-2882996.639	-92999.89157	-0.201864732	1960008.107	0.444444444	474643.9319	0.068115613	-4023603.217	-191600.1532	-0.403671342	1712120.282	0.695652174	328000	0.0316496	1655860	165586	0.504835366	1640450	0	328000	-1887680	-188768	-0.575512195	1521310	0.050372996	0
RGI60-01.01203	1464410	0.132698702	-54222146.95	-304618.8031	-0.208014697	5860775.237	0.744360902	783139.7034	0.1	-3588775.6	-115766.9549	-0.147824142	3779596.354	0.7125	903937.2096	0.070390867	-13638143.46	-649435.4028	-0.718451897	2760938.806	0.430107527	766000	0.0330512	650020	65002	0.084859008	2836190	0	766000	-5891720	-589172	-0.769154047	2591290	0.051328839	0
RGI60-01.01204	450960	0.114152568	-8921699.151	-50121.90534	-0.111144903	1915337.768	1	290392.3262	0.1	-2370150.669	-76456.47319	-0.263286824	1160795.038	0.322580645	292219.241	0.067148762	-4326256.178	-206012.199	-0.704991903	945982.3403	0.517241379	240000	0.031368	-823250	-82325	-0.343020833	1284710	0	240000	-1901680	-190168	-0.792366667	1286990	0.04965292	0
RGI60-01.01205	2484510	0.151366532	-49153030.77	-276140.6223	-0.111144903	10677268.36	1	1520736.351	0.1	-26848558.32	-866082.5265	-0.569515239	5494171.361	0.125	1307041.543	0.07252732	-23638188.49	-1125628.023	-0.861202943	3156011.698	0.122137405	912000	0.0335184	-1200950	-120095	-0.131683114	3787960	0	887000	-3163020	-316302	-0.35659752	3616580	0.052349055	0
RGI60-01.01206	287888	0.11116835	-5695516.51	-31997.28376	-0.111144903	1221739.522	1	56139.28294	0.1	-369478.4165	-11918.6586	-0.212305145	305645.9344	1	57347.54886	0.065903942	-978248.3899	-46583.25666	-0.812297257	244863.0935	1	47000	0.0307504	185240	18524	0.39412766	320550	0	47000	40750	4075	0.086702128	298250
RGI60-01.01207	201375	0.109585162	-3983961.253	-22381.80479	-0.111144903	854234.8386	1	64694.84194	0.1	-425786.4815	-13735.04779	-0.212305145	352226.0061	1	70329.99081	0.065972749	-1199706.032	-57128.85865	-0.812297257	300298.0601	1	70000	0.030824	129870	12987	0.185528571	420830	0	70000	-243150	-24315	-0.347357143	410490	0.049353168	0
RGI60-01.01208	1057680	0.125255544	-20924921.85	-117555.7407	-0.111144903	4506597.166	1	787491.5989	0.1	-9079273.559	-292879.7922	-0.371914815	3539544.756	0.551282051	788873.2991	0.069781028	-5238823.866	-249467.8031	-0.316233042	2177021.986	0.3	532000	0.0323024	-201790	-20179	-0.037930451	2385240	0	532000	-2860960	-286096	-0.537774436	2203060	0.050979087	0
RGI60-01.01209	2151870	0.145279221	-42572149.97	-239169.3819	-0.111144903	9228054.361	1	721782.0244	0.1	-8811957.113	-284256.6811	-0.393826213	2700542.637	0.197183099	1032565.035	0.071072595	-7993459.651	-380640.9357	-0.368636282	2449448.882	0.117647059	705000	0.032856	438440	43844	0.062190071	2941260	0	705000	-2013690	-201369	-0.285629787	2726090	0.050000977	0
RGI60-01.01210	725523	0.119177071	-14353596.62	-80638.18328	-0.111144903	3085825.775	1	397540.3578	0.1	-3226253.495	-104072.6934	-0.261791517	1927836.816	0.720930233	507663.3313	0.068290616	266094.5175	12671.1675	0.024959785	1648025.663	0.529411765	451000	0.0320432	-4785930	-478593	-1.061181818	2100980	0	451000	-1676030	-167603	-0.371625277	1788270	0.050396337	0
RGI60-01.01211	478875	0.114663413	-9473963.724	-53224.5153	-0.111144903	2034186.176	1	416857.5084	0.1	-1438433.866	-46401.09244	-0.111311639	1553673.204	0.2	424478.5616	0.067849736	-3280362	-156207.7143	-0.367999066	1032667.462	0.146341463	400000	0.03188	998330	99833	0.2495825	1774410	0	400000	-2684360	-268436	-0.67109	1668160	0.050256176	0
RGI60-01.01212	1013580	0.124448513	-20052456.59	-112654.2505	-0.111144903	4317651.954	1	660647.0969	0.1	-1586154.776	-51166.28311	-0.077448737	3041259.926	0.609375	685678.5268	0.069234096	-1075872.719	-51232.03425	-0.07471728	2478528.165	0.701492537	615000	0.032568	-2996940	-299694	-0.487307317	2729880	0	615000	-2466200	-246620	-0.40100813	2446470	0.051045218	0
RGI60-01.01213	3760090	0.174709649	-74388841.05	-417914.8374	-0.111144903	16303286.37	1	2674399.252	0.1	-19237236.7	-620556.0227	-0.23203567	12948417.89	0.718045113	2668526.367	0.07974319	-30337192.18	-1444628.199	-0.541358038	8926986.765	0.56928839	2395000	0.038264	1874010	187401	0.078246764	7890440	0	2395000	-3867440	-386744	-0.161479749	7205720	0.057413491	0
RGI60-01.01214	735335	0.11935663	-14547715.2	-81728.73706	-0.111144903	3127719.61	1	493595.3594	0.1	-3732056.012	-120388.9036	-0.243902017	2305858.036	0.638297872	565605.5648	0.068597709	-4986583.419	-237456.3533	-0.419826763	1749213.303	0.454545455	585000	0.032472	-796730	-79673	-0.136193162	2657720	0	585000	-2952090	-295209	-0.504630769	2478230	0.05019203	0
RGI60-01.01215	1030320	0.124754857	-13182294.53	-74057.83442	-0.071878479	3530582.618	0.615384615	615507.2229	0.1	-425330.361	-13720.33423	-0.022291102	2565101.417	0.40625	728142.1557	0.069459153	-10049303.83	-478538.2778	-0.657204468	2101687.523	0.352941176	680000	0.032776	-2159290	-215929	-0.317542647	2743300	0	680000	-7783140	-778314	-1.144579412	2576600	0.050729745	0
RGI60-01.01216	925949	0.122844866	-18318783.06	-102914.5116	-0.111144903	3942486.227	1	471328.8157	0.1	-4880723.699	-157442.7	-0.334040047	2107303.178	0.541666667	411809.5907	0.067782591	-5485346.26	-261206.9648	-0.63429063	1514293.833	0.725	347000	0.0317104	3755850	375585	1.082377522	1589740	0	347000	-2333570	-233357	-0.672498559	1465160	0.050338371	0
RGI60-01.01217	343808	0.112191686	-6801826.197	-38212.50672	-0.111144903	1459455.499	1	429938.6401	0.1	-6786490.463	-218919.0472	-0.509186723	1683946.851	0.272727273	340844.3305	0.067406475	-8728540.754	-415644.7978	-1.219456393	949201.3796	0.285714286	215000	0.031288	-583980	-58398	-0.271618605	990260	0	215000	-782050	-78205	-0.363744186	942770	0.049407204	0
RGI60-01.01218	170164	0.109014001	-3366489.299	-18912.86123	-0.111144903	721728.5392	1	141706.5466	0.1	-2116997.715	-68290.24887	-0.481913154	601480.6647	0.428571429	155578.2921	0.066424565	373818.2531	17800.8692	0.114417435	447771.5611	0.357142857	135000	0.031032	1660830	166083	1.230244444	726000	0	135000	-1131410	-113141	-0.838081481	663550	0.049449688	0
RGI60-01.01219	861080	0.121657764	-17035428.21	-95704.65286	-0.111144903	3665011.761	1	589208.4399	0.1	-311254.8403	-10040.47872	-0.017040623	2634985.911	0.548387097	517673.8097	0.068343671	-8993632.565	-428268.2174	-0.827293576	1787534.666	0.615384615	469000	0.0321008	825580	82558	0.176029851	1952840	0	469000	-3875150	-387515	-0.826257996	1874810	0.050495317	0
RGI60-01.01220	1213660	0.128109978	-24010797.84	-134892.1227	-0.111144903	5175679.226	1	812499.6832	0.1	2706143.202	87294.94199	0.10743997	3637460.991	0.55	684206.4587	0.069226294	-10466931.39	-498425.3044	-0.728472083	2277032.687	0.558823529	707000	0.0328624	-822230	-82223	-0.116298444	2833120	0	734000	-3946170	-394617	-0.537625341	2642560	0.051539903	0
RGI60-01.01221	915858	0.122660201	-18119144.8	-101792.9483	-0.111144903	3899308.923	1	739789.7677	0.1	-4864132.8	-156907.5097	-0.212097432	3578159.584	0.716216216	579097.486	0.068669217	-6409809.817	-305229.0389	-0.527077127	2027315.097	0.644067797	509000	0.0322288	-1190640	-119064	-0.233917485	2153540	0	509000	-1695880	-169588	-0.333178782	2005690	0.050923146	0
RGI60-01.01222	2918060	0.159300499	-59758515.88	-335721.9993	-0.115049725	10834255.3	0.695167286	1302253.668	0.1	4574940.882	147578.7381	0.113325646	5948279.128	0.592307692	1279089.332	0.072379173	-13135665.34	-625507.8734	-0.489025948	4084082.289	0.5	924000	0.0335568	-3944870	-394487	-0.426933983	3328550	0	816000	-2885750	-288575	-0.353645833	2953210	0.051549728	0
RGI60-01.01223	3891630	0.177116828	-76991201.14	-432534.8379	-0.111144903	16890148.17	1	2483920.512	0.1	-12435780.56	-401154.2116	-0.161500422	9404828.864	0.226720648	2734837.668	0.08009464	-58296123.08	-2776005.861	-1.015053249	7218888.817	0.216911765	1592000	0.0356944	-30261070	-3026107	-1.90082098	8782410	0	2307000	-41570700	-4157070	-1.801937581	8098050	0.052702758	0
RGI60-01.01224	259100	0.11064153	-5125980.686	-28797.6443	-0.111144903	1099413.822	1	175479.9412	0.1	250204.944	8071.127224	0.045994586	736909.0208	0.421052632	145317.1915	0.066370181	-1243437.755	-59211.32165	-0.407462607	411683.38	0.333333333	177000	0.0311664	-2368390	-236839	-1.338073446	1127590	0	177000	171560	17156	0.096926554	979810	0.049512573	0
RGI60-01.01225	80128	0.107366342	-1585235.741	-8905.818767	-0.111144903	339706.0326	1	31005.52984	0.1	-204061.6386	-6582.633504	-0.212305145	168807.1818	1	50358.25186	0.065866899	-859023.2674	-40905.86988	-0.812297257	215019.198	1	44000	0.0307408	-294560	-29456	-0.669454545	282540	0	44000	-99470	-9947	-0.226068182	244300
RGI60-01.01226	595046	0.116789342	-11772266.7	-66136.3298	-0.111144903	2529160.774	1	491362.3564	0.1	7689354.072	248043.6797	0.504808064	2443456.223	0.769230769	515163.9753	0.068330369	-6717555.593	-319883.5997	-0.620935498	1637082.074	0.490909091	416000	0.0319312	-871570	-87157	-0.209512019	1799000	0	416000	-2671790	-267179	-0.642257212	1662420	0.050727514	0
RGI60-01.01227	2454530	0.150817899	-48559912.67	-272808.4981	-0.111144903	10546369.1	1	1751597.402	0.1	-7643530.201	-246565.4904	-0.140766074	7259155.343	0.394285714	1437823.285	0.073220463	-29914033.59	-1424477.79	-0.990718265	4426942.24	0.431506849	1285000	0.034712	-14892570	-1489257	-1.158954864	4476900	0	1117000	-9625820	-962582	-0.861756491	3857580	0.052632375	0
RGI60-01.01229	72598	0.107228543	-1436263.782	-8068.89765	-0.111144903	307771.2693	1	36238.82623	0.1	-238504.3668	-7693.689252	-0.212305145	197299.4546	1	41237.20176	0.065818557	-703434.1838	-33496.8659	-0.812297257	176073.2288	1	29000	0.0306928	49910	4991	0.172103448	340630	0	29000	-199250	-19925	-0.687068966	332880	0.049286253	0
RGI60-01.01230	1039840	0.124929072	-22138545.54	-124373.8514	-0.119608643	4242163.582	0.904255319	99277.09489	0.1	731067.8206	23582.83292	0.237545558	405392.55	0.363636364	180174.7716	0.066554926	204725.7039	9748.843043	0.054107703	445054.8615	0.166666667	69000	0.0308208	-712080	-71208	-1.032	477970	0	69000	-37080	-3708	-0.05373913	396030	0.049312081	0
RGI60-01.01232	555779	0.116070755	-10995416.52	-61772.00291	-0.111144903	2361786.001	1	242258.8741	0.1	1485362.64	47914.92386	0.197783978	1173545.576	0.72	264731.9504	0.067003079	-1492852.437	-71088.21129	-0.26852902	756307.4368	0.346153846	213000	0.0312816	-238400	-23840	-0.111924883	1289840	0	235000	-980950	-98095	-0.417425532	1210880	0.049911493	0
RGI60-01.01233	667661	0.118118197	-11835948.65	-66494.09357	-0.099592598	2495419.459	0.754098361	303886.9215	0.1	-2000019.463	-64516.75688	-0.212305145	1654488.572	1	376615.9068	0.067596064	-1963722.493	-93510.59492	-0.248291677	1188826.333	0.486486486	284000	0.0315088	-312100	-31210	-0.109894366	1414520	0	284000	-1424480	-142448	-0.501577465	1343640	0.049658278	0
RGI60-01.01234	1315070	0.129965782	-28962640.44	-162711.4632	-0.123728367	5092454.646	0.79338843	828376.3611	0.1	4624566.228	149179.5558	0.180086689	3931822.483	0.674698795	831218.642	0.070005459	-5360422.831	-255258.23	-0.307089155	2722166.48	0.541176471	740000	0.032968	-4296560	-429656	-0.580616216	3408910	0	797000	-6391260	-639126	-0.80191468	3156760	0.051282609	0
RGI60-01.01235	1980090	0.142135647	-92446381.58	-519361.6943	-0.262291964	7973387.328	0.605555556	1591658.846	0.1	8100153.044	261295.2595	0.164165368	6325718.435	0.314465409	1209998.614	0.072012993	-6669453.934	-317593.0445	-0.262473891	3374129.726	0.314049587	1036000	0.0339152	-2158130	-215813	-0.208313707	1459910	0	278000	-3879770	-387977	-1.395600719	1407500	0.051941807	0
RGI60-01.01236	466731	0.114441178	-9233709.346	-51874.77161	-0.111144903	1982478.714	1	146956.9616	0.1	-967191.2893	-31199.71901	-0.212305145	800095.6813	1	219592.2787	0.066763839	-1103411.302	-52543.39535	-0.239277062	733013.0982	0.571428571	171000	0.0311472	875330	87533	0.511888889	971370	0	165000	-1427020	-142702	-0.864860606	933230	0.049604563	0
RGI60-01.01237	233668	0.110176124	-4622839.27	-25971.00714	-0.111144903	991377.6227	1	130546.0561	0.1	-859183.5799	-27715.59935	-0.212305145	710747.7904	1	168781.7076	0.066494543	80708.8404	3843.278114	0.022770703	517225.2598	0.444444444	134000	0.0310288	277320	27732	0.206955224	891320	0	134000	-901880	-90188	-0.673044776	862460	0.049562328	0
RGI60-01.01238	80990.4	0.107382124	-1602297.283	-9001.670132	-0.111144903	343363.6215	1	58131.60765	0.1	-382590.8209	-12341.63938	-0.212305145	316492.9905	1	68449.93721	0.065962785	-20106.39429	-957.4473472	-0.013987556	144658.2095	0	34000	0.0307088	195530	19553	0.575088235	265370	0	34000	-316830	-31683	-0.931852941	266590	0.049292328	0
RGI60-01.01239	4485610	0.187986663	-88742378.33	-498552.6872	-0.111144903	19557078.09	1	4316848.94	0.1	-55354290.7	-1785622.28	-0.413640205	20170679.59	0.632794457	3816113.62	0.085825402	-39998100.48	-1904671.451	-0.499112878	12212462.22	0.501319261	3535000	0.041912	-12381230	-1238123	-0.350246959	11675620	0	3535000	-42882050	-4288205	-1.213070721	9961150	0.062070876	0
RGI60-01.01240	441878	0.113986367	-8742022.746	-49112.48734	-0.111144903	1876678.506	1	276151.1538	0.1	87138.93633	2810.93343	0.010178967	1248601.095	0.571428571	301056.9647	0.067195602	-2518698.181	-119938.0086	-0.398389749	908162.0176	0.419354839	261000	0.0314352	2195070	219507	0.841022989	1383120	0	284000	-3214290	-321429	-1.131792254	1306540	0.049966798	0
RGI60-01.01241	613504	0.117127123	-12137435.95	-68187.84242	-0.111144903	2607861.931	1	192187.3386	0.1	-489135.0852	-15778.55114	-0.082099847	771057.1731	0.333333333	292959.1852	0.067152684	-2221433.471	-105782.5462	-0.36108288	933911.4571	0.5	210000	0.031272	780740	78074	0.371780952	1136800	0	210000	-2259860	-225986	-1.07612381	1107340	0.04963684	0
RGI60-01.01242	40032100	0.838487442	-865978791.4	-4865049.39	-0.121528708	284220704.3	0.778323778	37774713.79	0.1	-1284767043	-41444098.17	-1.097138641	158162438	0.342418629	33610603.77	0.2437362	-1717127747	-81767987.94	-2.432803306	165607602.6	0.253123141	26887000	0.1166384	-565988800	-56598880	-2.105064901	70911450	0	26094000	-895175170	-89517517	-3.430578562	62679670	0.13927114	0
RGI60-01.01243	1096630	0.125968329	-21695500.58	-121884.8347	-0.111144903	4673558.626	1	718460.8393	0.1	-126105.2033	-4067.909784	-0.005661978	3490456.35	0.728571429	795001.3115	0.069813507	-6548536.554	-311835.074	-0.392244729	2456092.306	0.453333333	790000	0.033128	1816140	181614	0.229891139	3126730	0	790000	-5984990	-598499	-0.757593671	2821370	0.051593727	0
RGI60-01.01244	1543040	0.134137633	-30527183.47	-171501.0307	-0.111144903	6592752.539	1	846038.1681	0.1	-18592509.52	-599758.3717	-0.708902263	3170274.247	0.176470588	766718.5618	0.069663608	-9252576.398	-440598.8761	-0.574655288	2383904.723	0.459459459	399000	0.0318768	-1927410	-192741	-0.48306015	1545400	0	340000	-2814010	-281401	-0.82765	1411440	0.050270267	0
RGI60-01.01245	80069600	1.571173734	-994116519.5	-5584924.267	-0.06975087	607188222.2	0.865432099	70113090.74	0.1	-489764278.7	-15798847.7	-0.225333779	320555385.5	0.592244083	67569473.41	0.423718209	-937957780	-44664656.19	-0.661018267	242253056.1	0.415111111	64295000	0.236344	-391241250	-39124125	-0.608509604	139298150	0	61168000	-777523160	-77752316	-1.271127321	112236130	0.285026822	0
RGI60-01.01246	602229	0.116920791	-11914373.69	-66934.68364	-0.111144903	2559785.771	1	434147.1194	0.1	488670.5168	15763.56506	0.03630927	1844875.579	0.444444444	404389.378	0.067743264	-2145545.963	-102168.8554	-0.252649701	1349989.642	0.571428571	360000	0.031752	-205310	-20531	-0.057030556	1674520	0	360000	-1685470	-168547	-0.468186111	1531460	0.050269048	0
RGI60-01.01247	605281	0.116976642	-11974753.82	-67273.89788	-0.111144903	2572798.804	1	337342.4469	0.1	1333753.399	43024.30318	0.127538955	1464528.446	0.486486486	462011.1807	0.068048659	-5373654.876	-255888.3274	-0.553857435	1475777.881	0.5	524000	0.0322768	399090	39909	0.076162214	1453020	0	286000	-2193700	-219370	-0.767027972	1393020	0.050686033	0
RGI60-01.01248	1027210	0.124697943	-20322109.69	-114169.1556	-0.111144903	4376038.919	1	591005.4457	0.1	-3388781.155	-109315.5211	-0.184965337	2883934.889	0.736842105	748764.578	0.069568452	-7288646.578	-347078.4085	-0.463534759	2116240.439	0.328947368	561000	0.0323952	54550	5455	0.009723708	2450220	0	561000	-3911790	-391179	-0.69728877	2219080	0.050966672	0
RGI60-01.01249	618842	0.117224809	-12243041.84	-68781.13391	-0.111144903	2630624.988	1	200993.6565	0.1	-3467540.555	-111856.1469	-0.556515807	800239.3943	0.3	197786.2245	0.066648267	-606329.8679	-28872.85085	-0.14598009	523977.0251	0.25	175000	0.03116	2138740	213874	1.222137143	1309410	0	249000	-1412230	-141223	-0.567160643	1177860	0.049613135	0
RGI60-01.01250	689864	0.118524511	-13648126.36	-76674.86719	-0.111144903	2933612.255	1	555316.0704	0.1	-10754099.63	-346906.4398	-0.624700883	2099565.537	0.2	366442.3447	0.067542144	-12086945.47	-575568.8321	-1.570694109	1034887.061	0.285714286	286000	0.0315152	-8705670	-870567	-3.043940559	1624770	0	286000	-7285150	-728515	-2.547255245	1434580	0.049889671	0
RGI60-01.01251	8620870	0.263661914	-349252289.2	-1962091.513	-0.227597854	39981841.79	0.41540404	2369617.599	0.1	-58434378.97	-1884979.967	-0.795478548	9192618.219	0.230769231	2224815.465	0.077391522	-61591867.88	-2932946.089	-1.318287352	6014175.986	0.230769231	1839000	0.0364848	-34423740	-3442374	-1.871872757	7826480	0	1839000	-39643770	-3964377	-2.155724307	7278130	0.054354342	0
RGI60-01.01252	783211	0.120232761	-15494884.06	-87049.91043	-0.111144903	3332198.723	1	421833.7351	0.1	-2387333.521	-77010.75874	-0.182561878	1647579.244	0.282051282	441171.5108	0.067938209	-1578602.569	-75171.5509	-0.170390764	1233258.401	0.318181818	386000	0.0318352	-396050	-39605	-0.102603627	1605880	0	336000	-2171560	-217156	-0.646297619	1515770	0.050060712	0
RGI60-01.01253	1447160	0.132383028	-18947124.58	-106444.5201	-0.073554078	5491069.661	0.792	1056720.182	0.1	-3283515.616	-105919.8586	-0.100234537	4477235.69	0.438095238	1077795.966	0.071312319	-13853789.55	-659704.2644	-0.612086411	3122011.631	0.358490566	968000	0.0336976	-2176800	-217680	-0.224876033	3564280	0	968000	-5844760	-584476	-0.603797521	3193550	0.05247107	0
RGI60-01.01254	1648710	0.136071393	-32617736.84	-183245.7126	-0.111144903	7048618.403	1	1022423.652	0.1	-6584100.677	-212390.3444	-0.207732229	3930105.22	0.252525253	1063986.531	0.071239129	-14230042.86	-677621.0888	-0.636869987	2789541.782	0.228571429	895000	0.033464	-579810	-57981	-0.06478324	3223890	0	855000	-11087130	-1108713	-1.296740351	3046610	0.051725236	0
RGI60-01.01255	1093320	0.125907756	-21630016.22	-121516.9451	-0.111144903	4659367.138	1	318805.848	0.1	-2098207.774	-67684.12173	-0.212305145	1735713.5	1	318805.848	0.067289671	-785964.0391	-37426.859	-0.117397028	908435.6482	0.34375	301000	0.0315632	130310	13031	0.043292359	1301330	0	301000	-1976000	-197600	-0.656478405	1288370	0.050106677	0
RGI60-01.01256	1137320	0.126712957	-22500503.1	-126407.3208	-0.111144903	4848060.78	1	429743.0704	0.1	-2828336.609	-91236.6648	-0.212305145	2339702.53	1	429743.0704	0.067877638	-3760658.537	-179078.9779	-0.416711729	1130361.747	0.238095238	417000	0.0319344	-1721910	-172191	-0.412928058	1812500	0	417000	-1003010	-100301	-0.240529976	1712750	0.050293128	0
RGI60-01.01258	194100	0.10945203	-3840034.161	-21573.22562	-0.111144903	823345.199	1	106463.5258	0.1	-700685.3822	-22602.75426	-0.212305145	579632.338	1	106463.5258	0.066164257	-699580.5663	-33313.3603	-0.31290867	248256.0336	0.1	123000	0.0309936	-396230	-39623	-0.322138211	720420	0	123000	-506060	-50606	-0.411430894	691770	0.049604561	0
RGI60-01.01259	549628	0.115958193	-10873726.41	-61088.35061	-0.111144903	2335573.837	1	504345.812	0.1	-3319331.531	-107075.2107	-0.212305145	2745871.321	1	504345.812	0.068273033	-4366642.995	-207935.3807	-0.412287315	1297974.006	0.211538462	336000	0.0316752	-805450	-80545	-0.239717262	1586160	0	336000	-1332120	-133212	-0.396464286	1525050	0.050287565	0
RGI60-01.01260	366648	0.112609658	-7253688.022	-40751.0563	-0.111144903	1556587.129	1	224938.2304	0.1	-1480421.851	-47755.54358	-0.212305145	1224658.599	1	224938.2304	0.066792173	-1848812.76	-88038.70288	-0.391390573	665005.9115	0.391304348	201000	0.0312432	-643280	-64328	-0.320039801	843660	0	201000	-2084410	-208441	-1.0370199	868250	0.049841514	0
RGI60-01.01261	1123940	0.126468102	-22235795.96	-124920.202	-0.111144903	4790670.338	1	512856.5475	0.1	-3375344.591	-108882.0836	-0.212305145	2792207.354	1	512856.5475	0.06831814	-8830528.05	-420501.3357	-0.819919991	1612898.845	0.470588235	468000	0.0320976	-1925760	-192576	-0.411487179	1952180	0	468000	-2501870	-250187	-0.534587607	1820830	0.050639562	0
RGI60-01.01262	738433	0.119413324	-14609005.39	-82073.06397	-0.111144903	3140947.936	1	639198.5753	0.1	-4206859.529	-135705.1461	-0.212305145	3480066.641	1	639198.5753	0.068987752	-3977687.746	-189413.7022	-0.296329982	1712074.385	0.262295082	586000	0.0324752	-3280520	-328052	-0.5598157	2172940	0	586000	-4598830	-459883	-0.784783276	1990940	0.051180544	0
RGI60-01.01263	3304960	0.166380768	-65384643.49	-367329.4578	-0.111144903	14282735.2	1	1953122.657	0.1	-12854397.65	-414657.9886	-0.212305145	10633623.52	1	1851038.195	0.075410502	-19289714.8	-918557.8477	-0.496239273	4990363.643	0.266304348	1680000	0.035976	-12971290	-1297129	-0.772100595	5813440	0	1680000	-15165360	-1516536	-0.9027	5376690	0.054232957	0
RGI60-01.01264	1515340	0.133630721	-29979172.41	-168422.3169	-0.111144903	6473355.369	1	803526.5189	0.1	-5288377.233	-170592.814	-0.212305145	4374737.275	1	803526.5189	0.069858691	-9777874.596	-465613.076	-0.57946199	1883884.185	0.1	608000	0.0325456	-5501420	-550142	-0.904838816	2713000	0	732000	-9255360	-925536	-1.264393443	2555340	0.051205613	0
RGI60-01.01265	974683	0.123736699	-19282926.41	-108331.0472	-0.111144903	4151079.324	1	849431.9423	0.1	-5590501.918	-180338.7716	-0.212305145	4624665.762	1	849431.9423	0.070101989	-6090166.571	-290007.932	-0.34141397	2434425.457	0.34939759	815000	0.033208	-1776800	-177680	-0.21801227	2905700	0	815000	-8002650	-800265	-0.981920245	2692140	0.052190439	0
RGI60-01.01266	214479	0.109824966	-4243208.072	-23838.2476	-0.111144903	909879.9864	1	128569.644	0.1	-846175.9039	-27295.9969	-0.212305145	699987.3694	1	128569.644	0.066281419	-846474.2791	-40308.299	-0.313513344	341008.4901	0.25	153000	0.0310896	-119810	-11981	-0.07830719	770940	0	153000	-805530	-80553	-0.526490196	750910	0.049636577	0
RGI60-01.01267	2400260	0.149824757	-47486246.24	-266776.6643	-0.111144903	10309559.9	1	1367845.708	0.1	-9002421.118	-290400.6812	-0.212305145	7447128.957	1	1016113.634	0.070985402	-14640623.08	-697172.5277	-0.686116694	2865086.391	0.32038835	827000	0.0332464	-5357900	-535790	-0.647871826	3248810	0	884000	-6914680	-691468	-0.78220362	3008510	0.051458532	0
RGI60-01.01268	5441030	0.205470849	-107644209.5	-604742.7502	-0.111144903	23908617.88	1	4476883.188	0.1	-29464425.35	-950465.3338	-0.212305145	24374040.31	1	4009950.571	0.086852738	-83630741.94	-3982416.283	-0.993133509	10362182.18	0.186567164	3319000	0.0412208	-28737270	-2873727	-0.865841217	10741820	0	3319000	-53448000	-5344800	-1.610364568	10148490	0.059734421	0
RGI60-01.01269	327875	0.111900112	-6486611.028	-36441.63499	-0.111144903	1391710.611	1	279482.1078	0.1	-1839400.17	-59335.48937	-0.212305145	1521618.473	1	279482.1078	0.067081255	-2957367.726	-140827.0346	-0.50388569	840729.7774	0.413793103	267000	0.0314544	-569730	-56973	-0.213382022	1021910	0	267000	-2286610	-228661	-0.85640824	983040	0.050163654	0
RGI60-01.01270	22386000	0.515563794	-442879983.1	-2488089.793	-0.111144903	120618715.9	1	18038235.29	0.1	-118717914.8	-3829610.156	-0.212305145	98207760.97	1	17839259.22	0.160148074	-386234092.5	-18392099.64	-1.0309901	50182205.96	0.210880538	16602000	0.0837264	-168138420	-16813842	-1.012760029	42757280	0	16163000	-310301720	-31030172	-1.919827507	37620150	0.108523258	0
RGI60-01.01271	14104900	0.364019677	-279048417.5	-1567687.739	-0.111144903	67989574.31	1	11557223.63	0.1	-76063399.15	-2453658.037	-0.212305145	62922399.99	1	11108692.09	0.124476068	-215351036.8	-10254811.28	-0.923133992	35404799.75	0.453561767	11217000	0.0664944	-44410340	-4441034	-0.395919943	34782470	0	11188000	-201515700	-20151570	-1.801177154	27521750	0.088594361	0
RGI60-01.01272	384826	0.112942316	-7613317.805	-42771.44835	-0.111144903	1633908.868	1	199561.8702	0.1	-1313408.365	-42368.01176	-0.212305145	1086498.991	1	199561.8702	0.066657678	-1693497.059	-80642.71709	-0.404098824	623847.1266	0.470588235	184000	0.0311888	6390	639	0.003472826	1119870	0	199000	-936320	-93632	-0.470512563	1005740	0.049771615	0
RGI60-01.01273	2901080	0.158989762	-57394365.3	-322440.2545	-0.111144903	12502172.76	1	1196422.317	0.1	-7874205.011	-254006.6132	-0.212305145	6513827.712	1	1196422.317	0.071941038	-25351891.22	-1207232.915	-1.009035771	4088758.876	0.591666667	993000	0.0337776	6062080	606208	0.61048137	4720960	0	1075000	-9898060	-989806	-0.920749767	3956000	0.052784423	0
RGI60-01.01274	531330	0.115623339	-10511722.57	-59054.62118	-0.111144903	2257607.982	1	312243.5284	0.1	-2055018.133	-66290.90752	-0.212305145	1699985.465	1	312243.5284	0.067254891	-2509804.236	-119514.4874	-0.382760495	951094.2464	0.433333333	358000	0.0317456	2994420	299442	0.836430168	1497370	0	358000	-2928530	-292853	-0.81802514	1381100	0.050189871	0
RGI60-01.01275	4375890	0.185978783	-86571700.59	-486357.8685	-0.111144903	19062309.27	1	3978460.049	0.1	-26184073.65	-844647.537	-0.212305145	21660414.52	1	2810812.525	0.080497306	-58343423.49	-2778258.262	-0.988418202	7009933.149	0.148409894	2281000	0.0378992	-12399420	-1239942	-0.543595791	8799300	0	2328000	-42592640	-4259264	-1.829580756	7707830	0.057480193	0
RGI60-01.01277	53313200	1.081531595	-1054737296	-5925490.429	-0.111144903	440734819.8	1	49593788.16	0.1	-561762187	-18121360.87	-0.365395779	238019404.8	0.694169861	46203072.89	0.310476286	-1125715195	-53605485.49	-1.160214724	174214986.6	0.32250379	43656000	0.1702992	-343533430	-34353343	-0.786910001	125580930	0	43647000	-857952830	-85795283	-1.965662772	86214560	0.20383623	0
RGI60-01.01278	5782330	0.21171664	-114396418	-642676.5055	-0.111144903	25482785.02	1	2667121.099	0.1	14400890.71	464544.8615	0.174174642	10544289.31	0.304511278	2357122.101	0.078092747	-28961369.66	-1379112.841	-0.585083327	6224148.99	0.237288136	2275000	0.03788	-4273050	-427305	-0.187826374	8719830	0	2275000	-28113280	-2811328	-1.235748571	6977140	0.057206882	0
RGI60-01.01279	512461	0.115278036	-10138422.19	-56957.42801	-0.111144903	2177224.961	1	269560.9233	0.1	-1774104.297	-57229.17086	-0.212305145	1467603.36	1	269560.9233	0.067028673	-1041422.869	-49591.5652	-0.18397164	791883.3885	0.384615385	303000	0.0315696	1104530	110453	0.364531353	1498920	0	303000	-2468830	-246883	-0.81479538	1360160	0.049970727	0
RGI60-01.01280	128879	0.108258486	-2549715.418	-14324.24392	-0.111144903	546515.0945	1	124064.1501	0.1	2032996.398	65580.52898	0.528601767	515743.0525	0.384615385	124064.1501	0.06625754	-517907.0503	-24662.24049	-0.198786196	344070.5591	0.307692308	119000	0.0309808	403220	40322	0.338840336	634420	0	119000	-372210	-37221	-0.312781513	563980	0.04952951	0
RGI60-01.01281	371792	0.112703793	-7355455.852	-41322.78568	-0.111144903	1578466.131	1	292332.1223	0.1	-1923972.021	-62063.61357	-0.212305145	1591579.372	1	292332.1223	0.06714936	-2181861.345	-103898.1593	-0.355411367	966580.1704	0.555555556	245000	0.031384	-755010	-75501	-0.308167347	1332150	0	263000	-1403240	-140324	-0.533551331	1199900	0.049857878	0
RGI60-01.01282	31313400	0.678935225	-619497814	-3480324.798	-0.111144903	191802323.4	1	26954522.72	0.1	-177400099.4	-5722583.85	-0.212305145	146751790.4	1	24840040.42	0.197252214	-603527728.1	-28739415.63	-1.156979423	81445266.97	0.350444624	21098000	0.0981136	-174136720	-17413672	-0.825370746	63796110	0	20978000	-369457510	-36945751	-1.761166508	46247570	0.124819791	0
RGI60-01.01283	2121040	0.144715034	-41962215.65	-235742.7845	-0.111144903	9094083.576	1	727804.658	0.1	-4790016.874	-154516.6733	-0.212305145	3962475.528	1	727804.658	0.069457365	-8351733.863	-397701.6125	-0.546440048	2029930.577	0.309859155	538000	0.0323216	-1183920	-118392	-0.22005948	2541840	0	538000	-3920920	-392092	-0.728795539	2227630	0.05106667	0
RGI60-01.01284	7093600	0.235712876	-140338311.8	-788417.4821	-0.111144903	31635115.88	1	6616953.742	0.1	-43549213	-1404813.323	-0.212305145	36025487.03	1	5502629.683	0.094763937	-58416280.16	-2781727.626	-0.505526955	16417384.99	0.397810219	5243000	0.0473776	-30614500	-3061450	-0.583911883	15997210	0	5243000	-40760560	-4076056	-0.77742819	14142540	0.068240756	0
RGI60-01.01286	26667600	0.593917092	-527586269.9	-2963967.809	-0.111144903	152757873.8	1	14149352.01	0.1	-93123387.09	-3003980.229	-0.212305145	77035040.19	1	12936092.46	0.13416129	-191368847.3	-9112802.251	-0.704447829	42487608.6	0.51578137	12274000	0.0698768	-16262360	-1626236	-0.132494378	32577040	0	11915000	-80317130	-8031713	-0.67408418	28028810	0.095298773	0
RGI60-01.01288	3511500	0.170160448	-45031390.43	-252985.3395	-0.072044807	13738312.76	0.8375	2793880.706	0.1	-33923100.12	-1094293.552	-0.391675117	11549259.89	0.381294964	2007344.576	0.076238926	-21720972.64	-1034332.031	-0.515273782	5792155.04	0.354679803	1598000	0.0357136	-6552170	-655217	-0.410023154	5597770	0	1406000	-12727190	-1272719	-0.905205548	5219380	0.054405744	0
RGI60-01.01289	10580700	0.299526809	-209326375.3	-1175990.873	-0.111144903	48916771.12	1	7379402.042	0.1	-48567235.6	-1566685.019	-0.212305145	40176577.16	1	7755945.919	0.106706513	-97350088.2	-4635718.486	-0.59769866	24283014.58	0.460543338	6886000	0.0526352	-76320620	-7632062	-1.108344757	20520200	0	6886000	-52110650	-5211065	-0.756762271	17772380	0.072788114	0
RGI60-01.01290	762439	0.119852634	-15083935.11	-84741.20851	-0.111144903	3243467.873	1	639942.8268	0.1	-4211757.79	-135863.1545	-0.212305145	3484118.66	1	698326.9948	0.069301133	-11912231.16	-567249.1027	-0.812297257	2982937.195	1	674000	0.0327568	-3098790	-309879	-0.459761128	2616900	0	674000	-1638050	-163805	-0.243034125	2343310	0.051742171	0
RGI60-01.01291	1943830	0.141472089	-38456329.74	-216046.7963	-0.111144903	8325131.038	1	1450176.27	0.1	-9544276.373	-307879.883	-0.212305145	7895371.259	1	1599449.357	0.074077082	-16823289.99	-801109.0471	-0.500865528	4682191.719	0.375	1397000	0.0350704	-1371020	-137102	-0.098140301	4939630	0	1397000	-10250080	-1025008	-0.73372083	4560280	0.053494443	0
RGI60-01.01292	5021650	0.197796192	-99347282.56	-558130.8009	-0.111144903	21988763.26	1	4352707.245	0.1	-28647166.4	-924102.1421	-0.212305145	23697974.1	1	3704973.902	0.085236362	-21673320.29	-1032062.871	-0.278561442	10934083.94	0.389333333	3553000	0.0419696	-17155360	-1715536	-0.482841542	8365090	0	2469000	-18066600	-1806660	-0.731737546	7515580	0.061551188	0
RGI60-01.01294	535770	0.115704591	-10599562.61	-59548.10455	-0.111144903	2276524.966	1	518601.3684	0.1	-3413153.897	-110101.7386	-0.212305145	2823484.582	1	518601.3684	0.068348587	-1789142.975	-85197.28453	-0.164282799	1515320.967	0.377358491	288000	0.0315216	290910	29091	0.101010417	1380790	0	288000	-2371720	-237172	-0.823513889	1346750	0.04994834	0
RGI60-01.01295	395514	0.113137906	-7824766.982	-43959.36507	-0.111144903	1679377.951	1	203749.4887	0.1	1541026.186	49710.52214	0.243978635	798121.1914	0.285714286	203749.4887	0.066679872	96615.31448	4600.729261	0.022580323	492884.3937	0.142857143	210000	0.031272	342730	34273	0.163204762	1027300	0	210000	-1284960	-128496	-0.611885714	969010	0.049798934	0
RGI60-01.01296	612940	0.117116802	-12126277.89	-68125.15669	-0.111144903	2605456.918	1	514993.521	0.1	-3389408.997	-109335.7741	-0.212305145	2803841.939	1	514993.521	0.068329466	-4215261.349	-200726.7309	-0.389765546	1674564.873	0.529411765	510000	0.032232					0	492000					0.051064597	0
RGI60-01.01297	137128	0.108409442	-2712911.924	-15241.07822	-0.111144903	581518.2135	1	108499.4885	0.1	-714084.9881	-23034.99962	-0.212305145	590716.9775	1	108499.4885	0.066175047	-1850810.575	-88133.83692	-0.812297257	463286.8263	1	112000	0.0309584	-230620	-23062	-0.205910714	911610	0	127000	-1101060	-110106	-0.866976378	900990	0.049582544	0
RGI60-01.01298	893242	0.122246329	-17671714.55	-99279.29522	-0.111144903	3802557.796	1	715941.0632	0.1	-4711937.105	-151997.9711	-0.212305145	3897885.113	1	715941.0632	0.069394488	-5467087.037	-260337.478	-0.363629761	2185634.883	0.436619718	624000	0.0325968	1521250	152125	0.243790064	2757150	0	638000	-3775610	-377561	-0.591788401	2602260	0.051470233	0
RGI60-01.01299	448069	0.114099663	-8864504.207	-49800.58543	-0.111144903	1903031.28	1	369665.4588	0.1	-2432938.242	-78481.87878	-0.212305145	2012614.673	1	369665.4588	0.067559227	-6305843.006	-300278.2384	-0.812297257	1578710.152	1	410000	0.031912	-1113820	-111382	-0.271663415	2391350	0	410000	-2587940	-258794	-0.631204878	2223300	0.050757091	0
RGI60-01.01300	2007080	0.142629565	-39707654.63	-223076.7114	-0.111144903	8599371.528	1	1059781.744	0.1	-6974910.615	-224997.1166	-0.212305145	5769898.801	1	1059781.744	0.071216843	-7010157.537	-333817.0256	-0.314986579	3155475.612	0.401869159	928000	0.0335696	-3087200	-308720	-0.332672414	3086590	0	771000	-6129160	-612916	-0.794962387	2965880	0.051740693	0
RGI60-01.01301	2067680	0.143738542	-40906552.47	-229812.0925	-0.111144903	8862345.262	1	1525922.87	0.1	-10042799.56	-323961.276	-0.212305145	8307767.7	1	1525922.87	0.073687391	-14893932.51	-709234.8815	-0.46479078	4466942.235	0.375796178	1408000	0.0351056	-5110260	-511026	-0.362944602	4961450	0	1408000	-10923140	-1092314	-0.775791193	4567510	0.054164108	0
RGI60-01.01302	856601	0.121575798	-16946816.6	-95206.83484	-0.111144903	3645860.561	1	261587.2771	0.1	-1721626.068	-55536.32476	-0.212305145	1424191.467	1	261587.2771	0.066986413	-1528374.548	-72779.74039	-0.278223548	919475.6134	0.653846154	302000	0.0315664	1186340	118634	0.392827815	1591930	0	302000	-2592680	-259268	-0.858503311	1552720	0.050023852	0
RGI60-01.01303	1973820	0.142020905	-39049645.69	-219380.0319	-0.111144903	8455132.706	1	1718963.444	0.1	-10984728.06	-354346.0664	-0.206139385	8131305.583	0.666666667	1743220.853	0.074839071	-17368450.85	-827069.0883	-0.474448827	4805769.449	0.295454545	1665000	0.035928	-257190	-25719	-0.015446847	5843760	0	1665000	-7946440	-794644	-0.477263664	5284740	0.055457232	0
RGI60-01.01304	1502030	0.133387149	-15912905.19	-89398.34378	-0.059518348	5893718.622	0.862318841	898791.0459	0.1	-5386604.207	-173761.426	-0.193327945	4258130.781	0.67032967	898791.0459	0.070363593	-3701711.447	-176271.9737	-0.196121195	2556148.544	0.340659341	800000	0.03316	-1616850	-161685	-0.20210625	3028000	0	800000	-3976920	-397692	-0.497115	2787730	0.051648112	0
RGI60-01.01305	405834	0.113326762	-5810732.945	-32644.56711	-0.080438226	1557430.402	0.815789474	370903.3551	0.1	-2633773.198	-84960.42575	-0.229063514	1455517.585	0.289473684	261132.6784	0.066984003	-617528.5887	-29406.12327	-0.112609894	738263.8062	0.333333333	224000	0.0313168	642620	64262	0.286883929	1219030	0	224000	875840	87584	0.391	1151970	0.049783551	0
RGI60-01.01306	52742400	1.071085941	-1043444708	-5862048.919	-0.111144903	432885468.7	1	46634479.94	0.1	-239433768.8	-7723669.961	-0.165621445	218568552.4	0.647147147	42921329.57	0.293083047	-986954493.6	-46997833.03	-1.094976169	144667738.7	0.186654223	40313000	0.1596016	-402848280	-40284828	-0.999301168	107434350	0	40313000	-806064350	-80606435	-1.999514673	83098680	0.196257058	0
RGI60-01.01307	1608040	0.135327132	-31813130	-178725.4494	-0.111144903	6873092.477	1	1670076.11	0.1	-10991538.26	-354565.7504	-0.212305145	9092598.737	1	1021400.503	0.071013423	-17121529.06	-815310.9076	-0.798228418	3051257.967	0.396039604	917000	0.0335344	-9059620	-905962	-0.987962923	3854030	0	917000	-10230980	-1023098	-1.1157012	3226980	0.051868801	0
RGI60-01.01308	224263	0.110004013	-4436772.7	-24925.68933	-0.111144903	951431.6971	1	206297.7739	0.1	-1357740.442	-43798.07876	-0.212305145	1123172.092	1	206297.7739	0.066693378	-2150578.941	-102408.521	-0.496411178	585091.6612	0.333333333	157000	0.0311024	-1013540	-101354	-0.645566879	846710	0	157000	-128390	-12839	-0.08177707	721580	0.049785861	0
RGI60-01.01309	655983	0.117904488	-10217952.03	-57404.22489	-0.087508708	2436407.545	0.75	413919.5326	0.1	6132339.825	197817.4137	0.47791273	1809405.995	0.488372093	413919.5326	0.067793774	-2922431.042	-139163.383	-0.336208785	1165019.293	0.325581395	368000	0.0317776	-368610	-36861	-0.100165761	1878610	0	368000	-2878990	-287899	-0.782334239	1627040	0.050492253	0
RGI60-01.01310	20790100	0.486358832	-411307028.4	-2310713.643	-0.111144903	109537263.7	1	17279686.05	0.1	-394711615	-12732632.74	-0.73685556	75398582.48	0.466473988	16515454.43	0.153131908	-316487960.1	-15070855.24	-0.912530461	46079040.67	0.233474833	14753000	0.0778096	-45226050	-4522605	-0.306554938	41512450	0	14994000	-234023390	-23402339	-1.560780245	36388710	0.102878242	0
RGI60-01.01311	332791	0.111990075	-6583868.153	-36988.02333	-0.111144903	1412611.588	1	186201.9257	0.1	-5900438.569	-190336.728	-1.022206013	772339.4351	0.333333333	186201.9257	0.06658687	-1303799.205	-62085.67644	-0.333431978	527125.726	0.333333333	124000	0.0309968	406700	40670	0.327983871	979580	0	142000	-838060	-83806	-0.590183099	909700	0.049560007	0
RGI60-01.01312	639175	0.117596902	-12645305.69	-71041.04321	-0.111144903	2717343.858	1	319980.3239	0.1	-6049701.941	-195151.6755	-0.609886487	1237667.707	0.242424242	319980.3239	0.067295896	1567282.326	74632.49171	0.233240878	1029579.586	0.515151515	193000	0.0312176	-589070	-58907	-0.305217617	1377900	0	193000	-1775580	-177558	-0.919989637	1328970	0.049855553	0
RGI60-01.01313	758690	0.119784027	-15009765.68	-84324.52627	-0.111144903	3227455.612	1	736069.2346	0.1	-4844409.85	-156271.2855	-0.212305145	4007471.368	1	736069.2346	0.069501167	-11355785.1	-540751.6714	-0.734647837	2379030.879	0.513513514	643000	0.0326576	-5790850	-579085	-0.900598756	2475290	0	643000	-3307890	-330789	-0.514446345	2191000	0.051224884	0
RGI60-01.01314	1350080	0.130606464	-26709702.83	-150054.5103	-0.111144903	5761889.741	1	1315828.694	0.1	-8660073.243	-279357.2014	-0.212305145	7163926.391	1	1202976.466	0.072159263	-15603297.86	-743014.1839	-0.617646484	3587361.015	0.398305085	1099000	0.0341168	-5787230	-578723	-0.526590537	3878260	0	1099000	-6077080	-607708	-0.552964513	3589340	0.053052125	0
RGI60-01.01315	1927060	0.141165198	-38124555.54	-214182.8963	-0.111144903	8252458.972	1	1454693.845	0.1	-9574008.613	-308838.9875	-0.212305145	7919966.846	1	1166540.843	0.071782666	-6826208.645	-325057.5545	-0.278650813	3901425.205	0.573913043	1092000	0.0340944	-3635220	-363522	-0.332895604	4062810	0	1092000	-2566180	-256618	-0.234998168	3697730	0.053029978	0
RGI60-01.01316	477770	0.114643191	-9452102.633	-53101.70019	-0.111144903	2029480.968	1	150447.3696	0.1	-990163.2686	-31940.7506	-0.212305145	819098.935	1	150447.3696	0.066397371	-1345710.974	-64081.47495	-0.425939484	404897.6634	0.266666667	151000	0.0310832	510300	51030	0.33794702	648090	0	151000	-1376480	-137648	-0.911576159	643230	0.049719424	0
RGI60-01.01317	346939	0.112248984	-6863769.252	-38560.50141	-0.111144903	1472769.362	1	105434.1207	0.1	-693910.394	-22384.20626	-0.212305145	574027.8222	1	146627.6217	0.066377126	-1474128.133	-70196.57779	-0.478740478	400854.4917	0.285714286	128000	0.0310096	-913090	-91309	-0.713351563	933030	0	174000	-746020	-74602	-0.428747126	879290	0.049606493	0
RGI60-01.01318	646578	0.117732378	-12791765.11	-71863.84893	-0.111144903	2748921.885	1	350545.6818	0.1	-2307102.204	-74422.65176	-0.212305145	1908518.543	1	350545.6818	0.067457892	-4789141.109	-228054.3385	-0.650569527	1165019.034	0.558823529	361000	0.0317552	-3015920	-301592	-0.835434903	1558180	0	361000	-3667420	-366742	-1.015905817	1490350	0.050466119	0
RGI60-01.01319	566913	0.116274508	-11215689.26	-63009.49025	-0.111144903	2409237.322	1	475913.7737	0.1	-3132207.222	-101038.9427	-0.212305145	2591075.312	1	492654.7324	0.06821107	-2537045.765	-120811.7031	-0.245225906	1408096.743	0.346938776	412000	0.0319184	-2263280	-226328	-0.549339806	1550100	0	383000	-2250590	-225059	-0.58762141	1437230	0.050364207	0
RGI60-01.01320	15471600	0.389030272	-306086927	-1719589.477	-0.111144903	75880557.12	1	13231755.44	0.1	-87084262.4	-2809169.755	-0.212305145	72039257.41	1	12609115.61	0.132428313	-215089350.6	-10242350.03	-0.812297257	54464739.63	1	10800000	0.06516	-158095630	-15809563	-1.463848426	33061050	0	11390000	-249101740	-24910174	-2.187021422	28933950	0.091143686	0
RGI60-01.01321	616468	0.117181365	-12196075.11	-68517.27591	-0.111144903	2620501.279	1	227721.2408	0.1	-1498738.121	-48346.39101	-0.212305145	1239810.482	1	372816.1156	0.067575925	-6359587.672	-302837.5082	-0.812297257	1592168.675	1	249000	0.0313968	-1214390	-121439	-0.487706827	2710160	0	249000	-873390	-87339	-0.350759036	2716230	0.050120223	0
RGI60-01.01322	1625310	0.135643172	-32154796.1	-180644.9219	-0.111144903	6947616.055	1	825224.5473	0.1	-5431181.928	-175199.417	-0.212305145	4492870.494	1	825224.5473	0.06997369	-14076880.37	-670327.6365	-0.812297257	3525278.694	1	536000	0.0323152	-2152220	-215222	-0.401533582	2513520	0	603000	-856410	-85641	-0.142024876	2242800	0.050966368	0
RGI60-01.01323	407592	0.113358934	-8063715.63	-45301.7732	-0.111144903	1730766.409	1	214366.9306	0.1	-1410847.27	-45511.20225	-0.212305145	1167103.985	1	214366.9306	0.066736145	-3656723.066	-174129.6698	-0.812297257	915395.4826	1	135000	0.031032	-562480	-56248	-0.416651852	796490	0	135000	-866010	-86601	-0.641488889	765290	0.049568909	0
RGI60-01.01324	4359800	0.185684337	-86253379.37	-484569.547	-0.111144903	18989836.11	1	3429000.784	0.1	-22567829.75	-727994.508	-0.212305145	18668926.53	1	2133165.426	0.076905777	-36388052.93	-1732764.425	-0.812297257	9120889.823	1	1765000	0.036248	-12271980	-1227198	-0.695296317	6174200	0	1791000	-15151180	-1515118	-0.845962032	5611590	0.055363341	0
RGI60-01.01325	960874	0.123483995	-19009732.02	-106796.2473	-0.111144903	4091961.648	1	583282.1313	0.1	-3838847.719	-123833.7974	-0.212305145	3175633.936	1	616972.4962	0.068869954	-10524466.4	-501165.0666	-0.812297257	2635288.447	1	532000	0.0323024	-1863950	-186395	-0.350366541	2068420	0	532000	-3839660	-383966	-0.721740602	1928430	0.050400642	0
RGI60-01.01326	155926	0.108753446	-3084807.659	-17330.38011	-0.111144903	661294.5492	1	142741.2123	0.1	-939445.5066	-30304.69376	-0.212305145	777143.3645	1	256065.7085	0.066957148	-4368030.928	-208001.4728	-0.812297257	1093487.377	1	126000	0.0310032	1130580	113058	0.897285714	1359610	0	143000	-661840	-66184	-0.462825175	1233610	0.049726578	0
RGI60-01.01327	458581	0.114292032	-9072471.435	-50968.94065	-0.111144903	1947780.823	1	284047.1885	0.1	-1869445.065	-60304.67951	-0.212305145	1546472.698	1	336218.1475	0.067381956	-5735290.661	-273109.0791	-0.812297257	1435838.096	1	261000	0.0314352	288370	28837	0.11048659	1740380	0	261000	-824530	-82453	-0.315911877	1561270	0.05002379	0
RGI60-01.01328	15950600	0.397795974	-315563363.7	-1772827.886	-0.111144903	78716050.63	1	13147388.91	0.1	-86529007.54	-2791258.308	-0.212305145	71579930.47	1	13615531.78	0.137762318	-232257041.6	-11059859.12	-0.812297257	58885320.19	1	12760000	0.071432	-105952830	-10595283	-0.830351332	34994870	0	12760000	-118607100	-11860710	-0.929522727	30044190	0.094611775	0
RGI60-01.01329	5749930	0.211123717	-113755423.1	-639075.4107	-0.111144903	25332884.13	1	4888657.306	0.1	-32174500.02	-1037887.097	-0.212305145	26615912.28	1	4436163.159	0.089111665	-75673146.52	-3603483.168	-0.812297257	19001897.44	1	4262000	0.0442384	-32132980	-3213298	-0.753941342	13619010	0	4262000	-35298460	-3529846	-0.828213515	12063130	0.063930994	0
RGI60-01.01330	550276	0.11597005	-10886546.31	-61160.37251	-0.111144903	2338335.174	1	324877.726	0.1	-2138169.593	-68973.21268	-0.212305145	1768771.366	1	324877.726	0.067321852	-5541843.003	-263897.2859	-0.812297257	1387398.245	1	284000	0.0315088	-905030	-90503	-0.318672535	1205310	0	290000	-1886660	-188666	-0.650572414	1148420	0.050072378	0
RGI60-01.01331	3254610	0.165459364	-64388529.52	-361733.3119	-0.111144903	14060134.42	1	2360244.88	0.1	-15533856.06	-501092.1311	-0.212305145	12850168.62	1	2464946.39	0.078664216	-42047653.04	-2002269.192	-0.812297257	10542052.61	1	2218000	0.0376976	-15672780	-1567278	-0.706617674	7590260	0	2285000	-13008480	-1300848	-0.569298906	6763130	0.056941174	0
RGI60-01.01332	555889	0.116072769	-10997592.73	-61784.22884	-0.111144903	2362254.776	1	348261.7704	0.1	-2292070.734	-73937.76562	-0.212305145	1896083.966	1	348261.7704	0.067445787	-5940733.701	-282892.081	-0.812297257	1487282.396	1	269000	0.0314608	-1384230	-138423	-0.514583643	1247480	0	269000	-1782770	-178277	-0.662739777	1182140	0.050042494	0
RGI60-01.01333	446003	0.114061855	-8823630.891	-49570.96006	-0.111144903	1894236.902	1	408386.6184	0.1	-2687779.985	-86702.58016	-0.212305145	2223428.997	1	408386.6184	0.067764449	-6966357.932	-331731.3301	-0.812297257	1744117.431	1	429000	0.0319728	-2389110	-238911	-0.556902098	1790830	0	429000	-2586220	-258622	-0.602848485	1659550	0.050591065	0
RGI60-01.01334	18944100	0.45257702	-374786147.1	-2105540.152	-0.111144903	97299704.78	1	16049376.66	0.1	-105628322.3	-3407365.236	-0.212305145	87379575.74	1	16493704.77	0.153016635	-281353614.1	-13397791.15	-0.812297257	71605966.49	1	15549000	0.0803568	-146708640	-14670864	-0.9435246	41417050	0	15549000	-191456760	-19145676	-1.231312367	35487010	0.105340146	0
RGI60-01.01335	5190060	0.200878101	-102679071.1	-576848.714	-0.111144903	22757840.35	1	3983728.861	0.1	-106738855.1	-3443188.875	-0.864313058	16762602.36	0.380352645	2972760.584	0.081355631	-57635551.58	-2744550.075	-0.923232799	7253317.354	0.125827815	2216000	0.0376912	-8442560	-844256	-0.380981949	8615670	0	2216000	-41456970	-4145697	-1.870801895	7313510	0.055793314	0
RGI60-01.01336	313770	0.111641991	-6207560.632	-34873.93614	-0.111144903	1331747.244	1	374053.0478	0.1	-6995445.82	-225659.5426	-0.603282192	1432619.67	0.225	211845.0003	0.066722779	-643140.353	-30625.73109	-0.144566693	548629.6686	0.222222222	189000	0.0312048	-94520	-9452	-0.050010582	969990	0	189000	-1861640	-186164	-0.984994709	893990	0.049859082	0
RGI60-01.01337	11822800	0.322257234	44314226.44	248956.3283	0.021057307	45379072.02	0.824399261	9984728.916	0.1	-62854295.04	-2027557.905	-0.203065894	49650866.6	0.779899497	9498906.953	0.115944207	-74862764.25	-3564893.535	-0.375295132	30472448.8	0.504751848	8930000	0.059176	-33051980	-3305198	-0.370122956	23068510	0	8548000	-78660510	-7866051	-0.920221221	21149870	0.082356391	0
RGI60-01.01338	1038430	0.124903269	-20544083.84	-115416.2014	-0.111144903	4424109.107	1	965684.1326	0.1	-11399304.94	-367719.5141	-0.380786534	4493248.481	0.625	874261.9164	0.070233588	-8141088.536	-387670.8826	-0.443426478	2429127.895	0.306818182	714000	0.0328848	-3811190	-381119	-0.533780112	2639030	0	714000	-7053200	-705320	-0.987843137	2485930	0.051566882	0
RGI60-01.01339	3145990	0.163471615	-128584348.7	-722383.9814	-0.229620559	14327885.55	0.899653979	2415578.283	0.1	-58181722.63	-1876829.762	-0.776969132	10228346.03	0.401639344	2059515.836	0.076515434	-31266246.74	-1488868.892	-0.722921798	4613510.657	0.043478261	1743000	0.0361776	-20552140	-2055214	-1.179124498	6242260	0	1743000	-25110620	-2511062	-1.440655192	5441490	0.055070104	0
RGI60-01.01341	753253	0.11968453	-11002454.25	-61811.54072	-0.082059468	2880190.662	0.805970149	409651.8678	0.1	-2934781.613	-94670.37462	-0.23109958	1985888.132	0.720930233	412197.6053	0.067784647	-1243999.696	-59238.08077	-0.143712821	1417453.342	0.619047619	304000	0.0315728	1162430	116243	0.382378289	1866540	0	369000	-1727020	-172702	-0.4680271	1581000	0.049970475	0
RGI60-01.01342	632590	0.117476397	-12515029.42	-70309.15403	-0.111144903	2689257.194	1	279378.0335	0.1	-128765.5541	-4153.727551	-0.014867767	1168803.546	0.413793103	467894.4613	0.068079841	359335.8891	17111.23281	0.03657071	1271817.537	0.282608696	393000	0.0318576	-277850	-27785	-0.070699746	1573280	0	393000	-2151930	-215193	-0.547564885	1457160	0.049745017	0
RGI60-01.01343	3407250	0.168252674	-67408327.64	-378698.4699	-0.111144903	14735527.24	1	676214.3499	0.1	-5632465.104	-181692.4227	-0.268690575	3078636.613	0.582089552	587836.1647	0.068715532	-4727540.31	-225120.9671	-0.382965494	1807134.43	0.446428571	567000	0.0324144	5282500	528250	0.931657848	2961380	0	642000	-4246730	-424673	-0.661484424	2494600	0.050337237	0
RGI60-01.01344	565391	0.116246655	-11185578.33	-62840.32771	-0.111144903	2402750.47	1	222204.3874	0.1	-4334968.176	-139837.6831	-0.629320081	868874.7898	0.260869565	249024.0099	0.066919827	-1574438.275	-74973.25121	-0.301068364	573686.8826	0.086956522	236000	0.0313552	-482760	-48276	-0.204559322	1453260	0	266000	-1506990	-150699	-0.566537594	1273870	0.049382199	0
RGI60-01.01345	1196310	0.127792474	-23667549.03	-132963.7586	-0.111144903	5101194.139	1	598106.5119	0.1	-8760160.033	-282585.8075	-0.472467365	2565305.011	0.45	371602.3792	0.067569493	1063965.317	50665.01508	0.136342009	994879.1614	0.263157895	196000	0.0312272	-43810	-4381	-0.022352041	1047040	0	196000	-959680	-95968	-0.489632653	898790	0.049836933	0
RGI60-01.01346	424414	0.113666776	-8396518.59	-47171.45276	-0.111144903	1802349.902	1																	325210	32521		727900		87000	386130	38613	0.443827586	664670
RGI60-01.01347	1672260	0.136502359	-33083645.16	-185863.1751	-0.111144903	7150299.175	1	1269299.492	0.1	-12679653.67	-409021.0861	-0.32224159	5421981.998	0.448818898	1330984.749	0.072654219	-16307259.1	-776536.1477	-0.583429786	3589837.407	0.265151515	1164000	0.0343248	2861390	286139	0.245823883	5039870	0	1206000	-11850080	-1185008	-0.982593698	4054680	0.053256555	0
RGI60-01.01349	2824050	0.157580114	-120107736.5	-674762.5645	-0.238934355	11723891.62	0.670542636	1187165.232	0.1	6437186.593	207651.1804	0.174913462	4773987.97	0.336206897	1283093.76	0.072400397	-10972857.71	-522517.034	-0.407232153	3882340.096	0.423076923	928000	0.0335696	-5021360	-502136	-0.541094828	3370890	0	919000	-5418250	-541825	-0.589581066	3033050	0.052422966	0
RGI60-01.01350	99607	0.107722808	-1970604.238	-11070.81033	-0.111144903	422327.2421	1	41792.95195	0.1	-275058.6202	-8872.858717	-0.212305145	227538.4576	1	42958.00357	0.065827677	-732788.0382	-34894.66849	-0.812297257	183420.8462	1	33000	0.0307056	-235040	-23504	-0.712242424	397380	0	45000	-170140	-17014	-0.378088889	359660	0.049316653	0
RGI60-01.01352	965213	0.123563398	-19095573.89	-107278.505	-0.111144903	4110536.315	1	229946.1352	0.1	1895183.749	61134.95965	0.265866437	965479.3955	0.416666667	213608.6107	0.066732126	-2259901.911	-107614.3767	-0.503792316	702566.4224	0.545454545	181000	0.0311792	486490	48649	0.268779006	866960	0	181000	-1365710	-136571	-0.754535912	826960	0.04975435	0
RGI60-01.01353	119701	0.108090528	-2368139.769	-13304.156	-0.111144903	507573.2181	1	62616.83661	0.1	-412110.1736	-13293.87657	-0.212305145	340912.4687	1	74028.87837	0.065992353	-1262802.552	-60133.45487	-0.812297257	316092.4566	1	77000	0.0308464	-277750	-27775	-0.360714286	557480	0	77000	529420	52942	0.687558442	512420	0.049373914	0
RGI60-01.01354	271665	0.11087147	-5374564.041	-30194.18001	-0.111144903	1152800.57	1	121091.3342	0.1	-1330714.4	-42926.27098	-0.354494987	466197.5535	0.25	244379.9273	0.066895214	-862381.1871	-41065.77082	-0.168040687	647485.1232	0.25	125000	0.031	2704240	270424	2.163392	1197470	0	189000	-2034370	-203437	-1.076386243	1024650	0.049438485	0
RGI60-01.01355																						152000	0.0310864	-1177970	-117797	-0.774980263	517040	0	77000	-199810	-19981	-0.259493506	403040	0.049539491	0
RGI60-01.01356	2302280	0.148031723	-45547830.23	-255886.6867	-0.111144903	9882491.045	1	589780.5842	0.1	-5071205.462	-163587.273	-0.277369716	2424246.815	0.375	531970.4782	0.068419444	-2349917.212	-111900.8196	-0.210351559	1483589.747	0.314814815	266000	0.0314512	-1248810	-124881	-0.469477444	1193220	0	266000	-606050	-60605	-0.227838346	1087410	0.049749911	0
RGI60-01.01357	3103490	0.162693869	-117268892.4	-658814.0024	-0.212281658	13042018.87	0.752688172	2462973.31	0.1	-7567793.436	-244122.3689	-0.099116936	11397511.78	0.620408163	2612952.01	0.079448646	-13708684.92	-652794.5201	-0.249830275	8067990.318	0.453846154	2342000	0.0380944	-432560	-43256	-0.018469684	6601650	0	1910000	-11402180	-1140218	-0.596972775	5851440	0.057874537	0
RGI60-01.01359	2566910	0.152874454	-69917570.19	-392795.3382	-0.153022637	8994338.14	0.534188034	492289.3667	0.1	-4740243.326	-152911.075	-0.310612183	1876525.824	0.234042553	515579.9987	0.068332574	-3309666.96	-157603.1886	-0.305681347	1718636.646	0.568627451	446000	0.0320272	119040	11904	0.026690583	2252580	0	408000	-4475840	-447584	-1.097019608	2210720	0.050714779	0
RGI60-01.01360	254239	0.110552574	-3968657.658	-22295.82954	-0.087696339	959704.4863	0.782608696																	-7240	-724		402870		46000	63670	6367	0.138413043	378170
RGI60-01.01361	3158250	0.163695977	-138324659.9	-777104.831	-0.246055515	11758938.44	0.358885017	110407.1439	0.1	-1143374.476	-36883.04763	-0.334063959	392125.3675	0.111111111	101464.7205	0.066137763	-1730809.797	-82419.51415	-0.812297257	433246.8602	1	86000	0.0308752	-147090	-14709	-0.171034884	687620	0	75000	-299450	-29945	-0.399266667	647530	0.049413936	0
RGI60-01.01362	1093210	0.125905743	-22782025.94	-127988.9098	-0.117076234	4154693.505	0.766990291	178239.7504	0.1	-2713302.089	-87525.87385	-0.491056982	772686.0342	0.470588235	105495.6945	0.066159127	-212876.2192	-10136.96282	-0.096088877	222996.9885	0	77000	0.0308464	-532450	-53245	-0.691493506	470730	0	92000	-695920	-69592	-0.756434783	458220	0.049438707	0
RGI60-01.01364	700785	0.118724365	-13864185.16	-77888.68067	-0.111144903	2980223.165	1	211636.6878	0.1	-2363334.742	-76236.6046	-0.360223954	989496.1269	0.636363636	204697.8204	0.066684898	-622623.8196	-29648.75331	-0.144841568	495367.1462	0.142857143	193000	0.0312176	106360	10636	0.055108808	1381370	0	340000	-1509130	-150913	-0.443861765	1300840	0.049855565	0
RGI60-01.01365	525516	0.115516942	-5820657.455	-32700.32278	-0.062225171	1841087.555	0.66	288169.1287	0.1	-2083140.349	-67198.07576	-0.233189711	1301848.139	0.566666667	294618.1516	0.067161476	-3202462.498	-152498.2142	-0.517613098	973123.5556	0.551724138	220000	0.031304	570280	57028	0.259218182	1445430	0	232000	-532050	-53205	-0.229331897	1337490	0.049837084	0
RGI60-01.01366	282606	0.11107169	-5591018.517	-31410.21639	-0.111144903	1199292.656	1	107286.6782	0.1	-2138080.439	-68970.33674	-0.642860213	417307.0603	0.25	88480.26329	0.066068945	-458092.3403	-21813.92097	-0.246539964	187260.2455	0	64000	0.0308048	-278200	-27820	-0.4346875	440860	0	64000	155040	15504	0.24225	411080	0.049370625	0
RGI60-01.01367	122598	0.108143543	-2425453.416	-13626.14279	-0.111144903	519864.6968	1	52948.53247	0.1	-348478.6215	-11241.24586	-0.212305145	288274.1431	1	56711.10788	0.065900569	-967391.8254	-46066.2774	-0.812297257	242145.5165	1	55000	0.030776	416170	41617	0.756672727	549450	0	55000	-191690	-19169	-0.348527273	510930	0.04926963	0
RGI60-01.01368	128088	0.10824401	-2534066.438	-14236.3283	-0.111144903	543158.7779	1	40646.38141	0.1	-267512.5127	-8629.435893	-0.212305145	221296.044	1	62790.28013	0.065932788	-1071091.819	-51004.37235	-0.812297257	268103.4218	1	37000	0.0307184	219790	21979	0.594027027	399600	0	37000	-173100	-17310	-0.467837838	375540	0.049300151	0
RGI60-01.01369	738299	0.119410872	-14606354.36	-82058.17055	-0.111144903	3140375.753	1	349909.6361	0.1	-3013004.3	-97193.6871	-0.277767964	1475128.747	0.424242424	255374.5923	0.066953485	-2470937.492	-117663.6901	-0.4607494	655868.6144	0.208333333	224000	0.0313168	-2409370	-240937	-1.075611607	1417000	0	245000	-807060	-80706	-0.329412245	1266830	0.049860603	0
RGI60-01.01370	1255560	0.128876749	-17842270.32	-100237.4737	-0.079834873	4782303.832	0.796610169	747793.6774	0.1	-8648308.14	-278977.6819	-0.37306772	3399613.333	0.575342466	729021.1866	0.069463812	-8310459.524	-395736.1678	-0.542832191	1971726.951	0.27027027	529000	0.0322928	-2928510	-292851	-0.553593573	2474010	0	529000	-1518330	-151833	-0.287018904	2223010	0.050982565	0
RGI60-01.01371	1036170	0.124861911	-26652328.47	-149732.1824	-0.144505421	3834499.183	0.691489362	560794.9735	0.1	-1119128.299	-36100.91286	-0.06437453	2857794.303	0.839285714	586298.501	0.068707382	-2296933.825	-109377.8012	-0.186556508	1931997.058	0.551724138	579000	0.0324528	-4586760	-458676	-0.792186528	3148090	0	721000	-3021770	-302177	-0.419108183	2800330	0.051076794	0
RGI60-01.01372	1690580	0.136837614	-29276323.24	-164473.7261	-0.097288342	6175833.086	0.703225806	857331.4393	0.1	-4966722.484	-160216.8543	-0.186878548	4130390.863	0.707865169	854445.1122	0.070128559	-8131725.955	-387225.0455	-0.453188906	2726617.786	0.5	754000	0.0330128	-3312490	-331249	-0.439322281	3113980	0	754000	-4437830	-443783	-0.588571618	2763390	0.051024949	0
RGI60-01.01374	868627	0.121795874	-17184736.49	-96543.46344	-0.111144903	3697283.235	1	621244.55	0.1	-5159414.849	-166432.7371	-0.267902128	2962913.333	0.683333333	601309.3539	0.06878694	-3173150.201	-151102.3905	-0.251288941	1915550.351	0.5	549000	0.0323568	-3977000	-397700	-0.724408015	2355290	0	549000	-3227490	-322749	-0.587885246	2091520	0.05084966	0
RGI60-01.01375	1154050	0.127019115	-22831485.95	-128266.775	-0.111144903	4919833.136	1	519715.6771	0.1	-2818398.774	-90916.0895	-0.174934283	2334067.43	0.555555556	476289.8023	0.068124336	-4117886.761	-196089.8458	-0.411702801	1342639.002	0.326530612	416000	0.0319312	-1558830	-155883	-0.37471875	1934340	0	416000	-3863450	-386345	-0.928713942	1801400	0.050485839	0
RGI60-01.01376	711400	0.11891862	-14074190.12	-79068.48382	-0.111144903	3025533.408	1	358830.7343	0.1	-1557017.18	-50226.36064	-0.139972293	1277223.758	0.121212121	430806.9426	0.067883277	-3170504.25	-150976.3928	-0.350450232	1062943.578	0.162790698	438000	0.0320016	-2187480	-218748	-0.499424658	2024030	0	438000	-1957770	-195777	-0.446979452	1846750	0.049981714	0
RGI60-01.01377	310597	0.111583925	-6144786.658	-34521.27336	-0.111144903	1318259.321	1	185234.6017	0.1	-13742.71313	-443.3133266	-0.002393253	676826.8079	0.166666667	237144.0845	0.066856864	-2281186.492	-108627.9282	-0.458067206	723599.6533	0.434782609	250000	0.0314	-1285480	-128548	-0.514192	1203480	0	250000	-589530	-58953	-0.235812	1088710	0.049700245	0
RGI60-01.01378	927876	0.122880131	-18356906.43	-103128.6878	-0.111144903	3950732.029	1	661871.5483	0.1	-3317255.884	-107008.2543	-0.16167526	2468170.296	0.2	760180.186	0.069628955	-12916046.36	-615049.8266	-0.809084264	2672230.804	0.644736842	677000	0.0327664	-2152020	-215202	-0.317875923	2746910	0	660000	-2484110	-248411	-0.376380303	2497870	0.051189886	0
RGI60-01.01379	825974	0.121015324	-16340898.38	-91802.7999	-0.111144903	3514932.293	1	385418.1043	0.1	-3876101.427	-125035.5299	-0.3244153	1340381.275	0.076923077	456351.2038	0.068018661	-3471282.904	-165299.1859	-0.362219239	1474352.021	0.52	458000	0.0320656	1281080	128108	0.27971179	2119590	0	451000	-1960380	-196038	-0.434674058	1944100	0.049868463	0
RGI60-01.01380	1038210	0.124899244	-20539731.41	-115391.7495	-0.111144903	4423166.495	1	782729.97	0.1	-6297776.573	-203154.083	-0.259545553	3139285.558	0.328947368	802920.6992	0.06985548	-9990978.534	-475760.8826	-0.592537822	2404121.775	0.405063291	690000	0.032808	-2566610	-256661	-0.371972464	2738790	0	690000	-4147790	-414779	-0.601128986	2465200	0.05101268	0
RGI60-01.01381	1119220	0.126381726	-22142416.45	-124395.5981	-0.111144903	4770427.158	1	515066.0142	0.1	11478017	370258.613	0.718856618	2518746.456	0.716981132	547511.4751	0.068501811	-11710916.28	-557662.6802	-1.018540625	1963584.952	0.672727273	417000	0.0319344	-1513830	-151383	-0.363028777	2163070	0	417000	-1912120	-191212	-0.458541966	1971640	0.050755178	0
RGI60-01.01382	1956720	0.141707976	-38711342.83	-217479.4541	-0.111144903	8381000.543	1	1004937.641	0.1	1934112.959	62390.74061	0.062084191	4851884.451	0.714285714	1145650.445	0.071671947	-14277275.5	-679870.2621	-0.593436039	3831283.175	0.568965517	967000	0.0336944	-2611520	-261152	-0.270064116	2276660	0	539000	-3428380	-342838	-0.63606308	2108660	0.052590931	0
RGI60-01.01383	708759	0.11887029	-14021941.12	-78774.95013	-0.111144903	3014259.778	1	321117.3028	0.1	1246588.938	40212.54639	0.125226969	1476329.735	0.606060606	335717.5228	0.067379303	-3394736.711	-161654.1291	-0.481518295	1190883.288	0.666666667	292000	0.0315344	-1964250	-196425	-0.672688356	1667830	0	292000	-429220	-42922	-0.146993151	1509380	0.050058032	0
RGI60-01.01384	132901	0.108332088	-2629285.832	-14771.26872	-0.111144903	563581.3646	1	39449.25986	0.1	-259633.7057	-8375.280829	-0.212305145	214778.4094	1	40684.15184	0.065815626	-694000.1242	-33047.62496	-0.812297257	173711.7752	1	36000	0.0307152	-78400	-7840	-0.217777778	362270	0	36000	16430	1643	0.045638889	342290	0.049331131	0
RGI60-01.01386	635810	0.117535323	-12578733.23	-70667.04062	-0.111144903	2702991.046	1	353953.2428	0.1	-2333138.215	-75262.52306	-0.212634083	1528201.745	0.473684211	404556.5057	0.067744149	-1419328.244	-67587.05924	-0.167064571	1050245.862	0.225	378000	0.0318096	-1761570	-176157	-0.46602381	1724310	0	378000	-1152460	-115246	-0.304883598	1582690	0.049873848	0
RGI60-01.01387	982267	0.123875487	-28416796.52	-159644.9243	-0.162527016	3970889.516	0.846153846	550714.1922	0.1	-1725388.596	-55657.69666	-0.101064577	2027116.459	0.178571429	474748.7179	0.068116168	-9511338.17	-452920.8652	-0.954022303	1067702.534	0.041666667	439000	0.0320048	-6635280	-663528	-1.511453303	1866500	0	439000	-4517320	-451732	-1.029002278	1636010	0.050854752	0
RGI60-01.01388	811406	0.12074873	-16052688.09	-90183.64096	-0.111144903	3452670.935	1	383116.0939	0.1	-948959.5656	-30611.59889	-0.079901626	1695482.994	0.526315789	534771.4339	0.068434289	-3490464.048	-166212.5737	-0.310810494	1499341.149	0.320754717	504000	0.0322128	-87580	-8758	-0.017376984	1939130	0	504000	1236800	123680	0.245396825	1762110	0.049712215	0
RGI60-01.01389	588422	0.116668123	-8868130.414	-49820.95738	-0.084668754	2060789.407	0.648148148	223638.8129	0.1	-864648.7573	-27891.8954	-0.124718492	841958.7924	0.217391304	215691.2387	0.066743164	-2314874.557	-110232.1218	-0.511064438	598527.9455	0.304347826	213000	0.0312816	-1227600	-122760	-0.576338028	1365940	0	213000	-1270800	-127080	-0.596619718	1263590	0.049666503	0
RGI60-01.01390	841864000	10.90352214	-14434962295	-81095293.79	-0.096328259	52566473627	0.863238626	731040075.7	0.1	11389329037	367397710.9	0.502568495	3742482430	0.83809602	739259475.4	2.832085233	-1125055821	-53574086.73	-0.072469936	2844409563	0.680385443	736069000	2.3860208	-1110073510	-111007351	-0.150811067	909026190	0	521396000	-4776705560	-477670556	-0.916137746	656021140	2.029817152	0
RGI60-01.01391	763941	0.11988012	-15113650.37	-84908.14815	-0.111144903	3249883.215	1	735330.599	0.1	-8737729.804	-281862.2517	-0.383313644	3331416.012	0.567567568	724488.8851	0.069439791	-7744443.089	-368783.0042	-0.509025068	2019465.683	0.309859155	510000	0.032232	-2319300	-231930	-0.454764706	1637970	0	402000	-1607550	-160755	-0.39988806	1477970	0.051107161	0
RGI60-01.01392	1163370	0.127189671	-23015870.9	-129302.6455	-0.111144903	4959822.517	1	455637.2848	0.1	-6958111.346	-224455.2047	-0.492618168	1993066.11	0.488888889	496805.4347	0.068233069	-2741778.101	-130560.8619	-0.262800792	1300237.283	0.234042553	314000	0.0316048	-638680	-63868	-0.203401274	1366760	0	314000	-1550700	-155070	-0.493853503	1261220	0.050192853	0
RGI60-01.01393	2300790	0.148004458	-36727172.95	-206332.4323	-0.08967895	8737931.716	0.775119617	1757767.886	0.1	-16504241.73	-532394.8944	-0.302881227	7292579.719	0.392045455	1339408.417	0.072698865	-19641134.18	-935292.1039	-0.698287462	3471410.964	0.212121212	1324000	0.0348368	-12649890	-1264989	-0.955429758	4865710	0	1314000	-15370370	-1537037	-1.169738965	4343190	0.053845848	0
RGI60-01.01394	8299810	0.25778653	-164201720.4	-922481.5753	-0.111144903	37452652.04	1	5107994.883	0.1	-33618061.4	-1084453.594	-0.212305145	27810078.56	1	5107994.883	0.092672373	-81699891.1	-3890471.005	-0.761643481	14474201.99	0.316306483	4779000	0.0458928	-37881270	-3788127	-0.792661017	14089730	0	4609000	-59345660	-5934566	-1.287603819	12668050	0.066751483	0
RGI60-01.01395	5802890	0.212092884	-114803172.8	-644961.6447	-0.111144903	25577958.23	1	3408174.654	0.1	-22430763.42	-723573.0136	-0.212305145	18555540.3	1	3408174.654	0.083663326	-69453385.97	-3307304.094	-0.970403348	9221039.508	0.248538012	3002000	0.0402064	-32841550	-3284155	-1.093989007	9674040	0	3002000	-42457070	-4245707	-1.414292805	8732930	0.059635007	0
RGI60-01.01396	1106120	0.126141996	-21883248.77	-122939.5998	-0.111144903	4714249.688	1	571045.1397	0.1	-3758310.454	-121235.8211	-0.212305145	3109010.593	1	571045.1397	0.068626539	-5817473.37	-277022.5415	-0.485114962	1612975.592	0.327868852	457000	0.0320624	-1243050	-124305	-0.272002188	1850570	0	417000	-3483230	-348323	-0.835306954	1794860	0.050766821	0
RGI60-01.01398	481209	0.114706125	-9520139.096	-53483.92751	-0.111144903	2044124.775	1	440760.3433	0.1	-2900846.344	-93575.68852	-0.212305145	2399685.21	1	440760.3433	0.06793603	-4306020.664	-205048.6031	-0.465215635	1500581.415	0.6	421000	0.0319472	-800380	-80038	-0.190114014	1697720	0	421000	-3276870	-327687	-0.778353919	1624620	0.050616188	0
RGI60-01.01399	226412	0.11004334	-4479288.07	-25164.53972	-0.111144903	960558.8327	1	266482.1876	0.1	-1753841.722	-56575.53943	-0.212305145	1450841.424	1	266482.1876	0.067012356	-2519136.883	-119958.8992	-0.450157289	679553.8642	0.2	249000	0.0313968	-556660	-55666	-0.223558233	881110	0	139000	-202750	-20275	-0.145863309	829220	0.049935185	0
RGI60-01.01400	675455	0.118260826	-13363061.69	-75073.38029	-0.111144903	2872123.046	1																	-455380	-45538		419690		34000	-339350	-33935	-0.998088235	384420
RGI60-01.01401	11739100	0.320725538	-54235072.23	-304691.417	-0.025955262	45200051.84	0.825116279	9952940.991	0.1	-43671274.73	-1408750.798	-0.141541158	48180933.19	0.719438878	9494368.982	0.115920156	-84592907.36	-4028233.684	-0.424276083	32386722.42	0.59831756	8792000	0.0587344	870240	87024	0.009898089	26778960	0	8792000	-83628020	-8362802	-0.951183121	22599340	0.081076398	0
RGI60-01.01402	7567520	0.244385619	-168914509	-948957.916	-0.125398799	28953315.76	0.606276748	6265095.161	0.1	-21088899.78	-680287.0896	-0.10858368	27087098.36	0.4784	5434211.505	0.094401321	-48768147.03	-2322292.716	-0.427346767	16335092.53	0.410909091	4910000	0.046312	-53446370	-5344637	-1.088520774	16298270	0	4953000	-59066150	-5906615	-1.192532808	14936670	0.065898524	0
RGI60-01.01403	12857500	0.341192251	-254370114.5	-1429045.587	-0.111144903	61035915.1	1	11137693.94	0.1	-294497020	-9499903.872	-0.852950703	50548508.21	0.539083558	9926266.809	0.118209214	-263836866.6	-12563660.32	-1.26569843	31225905.64	0.398594378	8885000	0.059032	-111538850	-11153885	-1.255361283	28776100	0	8885000	-180721170	-18072117	-2.034003039	24460960	0.081020144	0
RGI60-01.01404	1009970	0.12438245	-12190679.77	-68486.96499	-0.06781089	3705815.395	0.736263736	665915.0724	0.1	-4382693.073	-141377.1959	-0.212305145	3625522.52	1	449129.9726	0.067980389	-6418478.456	-305641.8312	-0.680519782	1306785.185	0.363636364	388000	0.0318416	-4634010	-463401	-1.194332474	3130370	0	508000	-3912540	-391254	-0.770185039	2705870	0.05020168	0
RGI60-01.01405	763992	0.119881054	-15114659.34	-84913.81654	-0.111144903	3250101.048	1	710946.1587	0.1	-2226856.493	-71834.08043	-0.101040113	3064221.374	0.472222222	662360.1567	0.069110509	-7420287.727	-353347.0346	-0.533466621	1920977.645	0.362318841	675000	0.03276	-3706700	-370670	-0.549140741	1560710	0	121000	820370	82037	0.677991736	1119660	0.050795267	0
RGI60-01.01406	1201530	0.127887999	-23770820.43	-133543.935	-0.111144903	5123602.423	1	1170910.12	0.1	-10730157.31	-346134.1069	-0.295611167	5339600.723	0.584745763	1223664.992	0.072085424	-12255137.84	-583577.9922	-0.476909935	3992066.303	0.532786885	1161000	0.0343152	-6144570	-614457	-0.529248062	5625940	0	1161000	-11798610	-1179861	-1.016245478	4677840	0.053450925	0
RGI60-01.01407	3412800	0.168354241	-35179384.26	-197636.9902	-0.05791051	13810366.25	0.915360502	2917444.777	0.1	-31141107.16	-1004551.844	-0.344325916	14382238.86	0.755932203	2913149.294	0.081039691	-24771606.85	-1179600.326	-0.404922717	10522759.95	0.696969697	2769000	0.0394608	-17067740	-1706774	-0.616386421	10966870	0	2696000	-25171600	-2517160	-0.933664688	8336720	0.059399398	0
RGI60-01.01408	467049	0.114446997	-9240000.592	-51910.11568	-0.111144903	1983832.63	1	417717.2287	0.1	-2468746.904	-79636.99691	-0.190648102	1692433.829	0.35	467809.0661	0.068079388	2501483.03	119118.2395	0.254630036	1756362.825	0.765957447	343000	0.0316976	-788460	-78846	-0.22987172	2367190	0	343000	-2876820	-287682	-0.838723032	2068160	0.050306036	0
RGI60-01.01409	931706	0.12295022	-18432678.35	-103554.3728	-0.111144903	3967121.474	1	656817.5566	0.1	-1104189.963	-35619.03106	-0.054229718	3111049.461	0.671641791	543534.5847	0.068480733	-6881980.76	-327713.3695	-0.602930115	1673023.329	0.444444444	570000	0.032424	-1054830	-105483	-0.185057895	3350250	0	664000	-4008240	-400824	-0.603650602	2778390	0.05076584	0
RGI60-01.01410	262234	0.110698882	-5187983.092	-29145.97243	-0.111144903	1112729.078	1	151290.371	0.1	-794252.1255	-25621.03631	-0.169350079	585823.3239	0.266666667	159556.7592	0.066445651	-415562.2124	-19788.67678	-0.124022805	473866.5994	0.4	154000	0.0310928	132360	13236	0.085948052	1221850	0	165000	-1134310	-113431	-0.687460606	1109460	0.049374963	0
RGI60-01.01411	4120320	0.181301853	-161595753.6	-907841.3125	-0.22033272	17386371.35	0.666666667	2779885.775	0.1	-59045804.58	-1904703.374	-0.685173251	11106330.49	0.296428571	2704276.885	0.079932667	-28194143.02	-1342578.239	-0.496464784	7403734.982	0.285198556	2289000	0.0379248	-2213060	-221306	-0.096682394	10630350	0	2625000	-26516040	-2651604	-1.010134857	8524670	0.055119635	0
RGI60-01.01412	511551	0.115261384	-10120418.93	-56856.28615	-0.111144903	2173348.714	1	411524.7709	0.1	-5134053.995	-165614.645	-0.402441497	1652718.303	0.325581395	436508.9855	0.067913498	-4522351.316	-215350.0627	-0.493346231	1445080.638	0.555555556	267000	0.0314544	4937770	493777	1.84935206	2158870	0	401000	-4759260	-475926	-1.18684788	1855710	0.050187467	0
RGI60-01.01413	175825	0.109117598	-3478485.35	-19542.05253	-0.111144903	745759.306	1	166256.213	0.1	-3128688.38	-100925.4316	-0.607047579	694543.4235	0.388888889	166256.213	0.066481158	-2836038.783	-135049.4658	-0.812297257	709930.411	1	88000	0.0308816	929640	92964	1.056409091	603320	0	88000	-996680	-99668	-1.132590909	590880	0.049305266	0
RGI60-01.01414	2516380	0.151949755	-49783540.25	-279682.8104	-0.111144903	10816482.9	1	561581.9078	0.1	-3809426.13	-122884.7139	-0.218818862	2220378.217	0.303571429	632625.8287	0.068952917	-5679723.214	-270463.0102	-0.427524451	1659393.581	0.234375	628000	0.0326096	-1154570	-115457	-0.183848726	2490260	0	628000	-2268570	-226857	-0.361237261	2201850	0.05035355	0
RGI60-01.01415	27798200	0.614607071	-549953825.9	-3089628.236	-0.111144903	161851205.4	1	24164791.68	0.1	-506546993	-16340225.58	-0.676199729	104044950.4	0.444121313	22157018.16	0.183032196	-618074176.5	-29432103.64	-1.328342263	73631483.78	0.346240432	18660000	0.090312	-82796150	-8279615	-0.443709271	58727810	0	18639000	-363169540	-36316954	-1.948438972	43609470	0.116197687	0
RGI60-01.01416	502658	0.115098642	-13298512.85	-74710.74635	-0.148631368	1987064.854	0.826086957	388193.5116	0.1	-2046039.301	-66001.26778	-0.170021563	1835697.378	0.666666667	383031.6171	0.067630068	-605943.8151	-28854.46738	-0.075331816	1229901.991	0.512820513	326000	0.0316432	-892680	-89268	-0.273828221	1679760	0	340000	-1495740	-149574	-0.439923529	1414240	0.050220783	0
RGI60-01.01417	170609	0.109022145	-2040474.984	-11463.34261	-0.067190726	607503.1695	0.6875	170560.5479	0.1	-399439.4008	-12885.14196	-0.075545852	623351.5061	0.166666667	133715.2004	0.066308691	-1180865.603	-56231.6954	-0.420533307	304146.1033	0.071428571	110000	0.030952	-34510	-3451	-0.031372727	954940	0	110000	-358860	-35886	-0.326236364	881540	0.049419698	0
RGI60-01.01419	5295370	0.202805273	-118615886.7	-666381.386	-0.125842271	20855482.56	0.736625514	4337158.689	0.1	-82224516.01	-2652403.742	-0.611553308	18101875.63	0.386727689	3857297.319	0.086043676	-83957026.46	-3997953.641	-1.036464993	10833034.39	0.291989664	2983000	0.0401456	-36753370	-3675337	-1.2320942	11653900	0	2983000	-44805100	-4480510	-1.50201475	9188310	0.05996308	0
RGI60-01.01420	21012800	0.490434244	-415712879	-2335465.612	-0.111144903	111055294.3	1	17798760.81	0.1	-197836663.6	-6381827.859	-0.358554617	79362614.93	0.535053281	16563597.45	0.153387066	-342656399.5	-16316971.4	-0.985110358	50170770.1	0.338768116	15248000	0.0793936	-106443940	-10644394	-0.698084601	48759840	0	15281000	-253348630	-25334863	-1.657932269	34421640	0.102220797	0
RGI60-01.01421	850010	0.121455183	-16816421.62	-94474.27879	-0.111144903	3617680.684	1	538979.7214	0.1	-6749062.646	-217711.6983	-0.403933005	2194860.25	0.351851852	422752.8081	0.06784059	-5414677.445	-257841.7831	-0.609911462	1136972.997	0.261904762	433000	0.0319856	2304930	230493	0.532316397	2167050	0	472000	-3397430	-339743	-0.719794492	1865760	0.050835192	0
RGI60-01.01422	10052800	0.289866243	-198882511.1	-1117317.478	-0.111144903	46206181.54	1	7574974.653	0.1	-102763179.8	-3314941.285	-0.437617476	32471146.92	0.450722733	6947447.9	0.102421474	-151340818.9	-7206705.66	-1.037316978	18802581.23	0.228448276	5949000	0.0496368	-55988820	-5598882	-0.941146747	20995430	0	5949000	-94840300	-9484030	-1.594222558	15778740	0.070166131	0
RGI60-01.01423	2737950	0.156004487	-54167035.19	-304309.1865	-0.111144903	11786167.92	1	1934819.869	0.1	-18459777.93	-595476.7073	-0.307768551	8441482.097	0.492063492	2118576.046	0.076828453	-20292630.57	-966315.7412	-0.456115674	6742601.51	0.495238095	1954000	0.0368528	-4315350	-431535	-0.220846981	7696230	0	1972000	-13843510	-1384351	-0.70200355	6074820	0.05591603	0
RGI60-01.01424	32555700	0.701669281	-413137438.8	-2320996.847	-0.071293102	161805065	0.906375839	29428392.26	0.1	-824688844.3	-26602865.95	-0.903986386	124332400.2	0.384301733	27557941.05	0.211657088	-825720330.8	-39320015.75	-1.426812536	90019699.72	0.176150779	24531000	0.1090992	-360604400	-36060440	-1.469994701	76773860	0	24482000	-733115210	-73311521	-2.994507026	60061820	0.131635996	0
RGI60-01.01425	13777500	0.358028253	-110093677.7	-618503.8076	-0.04489231	56330100.11	0.901185771	9618405.604	0.1	-246900150.7	-7964520.991	-0.828050024	41277546.81	0.423958333	8632057.424	0.111349904	-202401863.4	-9638183.972	-1.11655698	24905828.77	0.297921478	7801000	0.0555632	-58706100	-5870610	-0.752545827	27092140	0	7844000	-136739850	-13673985	-1.743241331	20560270	0.074382197	0
RGI60-01.01426	5150760	0.200158911	-41831436.88	-235008.0724	-0.045625902	20793670.85	0.913135593	4026435.858	0.1	-122925853.9	-3965350.125	-0.984828832	15909155.14	0.243176179	3396844.511	0.083603276	-86895611.05	-4137886.241	-1.218155917	8522193.757	0.136498516	2382000	0.0382224	-25573340	-2557334	-1.073607893	9728620	0	2492000	-46680170	-4668017	-1.873201043	8024840	0.056639906	0
RGI60-01.01427	329212	0.11192458	-6513061.959	-36590.23572	-0.111144903	1397394.927	1	200352.2543	0.1	-380321.3641	-12268.4311	-0.061234305	832359.8121	0.4	204135.2796	0.066681917	-553411.6501	-26352.93572	-0.12909545	452375.5192	0.047619048	57000	0.0307824	204800	20480	0.359298246	506100	0	57000	-354860	-35486	-0.622561404	476930	0.049362605	0
RGI60-01.01428	238554	0.110265538	-4719502.881	-26514.06113	-0.111144903	1012131.436	1	164148.3971	0.1	-1333694.191	-43022.39326	-0.262094507	693351.2804	0.428571429	195334.4089	0.066635272	-313657.2745	-14936.06069	-0.076464053	517357.5374	0.25	150000	0.03108	-95760	-9576	-0.06384	1048020	0	150000	163060	16306	0.108706667	938010	0.049582191	0
RGI60-01.01429	1345550	0.130523564	-26620082.25	-149551.0239	-0.111144903	5742408.137	1	1115646.268	0.1	-15974235.77	-515297.9279	-0.461882895	4605499.69	0.375	1171065.898	0.071806649	-12749895.68	-607137.8896	-0.518448954	3116351.364	0.25	942000	0.0336144	-731690	-73169	-0.077674098	4156020	0	942000	-6661310	-666131	-0.707145435	3382610	0.052226474	0
RGI60-01.01430	686181	0.118457112	-13575262.65	-76265.52051	-0.111144903	2917894.439	1	488847.3001	0.1	-5766865.12	-186027.9071	-0.380544	1941848.339	0.306122449	475551.5568	0.068120423	-1776439.59	-84592.36143	-0.17788263	1555069.582	0.54	414000	0.0319248	1744220	174422	0.421309179	2272970	0	414000	-1280320	-128032	-0.309256039	1951660	0.050468146	0
RGI60-01.01431	376494	0.11278984	-7448479.245	-41845.38902	-0.111144903	1598466.18	1	180528.4	0.1	-363410.3176	-11722.91347	-0.064936672	709049.1313	0.294117647	226766.4987	0.066801862	-1149601.803	-54742.94301	-0.24140666	580897.5658	0.208333333	220000	0.031304	567450	56745	0.257931818	1175450	0	220000	-366780	-36678	-0.166718182	1004660	0.049481893	0
RGI60-01.01432	344886	0.112211414	-6823153.125	-38332.32093	-0.111144903	1464039.4	1	218712.956	0.1	-2330506.894	-75177.64173	-0.343727428	858481.3586	0.285714286	208440.9012	0.066704737	-2580170.403	-122865.2573	-0.589448887	656351.9113	0.47826087	235000	0.031352	443780	44378	0.188842553	1395950	0	235000	-622300	-62230	-0.264808511	1241370	0.049789044	0
RGI60-01.01433	13837800	0.35913174	-273764166.5	-1538000.935	-0.111144903	66481065.22	1	11733003.55	0.1	-80967072.69	-2611841.055	-0.222606347	52405302.69	0.54302926	10793415.6	0.122805103	-52531915.39	-2501519.78	-0.2317635	29733367.63	0.296365331	10834000	0.0652688	-36096190	-3609619	-0.333175097	27290320	0	9260000	-82401000	-8240100	-0.889859611	24094840	0.088186691	0
RGI60-01.01437	17423800	0.424755531	-1006281457	-5653266.613	-0.324456583	156422038.9	0.770481551	13792300.9	0.1	-339189590.4	-10941599.69	-0.793312136	57654921.83	0.374366401	12778642.77	0.133326807	-314078655	-14956126.43	-1.170400229	33995769.64	0.14599686	10919000	0.0655408	-87674080	-8767408	-0.802949721	36493750	0	10901000	-200284110	-20028411	-1.837300339	27670490	0.083832614	0
RGI60-01.01438	1808730	0.138999759	-35783539.35	-201031.1199	-0.111144903	7740147.762	1	1061633.388	0.1	12937248.39	417330.5933	0.393102363	4517339.36	0.438095238	1253738.579	0.072244814	-10288398.52	-489923.7393	-0.390770251	3863829.66	0.449612403	786000	0.0331152	-1989710	-198971	-0.253143766	2934370	0	725000	-5982840	-598284	-0.82521931	2664640	0.052818901	0
RGI60-01.01439	337192	0.112070614	-6670936.625	-37477.17205	-0.111144903	1431323.863	1	159133.9911	0.1	2071535.663	66823.73106	0.419921166	687258.7794	0.466666667	290809.3506	0.06714129	-2103893.405	-100185.4003	-0.34450543	838162.1649	0.357142857	155000	0.031096	-1320570	-132057	-0.851980645	1089010	0	155000	-167380	-16738	-0.107987097	943310	0.049677905	0
RGI60-01.01440	642981	0.117666552	-12720602.81	-71464.06071	-0.111144903	2733578.307	1	389428.7281	0.1	6285275.876	202750.8347	0.520636563	1882043.132	0.702702703	407002.2067	0.067757112	-5847859.877	-278469.518	-0.68419658	1279538.056	0.473684211	394000	0.0318608	1482890	148289	0.37636802	1762300	0	394000	-3917250	-391725	-0.994225888	1634790	0.050353266	0
RGI60-01.01441	432989	0.113823699	-18021431.07	-101243.9948	-0.23382579	1238621.052	0.131578947	254155.2366	0.1	4590024.555	148065.3082	0.582578231	934284.2029	0.153846154	293817.8076	0.067157234	-4353814.74	-207324.5114	-0.705622689	695169.3293	0.107142857	208000	0.0312656	-2486310	-248631	-1.195341346	1533110	0	208000	-1471380	-147138	-0.707394231	1396470	0.049942281	0
RGI60-01.01442	71140.9	0.107201878	-1407436.817	-7906.948412	-0.111144903	301591.9671	1	64997.10002	0.1	741532.6184	23920.40705	0.368022682	235476.1614	0.142857143	81972.03701	0.066034452	-1398298.878	-66585.66085	-0.812297257	350010.3043	1	60000	0.030792	40970	4097	0.068283333	569580	0	60000	-306870	-30687	-0.51145	543660	0.049374804	0
RGI60-01.01443	943640	0.123168612	-53681574.51	-301581.8793	-0.319594209	4109245.811	0.755813953	549571.6128	0.1	7748712.625	249958.4718	0.454824205	2638260.696	0.690909091	569690.9005	0.068619362	-7507620.996	-357505.7617	-0.627543395	1863484.408	0.534482759	532000	0.0323024	-653770	-65377	-0.122889098	2141920	0	532000	-4335060	-433506	-0.814860902	2019150	0.05119293	0
RGI60-01.01445	617664	0.117203251	-12219736.53	-68650.20521	-0.111144903	2625601.481	1	368944.9245	0.1	6806989.665	219580.3118	0.595157426	1595829.077	0.459459459	404155.1577	0.067742022	-4758773.746	-226608.2736	-0.560696231	1528188.534	0.775	286000	0.0315152	-742330	-74233	-0.259555944	1949400	0	286000	-1666320	-166632	-0.582629371	1808260	0.050209389	0
RGI60-01.01446	397223	0.113169181	-7858577.483	-44149.3117	-0.111144903	1686648.873	1	113176.0232	0.1	-744863.4122	-24027.85201	-0.212305145	616178.0052	1	134773.0643	0.066314297	-850317.8508	-40491.32623	-0.300440792	367705.2275	0.285714286	141000	0.0310512	-141310	-14131	-0.100219858	821790	0	113000	-275630	-27563	-0.243920354	762730	0.04959202	0
RGI60-01.01448	1305890	0.129797786	-25835457.04	-145143.0171	-0.111144903	5571893.776	1	897305.3319	0.1	14247664.44	459602.0787	0.512202549	3842346.645	0.444444444	1049679.975	0.071163304	-15716957.11	-748426.5291	-0.713004484	3214831.014	0.433962264	817000	0.0332144	128970	12897	0.015785802	2504460	0	546000	-4686730	-468673	-0.858375458	2292670	0.051714187	0
RGI60-01.01449	363201	0.112546578	-7185493.289	-40367.93982	-0.111144903	1541926.629	1	150751.4175	0.1	2688051.056	86711.3244	0.57519409	547441.0768	0.133333333	186048.2044	0.066586055	-3173655.37	-151126.4462	-0.812297257	794453.9959	1	160000	0.031112	-76810	-7681	-0.04800625	772950	0	145000	-574120	-57412	-0.395944828	693570	0.049703521	0
RGI60-01.01451	1948830	0.141563589	-38555248.71	-216602.5208	-0.111144903	8346801.522	1	1441114.919	0.1	10875857.38	350834.1091	0.24344631	7429322.702	0.864285714	1580879.147	0.073978659	-18918718.06	-900891.3363	-0.569867303	5557347.272	0.649350649	1402000	0.0350864	-3308600	-330860	-0.235991441	4836130	0	1371000	-9327670	-932767	-0.680355215	4321950	0.053586852	0
RGI60-01.01452	763589	0.119873679	-30244822.6	-169914.7337	-0.222521191	3042078.936	0.746478873	404237.3014	0.1	6238962.487	201256.8544	0.497868093	1766419.85	0.486486486	417502.7306	0.067812764	-23170162.27	-1103341.06	-2.642715795	1633461.717	0.744186047	408000	0.0319056	-940530	-94053	-0.230522059	1970950	0	379000	-440350	-44035	-0.116187335	1825050	0.05068366	0
RGI60-01.01454	334994	0.11203039	-6627451.848	-37232.87555	-0.111144903	1421978.25	1	123490.5152	0.1	1385610.508	44697.11315	0.361947742	450202.7376	0.153846154	137206.9966	0.066327197	-2340510.208	-111452.8671	-0.812297257	585876.7736	1	113000	0.0309616	256650	25665	0.227123894	675180	0	113000	-511430	-51143	-0.45259292	628170	0.0495743	0
RGI60-01.01456	471953	0.11453674	-9337020.311	-52455.17029	-0.111144903	2004712.459	1	196742.0984	0.1	2590012.187	83548.78024	0.424661427	830643.0084	0.421052632	197402.7954	0.066646235	-2212024.33	-105334.4919	-0.533601825	530627.2093	0.263157895	193000	0.0312176	-648870	-64887	-0.336202073	1022100	0	193000	-608110	-60811	-0.315082902	947470	0.049611784	0
RGI60-01.01457	106897	0.107856215	-2114828.087	-11881.05667	-0.111144903	453252.1373	1	34167.17679	0.1	-224869.8899	-7253.867417	-0.212305145	186020.5213	1	51677.56881	0.065873891	-881528.4958	-41977.54742	-0.812297257	220652.5855	1	42000	0.0307344	-810360	-81036	-1.929428571	669850	0	42000	-108600	-10860	-0.258571429	552970
RGI60-01.01459	245575	0.110394022	-4858404.89	-27294.40949	-0.111144903	1041955.655	1	178234.5434	0.1	2296239.027	74072.22669	0.415588501	676814.3073	0.222222222	203255.6983	0.066677255	-1838702.373	-87557.25585	-0.43077393	529981.1698	0.227272727	123000	0.0309936	91640	9164	0.074504065	780320	0	123000	-1109230	-110923	-0.901813008	755580	0.049556308	0
RGI60-01.01460	253707	0.110542838	-5019286.692	-28198.23984	-0.111144903	1076501.849	1	119323.1017	0.1	-785320.1602	-25332.90839	-0.212305145	649645.2932	1	111120.0369	0.066188936	-1895512.526	-90262.50122	-0.812297257	474477.1968	1	72000	0.0308304	-348250	-34825	-0.483680556	1225420	0	205000	-1066750	-106675	-0.520365854	1168010	0.049458256	0
RGI60-01.01461	297983	0.111353089	-5895233.897	-33119.29156	-0.111144903	1264643.461	1	174164.6192	0.1	949203.041	30619.45294	0.175807538	621630.0395	0.125	226830.3609	0.066802201	-3869327.282	-184253.6801	-0.812297257	968624.7356	1	227000	0.0313264	-1423100	-142310	-0.6269163	1229400	0	196000	-886430	-88643	-0.452260204	1124590	0.049845873	0
RGI60-01.01462	206478	0.109678547	-4084917.947	-22948.97723	-0.111144903	875903.4889	1	51225.04022	0.1	-337135.5271	-10875.33958	-0.212305145	278890.7244	1	54743.07804	0.065890138	-933820.6953	-44467.65216	-0.812297257	233742.1229	1	38000	0.0307216	-344260	-34426	-0.905947368	486910	0	38000	-140670	-14067	-0.370184211	448050	0.049337558	0
RGI60-01.01463	868342	0.121790658	-34625860.3	-194527.305	-0.224021532	3401948.851	0.703703704	305858.0441	0.1	-2012992.327	-64935.23635	-0.212305145	1665220.195	1	310312.036	0.067244654	-1627693.751	-77509.22624	-0.249778343	1063428.088	0.612903226	316000	0.0316112	-828910	-82891	-0.262313291	1512100	0	316000	-1132890	-113289	-0.358509494	1409440	0.050078472	0
RGI60-01.01465	390139	0.113039544	-7718429.096	-43361.96121	-0.111144903	1656510.905	1	228803.8565	0.1	1824911.91	58868.12613	0.257286424	969419.1287	0.434782609	242818.0864	0.066886936	-3004470.157	-143070.0075	-0.589206552	862182.2017	0.666666667	228000	0.0313296	1555600	155560	0.682280702	1179320	0	228000	-2765150	-276515	-1.212785088	1131840	0.049955387	0
RGI60-01.01466	936889	0.123045069	-18535217.75	-104130.4368	-0.111144903	3989301.86	1	449788.3125	0.1	3175749.236	102443.5237	0.227759417	1904896.332	0.434782609	691330.3712	0.069264051	-12311099.1	-586242.8145	-0.847992275	2098625.692	0.417910448	617000	0.0325744	-577580	-57758	-0.093611021	2452480	0	566000	-2991580	-299158	-0.528547703	2243970	0.050993956	0
RGI60-01.01467	1446050	0.132362716	-39260639.04	-220565.3879	-0.152529572	5578890.557	0.751937984	1058994.371	0.1	23730100.96	765487.1279	0.722843434	4978565.492	0.62745098	1007732.946	0.070940985	-11197629.35	-533220.4453	-0.529128721	2995480.473	0.396039604	902000	0.0334864	359070	35907	0.039808204	4090130	0	844000	-4827200	-482720	-0.571943128	3781480	0.052539312	0
RGI60-01.01468	756321	0.119740675	-14962897.87	-84061.22399	-0.111144903	3217337.778	1	546735.0825	0.1	14743381.4	475592.9485	0.869878235	2544730.079	0.592592593	655602.4826	0.069074693	-10445409.69	-497400.4613	-0.758692156	2415806.741	0.725806452	565000	0.032408	1407190	140719	0.249060177	2327030	0	565000	-4457070	-445707	-0.788861947	2178400	0.050787676	0
RGI60-01.01469	4920350	0.195942406	-97343184.36	-546871.8222	-0.111144903	21527349.91	1	3892975.573	0.1	-47257082.49	-1524422.016	-0.391582733	15955628.45	0.364795918	3308078.137	0.083132814	-66782386.08	-3180113.623	-0.961317566	9837336.939	0.377245509	2623000	0.0389936	-26015260	-2601526	-0.991813191	9835650	0	2705000	-38622380	-3862238	-1.427814418	9199600	0.057753529	0
RGI60-01.01470	222426000	4.176295706	-3971751097	-22313208.41	-0.100317447	5601574642	0.93171382	189875884.2	0.1	-4643204937	-149780804.4	-0.788835323	848197854.8	0.511097053	181268597.4	1.026323566	-4707271870	-224155803.3	-1.236594791	1684810524	0.289010322	173855000	0.586936	-2248587150	-224858715	-1.293369273	364594750	0	173209000	-3002092930	-300209293	-1.733219942	269748100	0.698353122	0
RGI60-01.01471	1327130	0.130186478	-26255664.79	-147503.7348	-0.111144903	5663202.768	1	858144.1466	0.1	-15479948.04	-499353.1624	-0.581898932	3784006.291	0.5	1054713.924	0.071189984	-9141994.033	-435333.0492	-0.412749883	2659709.771	0.186915888	727000	0.0329264	-4403980	-440398	-0.605774415	2825660	0	727000	-2465880	-246588	-0.339185695	2509070	0.05137404	0
RGI60-01.01472	553320	0.116025756	-10946768.17	-61498.69759	-0.111144903	2351306.896	1	294901.8995	0.1	-3663936.592	-118191.503	-0.40078244	1231095.503	0.4	311875.2913	0.067252939	-1170419.426	-55734.2584	-0.178706874	1025432.929	0.548387097	283000	0.0315056	230470	23047	0.081438163	1347950	0	283000	-2289210	-228921	-0.808908127	1277080	0.049881512	0
RGI60-01.01473	1318320	0.130025257	-28502701.8	-160127.5382	-0.121463331	5359731.053	0.891666667	892291.0222	0.1	-10488515.42	-338339.207	-0.379180333	3329448.97	0.193181818	779256.6975	0.069730061	-23298196.62	-1109437.934	-1.423713056	1775321.189	0.026315789	681000	0.0327792	-5285480	-528548	-0.776135095	2710120	0	681000	-7039280	-703928	-1.033668135	2398760	0.051142921	0
RGI60-01.01474	685686	0.118448054	-13565469.67	-76210.50379	-0.111144903	2915781.992	1	538104.8801	0.1	-9344359.713	-301430.9585	-0.56017139	2339990.094	0.472727273	472158.812	0.068102442	-6167576.287	-293694.1089	-0.622023992	1467631.605	0.458333333	440000	0.032008	-3780980	-378098	-0.859313636	2039490	0	440000	-2734530	-273453	-0.621484091	1824950	0.050694479	0
RGI60-01.01476	1663930	0.13634992	-25212601.23	-141643.8271	-0.085126073	5709730.401	0.604026846	1127853.594	0.1	-26204778.18	-845315.4253	-0.749490386	4114125.369	0.125	638161.0677	0.068982254	-21325638.78	-1015506.608	-1.591301413	1690006.944	0.196721311	409000	0.0319088	-10053000	-1005300	-2.45794621	2949250	0	678000	-7557690	-755769	-1.11470354	2555220	0.050923673	0
RGI60-01.01477	3359320	0.167375555	-56302976.92	-316308.8591	-0.094158597	13432409.33	0.858552632	1114646.022	0.1	-14536718.98	-468926.4187	-0.420695368	4330510.719	0.263157895	938051.3964	0.070571672	-7098849.656	-338040.4598	-0.36036454	2642752.699	0.326315789	795000	0.033144	-4061080	-406108	-0.510827673	2244900	0	467000	-1156510	-115651	-0.247646681	1976170	0.050589288	0
RGI60-01.01479	9420820	0.27830101	-186379549.8	-1047076.123	-0.111144903	43007528.41	1	7404109.768	0.1	-158139910.8	-5101287.446	-0.688980527	32961387.01	0.512195122	6025177.721	0.097533442	-77944729.22	-3711653.772	-0.616023949	16045413.5	0.241264559	5569000	0.0484208	-13736700	-1373670	-0.246663674	17065500	0	5569000	-48421750	-4842175	-0.869487341	15186850	0.068250077	0
RGI60-01.01480	1615710	0.135467493	-29294062.54	-164573.3851	-0.101858245	6165379.387	0.780821918	1313205.653	0.1	-11125831.61	-358897.7938	-0.273299002	5780657.357	0.511450382	1161948.095	0.071758325	-10785189.46	-513580.4503	-0.441999477	3294555.698	0.333333333	969000	0.0337008	-7570080	-757008	-0.781226006	3702130	0	969000	-7896460	-789646	-0.814908153	3398940	0.052640862	0
RGI60-01.01481	613847	0.1171334	-12144221.79	-68225.96512	-0.111144903	2609324.561	1	411436.0239	0.1	-3887043.678	-125388.5057	-0.304758209	1626091.05	0.3	388493.8153	0.067659017	-907276.9561	-43203.66458	-0.111208114	927829.3485	0.128205128	274000	0.0314768	46770	4677	0.017069343	1826420	0	274000	-240210	-24021	-0.087667883	1867270	0.049949989	0
RGI60-01.01482	34974400	0.745931512	-691926279	-3887226.287	-0.111144903	225768145.1	1	30711938.12	0.1	-202129376.6	-6520302.472	-0.212305145	167208744.6	1	27308676.95	0.210335988	-519586912.1	-24742233.91	-0.906020967	87406047.76	0.372007366	22598000	0.1029136	-131205630	-13120563	-0.580607266	57240080	0	22598000	-219761500	-21976150	-0.972482078	48359970	0.132200831	0
RGI60-01.01484	1573740	0.134699442	-31134545.91	-174913.1793	-0.111144903	6725130.125	1	1393240.654	0.1	-9169556.924	-295792.1589	-0.212305145	7585389.753	1	810201.2567	0.069894067	-5579227.034	-265677.4778	-0.327915411	2187008.548	0.271604938	757000	0.0330224	-5485070	-548507	-0.724579921	2801340	0	757000	-7281470	-728147	-0.961885073	2623650	0.051549617	0
RGI60-01.01485	20828100	0.487054234	-412058812.5	-2314937.149	-0.111144903	109795646.5	1	21995672.56	0.1	-144763627.9	-4669794.448	-0.212305145	119753718.6	1	18525110.7	0.163783087	-216986443.1	-10332687.77	-0.557766587	57601549.49	0.434381779	17540000	0.086728	-116700380	-11670038	-0.66533854	45780870	0	17540000	-168359900	-16835990	-0.9598626	38896420	0.114203962	0
RGI60-01.01486	18098300	0.437098907	-358053015.2	-2011533.793	-0.111144903	91894386.2	1	14959869.62	0.1	-98457775.89	-3176057.287	-0.212305145	81447839.9	1	14665030.95	0.143324664	-236856975.3	-11278903.58	-0.769101928	46391135.97	0.446028513	13443000	0.0736176	-85964310	-8596431	-0.639472662	38480550	0	13651000	-175423580	-17542358	-1.285060289	32738960	0.090762018	0
RGI60-01.01487	165112	0.10892155	-3266541.579	-18351.35718	-0.111144903	700284.0808	1	151045.6604	0.1	-994100.8953	-32067.77082	-0.212305145	822356.2825	1	151045.6604	0.066400542	-2807831.75	-133706.2738	-0.885204338	370634.1497	0.142857143	145000	0.031064	725510	72551	0.500351724	843540	0	151000	-1128810	-112881	-0.747556291	749640	0.04968003	0
RGI60-01.01488	14394000	0.369310201	-495767824.3	-2785212.496	-0.193498159	81981592.14	0.817496229	12331118.12	0.1	-270423902.2	-8723351.685	-0.707425847	50529243.9	0.343065693	10647655.31	0.122032573	-168985953.5	-8046950.168	-0.75574856	27877026.82	0.198113208	9892000	0.0622544	-60443290	-6044329	-0.611032046	26181670	0	10008000	-194330180	-19433018	-1.941748401	26888820	0.083999795	0
RGI60-01.01489	698387	0.118680483	-9888548.992	-55553.64603	-0.079545647	2637557.334	0.784615385	561528.278	0.1	-5781778.224	-186508.975	-0.332145294	2501878.278	0.534482759	502737.7123	0.06826451	-2139873.576	-101898.7417	-0.202687682	1407569.619	0.32	452000	0.0320464	-1336680	-133668	-0.295725664	2091520	0	452000	-1889310	-188931	-0.417988938	1787190	0.050844814	0
RGI60-01.01490	10571300	0.299354782	-209140407.7	-1174946.11	-0.111144903	48868190.36	1	8801846.857	0.1	-241531297.5	-7791332.178	-0.885192881	38191059.49	0.440811725	7212937.757	0.10382857	-153022739	-7286797.095	-1.010239841	21675269.27	0.374130737	5810000	0.049192	-51653520	-5165352	-0.889045095	20470300	0	5827000	-93030060	-9303006	-1.596534409	16367580	0.069427773	0
RGI60-01.01491	747324	0.119576029	-14784903.09	-83061.2533	-0.111144903	3178914.635	1	658177.7959	0.1	-10414955.68	-335966.3121	-0.510449174	2927381.187	0.52238806	662789.913	0.069112787	-11138838.46	-530420.879	-0.800285081	1790142.222	0.261538462	574000	0.0324368	-3127850	-312785	-0.544921603	2451800	0	574000	-6452140	-645214	-1.124066202	2176200	0.051175174	0
RGI60-01.01492	1394800	0.131424839	-27594434.04	-155024.9104	-0.111144903	5954270.076	1	1136924.307	0.1	-12203824.09	-393671.745	-0.346260294	5057016.189	0.530434783	1024616.775	0.071030469	-16079949.24	-765711.8684	-0.747315374	3074525.825	0.403846154	1048000	0.0339536	2043590	204359	0.194999046	4659100	0	1048000	-11318760	-1131876	-1.080034351	3723390	0.052339893	0
RGI60-01.01493	2892020	0.158823966	-57215124.13	-321433.2816	-0.111144903	12462359.87	1	1863624.121	0.1	3564805.965	114993.7408	0.061704364	9102514.366	0.740540541	1777943.082	0.075023098	-22872862.83	-1089183.944	-0.612609006	6054375.199	0.596590909	1521000	0.0354672	-3944450	-394445	-0.259332676	5582920	0	1483000	-9202500	-920250	-0.620532704	4923280	0.054344364	0
RGI60-01.01495	1267460	0.129094518	-23148679.55	-130048.7615	-0.102605811	4743010.835	0.747747748	641354.1804	0.1	928007.0864	29935.71246	0.046675789	2887729.268	0.5625	728345.3114	0.06946023	-5644731.325	-268796.7298	-0.369051226	2130569.555	0.376811594	564000	0.0324048	-2272710	-227271	-0.402962766	2342360	0	564000	-3327870	-332787	-0.590047872	2140770	0.05104356	0
RGI60-01.01496	895462	0.122286954	-23361923.06	-131246.7588	-0.146568764	3310157.425	0.69047619	441017.1456	0.1	-5582401.47	-180077.4668	-0.408323052	2085209.37	0.659090909	466027.7058	0.068069947	-1196549.385	-56978.54214	-0.12226428	1310359.466	0.326086957	412000	0.0319184	-1610760	-161076	-0.390961165	2100610	0	423000	-1097430	-109743	-0.259439716	1914850	0.050593651	0
RGI60-01.01497	4375640	0.18597421	-69554503.95	-390755.6402	-0.089302511	16533732.38	0.7425	3301044.425	0.1	-53339844.05	-1720640.131	-0.521241131	12865548.03	0.262839879	2965096.108	0.081315009	-37992782.62	-1809180.125	-0.610159016	7182171.084	0.132653061	2662000	0.0391184	-18712300	-1871230	-0.702941397	8863900	0	2662000	-36685480	-3668548	-1.378117205	7816200	0.058450215	0
RGI60-01.01498	651396	0.117820546	-12887083.42	-72399.34507	-0.111144903	2769474.77	1	551557.5157	0.1	-5447566.661	-175727.9568	-0.318603141	2558514.938	0.620689655	597229.1695	0.068765315	-6936167.985	-330293.7136	-0.553043506	1918988.183	0.50877193	491000	0.0321712	-579380	-57938	-0.118	2314760	0	546000	-4613770	-461377	-0.845012821	1958520	0.050849748	0
RGI60-01.01499	632815	0.117480515	-4699382.338	-26401.02437	-0.041719972	2347234.5	0.766666667	328754.4439	0.1	-1898932.281	-61255.88003	-0.186327154	1085640.66	0	308412.1106	0.067234584	-2934772.377	-139751.0656	-0.453130927	742695.9799	0.133333333	303000	0.0315696	-355460	-35546	-0.117313531	1630580	0	303000	1134780	113478	0.374514851	1419820	0.04964122	0
RGI60-01.01500	419553	0.11357782	-8300349.574	-46631.17738	-0.111144903	1781663.37	1	420209.8822	0.1	-6735224.955	-217265.3211	-0.517040009	1631746.249	0.256410256	371474.564	0.067568815	-2061829.132	-98182.33961	-0.26430434	990555.8684	0.257142857	328000	0.0316496	-1257280	-125728	-0.383317073	903330	0	164000	-16940	-1694	-0.010329268	756830	0.050186207	0
RGI60-01.01501	736192	0.119372313	-14564669.91	-81823.98824	-0.111144903	3131378.917	1	603692.8017	0.1	-23991381.22	-773915.5233	-1.281969109	2864009.008	0.587301587	649075.8888	0.069040102	-10578984.82	-503761.1818	-0.776120621	2231469.89	0.609375	514000	0.0322448	2509820	250982	0.488291829	2554680	0	514000	-1727400	-172740	-0.336070039	2127460	0.05081754	0
RGI60-01.01502	10965300	0.306564983	-249858828.1	-1403701.281	-0.12801303	48063455.32	0.774322969	9248803.553	0.1	-323465932	-10434384.9	-1.128187537	37645328.13	0.281385281	7534664.46	0.105533722	-198178839.9	-9437087.612	-1.252489432	20808904.88	0.228419655	6789000	0.0523248	-51285340	-5128534	-0.755418176	23775530	0	6753000	-118607590	-11860759	-1.756368873	18656950	0.068930812	0
RGI60-01.01503	677553	0.11829922	-13404568.09	-75306.56229	-0.111144903	2881075.486	1	262063.2383	0.1	-2254540.93	-72727.12676	-0.27751747	1095352.433	0.407407407	278490.0569	0.067075997	-716464.413	-34117.353	-0.122508334	660252.9258	0.12	159000	0.0311088	158980	15898	0.099987421	1007770	0	159000	-681160	-68116	-0.428402516	895990	0.049377286	0
RGI60-01.01504	679476	0.118334411	-13442612.32	-75520.29394	-0.111144903	2889281.357	1	159603.9091	0.1	-1447848.895	-46704.80306	-0.292629443	689891.0079	0.473684211	163291.5601	0.066465445	-993020.0306	-47286.66812	-0.289584276	403929.74	0.166666667	166000	0.0311312	497020	49702	0.299409639	1026850	0	166000	-305870	-30587	-0.184259036	902470	0.049414452	0
RGI60-01.01505	1772100	0.138329429	-35058859.02	-196959.8822	-0.111144903	7581721.863	1	866310.168	0.1	-4875990.275	-157290.0089	-0.181563157	3205508.639	0.186046512	959941.1474	0.070687688	-8016779.58	-381751.4086	-0.397682097	3537366.655	0.731958763	774000	0.0330768	3955260	395526	0.511015504	3230070	0	774000	-3131660	-313166	-0.404607235	2932820	0.051726595	0
RGI60-01.01506	4619870	0.190443624	-91398550.33	-513475.0019	-0.111144903	20163857.77	1	3797186.489	0.1	-51259676.51	-1653537.952	-0.435463983	17155840.58	0.559366755	3667160.447	0.08503595	-38727220.5	-1844153.357	-0.502883194	10125335.28	0.295081967	3154000	0.0406928	-8212350	-821235	-0.260378884	10084110	0	2957000	-22890520	-2289052	-0.774112952	8901950	0.060273156	0
RGI60-01.01507	1504000	0.133423199	-29754824.2	-167161.9337	-0.111144903	6424487.933	1	1031421.88	0.1	-20218507.84	-652209.9302	-0.6323406	4502660.821	0.475728155	1088840.504	0.071370855	623901.4581	29709.59324	0.027285533	2797351.289	0.212962963	899000	0.0334768	-2109090	-210909	-0.234604004	3767900	0	899000	-2022790	-202279	-0.225004449	2985490	0.052066311	0
RGI60-01.01508	981857	0.123867983	-19424855.34	-109128.4008	-0.111144903	4181795.639	1	894698.9564	0.1	-10295754.51	-332121.1131	-0.371209903	4456731.529	0.779069767	867414.7542	0.070197298	-11394390.6	-542590.0285	-0.625525478	2946035.747	0.593023256	818000	0.0332176	-6201800	-620180	-0.758166259	3905880	0	818000	-10192350	-1019235	-1.246008557	3201990	0.051772245	0
RGI60-01.01509	140547	0.10847201	-2780552.711	-15621.08265	-0.111144903	596026.9336	1	131254.8908	0.1	-1545653.969	-49859.80544	-0.379870077	528992.9379	0.333333333	111289.522	0.066189834	280415.7023	13353.12868	0.119985498	341096.6716	0.444444444	99000	0.0309168	1402750	140275	1.416919192	1050090	0	132000	-609980	-60998	-0.462106061	897670
RGI60-01.01510	5417810	0.205045922	-107184829.9	-602161.9656	-0.111144903	23801908.89	1	4155338.635	0.1	-107339181.2	-3462554.232	-0.833278473	17582306.72	0.394736842	3354034.042	0.08337638	-80873270.84	-3851108.135	-1.148201863	9778693.241	0.33836858	2561000	0.0387952	228700	22870	0.008930105	9986850	0	2494000	-14170430	-1417043	-0.568180834	7818380	0.058605661	0
RGI60-01.01511	2020220	0.142870027	-39967613.67	-224537.1554	-0.111144903	8656373.946	1	1842304.853	0.1	-60926836.64	-1965381.827	-1.066805976	8196101.849	0.472826087	1545440.978	0.073790837	-17227513.49	-820357.7854	-0.530824404	4044848.217	0.22875817	1307000	0.0347824	6171690	617169	0.472202754	5703080	0	1307000	-15800570	-1580057	-1.208918898	4794700	0.053538461	0
RGI60-01.01512	7091380	0.235672256	-140294391.8	-788170.7405	-0.111144903	31624553.35	1	5356936.496	0.1	-135113378.4	-4358496.076	-0.813617275	24903989.38	0.595149254	4947657.807	0.091822586	-40620166.38	-1934293.637	-0.390951378	14068827.51	0.336016097	4773000	0.0458736	27223630	2722363	0.570367274	17151810	0	4665000	-49734270	-4973427	-1.066115113	12959610	0.065609414	0
RGI60-01.01513	100750000	1.949625	-1993217113	-11197848.95	-0.111144903	1362081316	1	86727428.32	0.1	495363819.6	15979478.05	0.184249416	460110660.1	0.935536044	84586591.31	0.513908934	-1402600562	-66790502.95	-0.789611	332615240.4	0.283112583	81626000	0.2918032	-650838160	-65083816	-0.797341729	174830650	0	81626000	-1340584200	-134058420	-1.642349496	138578640	0.351163182	0
RGI60-01.01514	118075000	2.266672444	-2437582528	-13694283.86	-0.115979537	1902711599	0.935594477	94931662.71	0.1	-1497891526	-48319081.49	-0.508988046	464439959.1	0.731263158	93443432.26	0.560850191	-801635201.1	-38173104.81	-0.408515654	328243137.1	0.472857448	91407000	0.3231024	-611693570	-61169357	-0.669197731	207472560	0	91099000	-1031280420	-103128042	-1.132043623	158958690	0.391997346	0
RGI60-01.01515	43564700	0.90313403	-861874993.4	-4841994.345	-0.111144903	316988261.3	1	36817186.87	0.1	-142754748.9	-4604991.899	-0.125077234	180180160.1	0.74442025	34787272.39	0.249972544	-765060538.9	-36431454.23	-1.047263891	113391602.8	0.272126437	33325000	0.13724	-334891690	-33489169	-1.004926302	98440810	0	33297000	-619824150	-61982415	-1.861501487	71581060	0.164122587	0
RGI60-01.01516	4755800	0.192931136	-94087761.27	-528582.9285	-0.111144903	20779719.9	1	4425650.745	0.1	-77397018.5	-2496678.016	-0.564138058	18113679.15	0.352017937	3763935.681	0.085548859	-82127314.45	-3910824.497	-1.039025326	9860394.618	0.201591512	3361000	0.0413552	-13212490	-1321249	-0.393111871	11944150	0	3361000	-43151090	-4315109	-1.283876525	9902930	0.060828152	0
RGI60-01.01517	2386880	0.149579903	-92473774.91	-519515.5894	-0.217654674	9576262.211	0.678899083	1860083.227	0.1	16130228.6	520329.9549	0.279734771	8217690.988	0.518716578	1680306.514	0.074505625	-7536572.61	-358884.41	-0.213582705	5276934.024	0.479041916	1370000	0.034984	-2118990	-211899	-0.154670803	4309560	0	1218000	-11067320	-1106732	-0.908646962	3885040	0.053802725	0
RGI60-01.01518	18303900	0.440861366	-296482660.8	-1665632.926	-0.090998799	83282942.53	0.853731343	15268540.7	0.1	73896078.25	2383744.46	0.156121302	68543756.3	0.555045872	13371418.75	0.136468519	-245313680.4	-11681603.83	-0.87362486	43093212.88	0.467065868	12160000	0.069512	-85157420	-8515742	-0.70030773	33650870	0	11977000	-179233700	-17923370	-1.496482425	28265090	0.091540733	0
RGI60-01.01519	53601700	1.086811107	-632155423.1	-3551434.961	-0.066256014	309546876.1	0.857435058	48262105.05	0.1	-660528632.3	-21307375.23	-0.441492869	203094209.3	0.413692946	46141919.43	0.310152173	-1187535551	-56549311.95	-1.22555179	175334145.8	0.280147218	42133000	0.1654256	-444324630	-44432463	-1.054576294	99676780	0	40504000	-795736710	-79573671	-1.964587967	78939060	0.200916173	0
RGI60-01.01520	245510000	4.598732899	-6698257111	-37630657.93	-0.153275459	10313663436	0.891594203	219886973.7	0.1	-2687420882	-86690996.18	-0.394252532	1012915081	0.602710446	209169443.2	1.174198049	-5119605412	-243790733.9	-1.165517918	2099155349	0.409749797	193130000	0.648616	-2173678770	-217367877	-1.125500321	400420420	0	192910000	-3529736310	-352973631	-1.82973216	278762770	0.738766991	0
RGI60-01.01521	174167000	3.293156236	-3445683821	-19357774.28	-0.111144903	3851817419	1	162796517	0.1	-1303663491	-42053660.99	-0.258320398	829412532.7	0.835668633	160046418.1	0.913846016	-3794061397	-180669590.3	-1.128857443	1252236866	0.419953741	149723000	0.5097136	-1629015580	-162901558	-1.088019596	299925080	0	148734000	-2872429970	-287242997	-1.931253089	238414440	0.60456094	0
RGI60-01.01522	355067000	6.603625845	-7024571919	-39463887.18	-0.111144903	15533614778	1	321404332.3	0.1	2447307449	78945401.57	0.245626439	1730799072	0.9716001	312637065.9	1.722390474	-5546962522	-264141072.5	-0.844880858	3329559620	0.464517573	297813000	0.9836016	-2887956070	-288795607	-0.969721292	539416110	0	297757000	-4253815370	-425381537	-1.42861977	423422770	1.178293376	0
RGI60-01.01523	61108500	1.224185576	-1208957896	-6791898.29	-0.111144903	555536127	1	54163703	0.1	-356476217.2	-11499232.81	-0.212305145	294890044	1	51824398.33	0.340269311	-1147718239	-54653249.48	-1.054585316	199901777.8	0.380355075	49628000	0.1894096	-440906360	-44090636	-0.888422584	112970680	0	49403000	-752956850	-75295685	-1.524111592	92527230	0.228861945	0
RGI60-01.01524	535806000	9.911150354	-13193699845	-74121909.24	-0.138337214	43641773305	0.928773364	481990115.1	0.1	-5765438419	-185981884.5	-0.385862445	2188165432	0.571840751	470908415.7	2.561414603	-12412632740	-591077749.5	-1.25518621	10680355828	0.326337702	453528000	1.4818896	-4622460400	-462246040	-1.019222716	995037320	0	461384000	-9985921130	-998592113	-2.164340577	614338010	1.711522952	0
RGI60-01.01525	21627400	0.50168141	-131870459.2	-740845.2766	-0.034254939	90328184.52	0.93718593	19398725.06	0.1	105039634.6	3388375.31	0.17467	94996982.67	0.745138178	18652034.9	0.164455785	-89293533.93	-4252073.044	-0.227968319	63457854.22	0.597534834	18466000	0.0896912	-55655540	-5565554	-0.301394671	49261880	0	18123000	-225070970	-22507097	-1.241907907	42994510	0.117717083	0
RGI60-01.02733	1201040	0.127879033	-23761126.37	-133489.474	-0.111144903	5121498.905	1	696898.5761	0.1	-8551756.391	-275863.1094	-0.395843985	2879607.737	0.38028169	765736.0759	0.069658401	-907897.6781	-43233.22277	-0.056459692	1891485.586	0.166666667	377000	0.0318064	1465250	146525	0.388660477	1643770	0	347000	-542490	-54249	-0.156337176	1506020	0.05040875	0
RGI60-01.02734	284889	0.111113469	-5636184.915	-31663.9602	-0.111144903	1208994.554	1	91316.46592	0.1	-600995.6213	-19386.95552	-0.212305145	497165.3554	1	124260.2662	0.066258579	-895566.5354	-42646.0255	-0.343199213	285449.2312	0.083333333	78000	0.0308496	-179610	-17961	-0.230269231	557080	0	78000	-4660	-466	-0.005974359	540740	0.049487966	0
RGI60-01.22568	1378770	0.131131491	-27277299.85	-153243.2576	-0.111144903	5885298.574	1	695751.1766	0.1	6543279.566	211073.5344	0.30337503	3526077.641	0.821917808	754181.238	0.069597161	-7563089.836	-360147.1351	-0.477533936	2527952.632	0.575	705000	0.032856	-2859710	-285971	-0.405632624	2959750	0	705000	-4848060	-484806	-0.687668085	2690430	0.051463266	0
RGI60-01.22569	1838030	0.139535949	-36363204.48	-204287.6656	-0.111144903	7866926.765	1	1139565.758	0.1	18038869.95	581899.0306	0.510632253	5955943.039	0.887931034	1405460.392	0.07304894	-26294879.15	-1252137.102	-0.89090885	5037975.917	0.673913043	1134000	0.0342288	-2105140	-210514	-0.185638448	4003920	0	1107000	-7114890	-711489	-0.642718157	3626810	0.0532561	0
RGI60-01.22570	539390	0.115770838	-10671179.94	-59950.44909	-0.111144903	2291948.932	1	313948.5108	0.1	2209086.372	71260.85073	0.226982605	1394405.414	0.53125	312913.1821	0.06725844	-2247209.78	-107009.9895	-0.341979807	908220.8659	0.366666667	316000	0.0316112	-397520	-39752	-0.125797468	1663850	0	316000	-1312010	-131201	-0.415193038	1566240	0.050328343	0
RGI60-01.22572	559003	0.116129755	-11059199.46	-62130.33407	-0.111144903	2375525.593	1	416166.7934	0.1	-3470991.753	-111967.4759	-0.269044714	2076034.438	0.785714286	425746.0066	0.067856454	-5929812.208	-282372.0099	-0.663240537	1293929.535	0.425	337000	0.0316784	-2267960	-226796	-0.672985163	1886400	0	337000	202730	20273	0.06015727	1601510	0.050434394	0
RGI60-01.22573	506279	0.115164906	-10016118.78	-56270.33022	-0.111144903	2150892.766	1	144463.7964	0.1	-1184897.927	-38222.51376	-0.264581956	622000.1522	0.466666667	134546.9548	0.066313099	-5144281.073	-244965.7654	-1.820671198	423300.3791	0.428571429	139000	0.0310448	241990	24199	0.174093525	1020150	0	139000	-475760	-47576	-0.342273381	925500	0.049438233	0
RGI60-01.22574	1241260	0.128615059	-24556830.51	-137959.722	-0.111144903	5294200.627	1	1025993.966	0.1	2620759.467	84540.62797	0.082398757	4582673.051	0.545454545	910119.6962	0.070423634	-9455124.372	-450244.0177	-0.494708575	2817440.817	0.454545455	750000	0.033	138520	13852	0.018469333	2003730	0	363000	-2188240	-218824	-0.602820937	1787020	0.051448819	0
RGI60-01.22575	277221	0.110973144	-5484482.793	-30811.70109	-0.111144903	1176409.296	1	188634.137	0.1	-3161485.233	-101983.3946	-0.540641245	655657.4144	0.0625	237366.8386	0.066858044	-143934.3569	-6854.016994	-0.028875209	523730.512	0.043478261	166000	0.0311312	-1431520	-143152	-0.862361446	1697590	0	166000	784540	78454	0.472614458	1630590	0.049476347	0
RGI60-01.22576	728139	0.119224943	-14405351.03	-80928.93834	-0.111144903	3096994.744	1	531196.5428	0.1	-7597257.682	-245072.8285	-0.461359984	1832017.06	0.055555556	504546.9604	0.068274099	-3663684.785	-174461.1802	-0.345777884	1135447.316	0.06122449	313000	0.0316016	-977330	-97733	-0.312246006	1777960	0	313000	-360040	-36004	-0.115028754	1528350	0.049981113	0
RGI60-01.22577	5055040	0.19840723	-100007863.4	-561841.9292	-0.111144903	22141047.5	1	3913856.122	0.1	10977930.54	354126.7915	0.090480278	17187405.48	0.510309278	3756098.068	0.08550732	-54447005.88	-2592714.566	-0.69026807	12046571.22	0.498666667	3594000	0.0421008	-9240140	-924014	-0.257099054	13064810	0	3506000	-39244570	-3924457	-1.119354535	10361770	0.061561082	0
RGI60-01.22578	2024960	0.142956769	-62384215.51	-350473.1208	-0.173076565	8169420.853	0.795698925	1230571.449	0.1	-21517873.42	-694124.949	-0.564067165	4681759.079	0.216	922780.3097	0.070490736	-14028728.85	-668034.7073	-0.72393689	2185226.97	0.106382979	439000	0.0320048	-1696420	-169642	-0.386428246	2043460	0	439000	-2539420	-253942	-0.578455581	1708000	0.050507415	0
RGI60-01.22580	838132	0.121237816	-16581429.73	-93154.09963	-0.111144903	3566901.484	1	341752.8881	0.1	-3682027.63	-118775.0848	-0.347546689	1708173.973	0.787878788	314354.1088	0.067266077	-2024748.346	-96416.58791	-0.306713306	1148748.372	0.71875	262000	0.0314384	-1111870	-111187	-0.424377863	2069090	0	375000	-1090950	-109095	-0.29092	1719960	0.049630188	0
RGI60-01.22581	2114140	0.144588763	-41825707.48	-234975.8847	-0.111144903	9064107.734	1	1114831.296	0.1	-7337217.012	-236684.4197	-0.212305145	6069611.782	1	1114831.296	0.071508606	-10646312.5	-506967.262	-0.454747964	3756273.073	0.583333333	1052000	0.0339664	-1827430	-182743	-0.173710076	3775170	0	1052000	-6357100	-635710	-0.604287072	3503500	0.053041394	0
RGI60-01.22582	2457940	0.150880304	-48627375.4	-273187.5023	-0.111144903	10561255.02	1	1883168.409	0.1	-10631214.13	-342942.3912	-0.182109252	7697732.273	0.367021277	1389379.73	0.072963713	-12413419.37	-591115.2081	-0.425452593	3691905.86	0.25	1204000	0.0344528	1903610	190361	0.158107143	4511660	0	1204000	-8818650	-881865	-0.732446013	4264570	0.053243575	0
RGI60-01.22583	1832910	0.139442252	-36261911.46	-203718.6037	-0.111144903	7844769.315	1	1781985.907	0.1	-12556488.55	-405048.0177	-0.227301471	7848231.105	0.513812155	1781985.907	0.075044525	-8921030.2	-424810.9619	-0.238391875	5077101.505	0.342541436	1545000	0.035544	-704120	-70412	-0.04557411	5525320	0	1545000	-11908920	-1190892	-0.770803883	5090910	0.0543834	0
RGI60-01.22584	884801	0.122091858	-17504719.56	-98341.1211	-0.111144903	3766453.625	1	565123.5524	0.1	-3719337.767	-119978.6376	-0.212305145	3076770.974	1	785430.2043	0.06976278	-3019181.255	-143770.5359	-0.183046864	2426835.204	0.455696203	641000	0.0326512	-1865770	-186577	-0.291071763	2483090	0	641000	-6739950	-673995	-1.051474259	2432320	0.051614759	0
RGI60-01.22585	1019460	0.124556117	-20168785.3	-113307.7826	-0.111144903	4342839.03	1	660817.4513	0.1	-5271445.342	-170046.6239	-0.257327683	2818165.673	0.447761194	583194.3696	0.06869093	-5759538.281	-274263.7277	-0.470278422	1633029.05	0.316666667	590000	0.032488	-2593180	-259318	-0.439522034	2741800	0	635000	-3546580	-354658	-0.558516535	2538450	0.050905634	0
RGI60-01.22586	554015	0.116038474	-10960517.91	-61575.9433	-0.111144903	2354268.632	1	518653.6307	0.1	-10866743.12	-350540.1005	-0.67586551	2030601.621	0.259259259	360299.6309	0.067509588	-5073328.654	-241587.0788	-0.670517142	955826.4089	0.243243243	412000	0.0319184	-2964290	-296429	-0.719487864	1726250	0	346000	-2234740	-223474	-0.645878613	1584870	0.050249938	0
RGI60-01.22772	1536660	0.134020877	-30400962.87	-170791.9263	-0.111144903	6565248.661	1	620067.4033	0.1	-8163476.325	-263337.946	-0.424692452	2481031.619	0.317460317	620067.4033	0.068886357	-7629383.743	-363303.9878	-0.585910477	1824342.527	0.380952381	501000	0.0322032	-2111540	-211154	-0.42146507	1838740	0	501000	-4789310	-478931	-0.9559501	1848180	0.051067704	0
RGI60-01.22773	1457050	0.132564014	-28825975.14	-161943.6806	-0.111144903	6222241.004	1	901203.557	0.1	-15115416.99	-487594.0965	-0.541047683	3905012.607	0.466666667	901203.557	0.070376379	-19032776.79	-906322.7043	-1.005680345	2586234.125	0.333333333	562000	0.0323984	-4506840	-450684	-0.801928826	2409900	0	562000	-5597330	-559733	-0.995966192	2291230	0.051005819	0
RGI60-01.22775	982439	0.123878633	-19436369.51	-109193.0871	-0.111144903	4184287.651	1	856617.2398	0.1	2833282.512	91396.21005	0.106694339	3430087.287	0.329411765	755379.7842	0.069603513	-13347734.33	-635606.3969	-0.841439512	2713328.556	0.68	583000	0.0324656	-4364380	-436438	-0.748607204	2271200	0	573000	995130	99513	0.173670157	2063900	0.0510744	0
RGI60-01.22793	1660190	0.136281477	-26792529.75	-150519.8301	-0.090664219	6576041.055	0.860927152	1211811.865	0.1	-8402299.717	-271041.9264	-0.223666672	5648966.099	0.634146341	1280794.919	0.072388213	-13247487.42	-630832.7344	-0.492532196	3833587.691	0.40625	1105000	0.034136	-1102430	-110243	-0.099767421	4403530	0	1105000	-6873920	-687392	-0.622074208	3901870	0.053154943	0
RGI60-01.22794	3302780	0.166340872	-65341514.82	-367087.1619	-0.111144903	14273093.5	1	2645505.482	0.1	-94334898.35	-3043061.237	-1.150275914	10670705	0.260223048	1831870.416	0.075308913	-32496035.52	-1547430.263	-0.844726925	4460701.557	0.131147541	1259000	0.0346288	-6505710	-650571	-0.516736299	4754370	0	1259000	-13870540	-1387054	-1.101710882	4292250	0.053063999	0
RGI60-01.22795	1079100	0.12564753	-22672668.88	-127374.5443	-0.118037758	3819598.828	0.636363636	666064.0235	0.1	-3276119.469	-105681.2732	-0.158665338	2943577.188	0.52238806	644287.7546	0.069014725	-6685350.011	-318350.0005	-0.494111518	1771310.931	0.292307692	506000	0.0322192	-2623560	-262356	-0.518490119	2259840	0	506000	-1795130	-179513	-0.354768775	2039770	0.050664942	0
RGI60-01.22796	2504980	0.151741136	-49558005.01	-278415.7585	-0.111144903	10766677.93	1	1532733.379	0.1	-33893038.32	-1093323.817	-0.713316374	6243913.283	0.331168831	1436071.423	0.073211179	-12943383.51	-616351.5956	-0.429192856	4142990.009	0.356643357	1107000	0.0341424	6212710	621271	0.561220416	4805080	0	1107000	-9716790	-971679	-0.877758808	3901440	0.052612111	0
RGI60-01.22797	870211	0.121824861	-17216074.02	-96719.51697	-0.111144903	3704056.874	1	684327.362	0.1	-10161419.85	-327787.7371	-0.478992592	3149929.875	0.597014925	812740.3478	0.069907524	-1647613.524	-78457.78684	-0.096534874	2348388.46	0.3625	670000	0.032744	65640	6564	0.009797015	3155790	0	721000	-189810	-18981	-0.026325936	2554930	0.050881779	0
RGI60-01.22798	478447	0.11465558	-9465496.261	-53176.94529	-0.111144903	2032363.7	1	225479.62	0.1	-4379755.185	-141282.4253	-0.626586231	779098.9337	0.045454545	203346.3693	0.066677736	692968.3141	32998.49115	0.162277258	430014.5735	0	248000	0.0313936	233240	23324	0.094048387	1458950	0	248000	83040	8304	0.033483871	1295640	0.049568551	0
RGI60-01.22799	1904290	0.140748506	-37674078.58	-211652.1269	-0.111144903	8153812.587	1	1069159.754	0.1	-12334798.62	-397896.7295	-0.37215835	5553057.024	0.878504673	1024780.387	0.071031336	-16183668.98	-770650.9036	-0.752015664	3934612.28	0.798076923	940000	0.033608	-2981220	-298122	-0.317151064	4902750	0	1160000	-6046240	-604624	-0.521227586	3921820	0.052289644	0
RGI60-01.22801	5891190	0.213708778	-150430423.2	-845114.7372	-0.143453994	25093975.34	0.841121495	4577921.741	0.1	-63049221.94	-2033845.869	-0.444272747	20161401.91	0.50547046	3902488.194	0.086283187	-42862741.17	-2041082.913	-0.523020906	11142267.73	0.338461538	3468000	0.0416976	5908420	590842	0.170369666	11567230	0	2917000	-24089690	-2408969	-0.825837847	9059960	0.061057369	0
RGI60-01.22802	867687	0.121778672	-17166139.73	-96438.98723	-0.111144903	3693263.582	1	369758.3922	0.1	-5854615.125	-188858.5524	-0.510762045	1495926.201	0.333333333	458595.0616	0.068030554	-1601705.474	-76271.68924	-0.166315985	1119096.296	0.152173913	430000	0.031976	3741830	374183	0.870193023	2607640	0	534000	-4490510	-449051	-0.840919476	2199840	0.049767479	0
RGI60-01.22803	3152420	0.163589287	-62366823.75	-350375.4143	-0.111144903	13608899.41	1	2335742.516	0.1	-59808618.89	-1929310.287	-0.825994421	11026849.56	0.628205128	2247396.554	0.077511202	-21727509.42	-1034643.306	-0.460374162	6292232.152	0.315555556	2077000	0.0372464	7591150	759115	0.365486278	9247110	0	2324000	-14958430	-1495843	-0.643650172	7215830	0.055947705	0
RGI60-01.22804	1535010	0.133990683	-30368319.62	-170608.5372	-0.111144903	6558135.955	1	989385.728	0.1	-16767590.25	-540890.008	-0.546692754	4118614.625	0.386138614	1067744.031	0.071259043	-10004171.41	-476389.1147	-0.446164156	2521606.585	0.111111111	870000	0.033384	5622830	562283	0.646302299	4250300	0	940000	-5534150	-553415	-0.588739362	3476680	0.051610874	0
RGI60-01.22805	679630	0.118337229	-13445659.03	-75537.41026	-0.111144903	2889938.517	1	380947.7036	0.1	-2507191.879	-80877.15739	-0.212305145	2074039.972	1	318187.9739	0.067286396	-3393253.974	-161583.5226	-0.507824104	1025453.965	0.514285714	409000	0.0319088	-702820	-70282	-0.171838631	2044250	0	409000	-1499280	-149928	-0.366572127	1719610	0.049711827	0
RGI60-01.22806	3569550	0.171222766	-70619237.19	-396737.2876	-0.111144903	15455520.41	1	2388457.215	0.1	-15719534.41	-507081.755	-0.212305145	13003768.47	1	2388457.215	0.078258823	-32723500.72	-1558261.939	-0.652413587	7236747.81	0.418410042	2272000	0.0378704	-4320280	-432028	-0.190153169	8804710	0	2307000	-28289190	-2828919	-1.22623277	7231200	0.057181581	0
RGI60-01.22807	2827190	0.157637576	-55932540.85	-314227.7576	-0.111144903	12177635.62	1	1772478.303	0.1	-11665494.15	-376306.2629	-0.212305145	9650119.467	1	1772478.303	0.074994135	-23649616.53	-1126172.216	-0.635365868	4773964.157	0.261363636	1665000	0.035928	-2896560	-289656	-0.173967568	6570930	0	1665000	-18571640	-1857164	-1.115413814	5366010	0.055350241	0
RGI60-01.22808	2292480	0.147852384	-45353949.06	-254797.4667	-0.111144903	9839808.494	1	1656579.693	0.1	-10902712.14	-351700.3917	-0.212305145	9019118.551	1	2000253.178	0.076201342	-20046623.06	-954601.0981	-0.477240136	6058815.73	0.422885572	1767000	0.0362544	-1418620	-141862	-0.080284097	6156820	0	1767000	-10954620	-1095462	-0.619955857	5574060	0.055793923	0
RGI60-01.22809	4056170	0.180127911	-80246426.39	-450822.6202	-0.111144903	17626118.22	1	2737073.402	0.1	-18013937.72	-581094.7652	-0.212305145	14901782.03	1	1767866.434	0.074969692	-16537491.05	-787499.5736	-0.445451963	6053970.461	0.608938547	1661000	0.0359152	-2325170	-232517	-0.139986153	5864770	0	1661000	-5383170	-538317	-0.324092113	5282890	0.05500357	0
RGI60-01.22810	4187640	0.182533815	-82847401.62	-465434.8405	-0.111144903	18215696.29	1	3039537.876	0.1	-20004595.4	-645309.529	-0.212305145	16548526.2	1	3135602.284	0.082218692	-45969702.51	-2189033.453	-0.698122164	9387082.383	0.398734177	2868000	0.0397776	-28074060	-2807406	-0.978872385	9388560	0	2868000	-8223020	-822302	-0.286716179	8204360	0.0593498	0
RGI60-01.22811	5171460	0.200537721	-102311092.5	-574781.4188	-0.111144903	22672777.17	1	6069058.942	0.1	-39943265.57	-1288492.438	-0.212305145	33042516.65	1	4436464.764	0.089113263	-75678291.37	-3603728.161	-0.812297257	19003194.11	1	3960000	0.043272	-2200180	-220018	-0.055560101	13669810	0	3671000	-31636100	-3163610	-0.861784255	11232670	0.062927851	0
RGI60-01.22826	995305	0.124114082	-23894481.75	-134238.6615	-0.134871885	3885772.712	0.804347826	843711.2331	0.1	7616800.621	245703.2459	0.291217227	4222526.365	0.792682927	811202.0936	0.069899371	-11211095.27	-533861.6793	-0.658111812	2847040.148	0.64556962	700000	0.03284	380900	38090	0.054414286	3068220	0	711000	-3933150	-393315	-0.553185654	2744150	0.051548166	0
RGI60-01.22827	723849	0.119146437	-9528491.91	-53530.85343	-0.073953067	2216754.515	0.4375	346193.7555	0.1	2267905.291	73158.23519	0.211321649	1494676.15	0.473684211	277543.1758	0.067070979	-7290158.591	-347150.4091	-1.250797856	961070.1925	0.607142857	89000	0.0308848	999830	99983	1.123404494	1515330	0	229000	-865630	-86563	-0.378004367	1368610	0.04942908	0
RGI60-01.22828	1489230	0.13315291	-27370018.83	-153764.1507	-0.103250774	6098267.584	0.919117647	636453.3251	0.1	2997657.74	96698.63678	0.151933587	2901052.464	0.587301587	843452.0058	0.070070296	-14690971.8	-699570.0857	-0.829413032	2510441.274	0.390243902	476000	0.0321232	2918930	291893	0.613220588	2108350	0	476000	-5024740	-502474	-1.055617647	1877680	0.050955759	0
RGI60-01.22829	1099550	0.126021765	-16418519.87	-92238.87566	-0.083887841	3929074.657	0.67961165	487241.156	0.1	-12597373.24	-406366.8786	-0.834015915	2239814.739	0.568627451	487116.3402	0.068181717	4686927.592	223187.0282	0.45818013	1340275.635	0.294117647	476000	0.0321232	-1146710	-114671	-0.240905462	2085100	0	476000	-3268220	-326822	-0.68660084	1713010	0.050844799	0
RGI60-01.22830	2604130	0.15355558	-36966486.97	-207676.8931	-0.07974905	10147640.95	0.829875519	2026065.458	0.1	-16536581.54	-533438.1141	-0.2632877	9171086.873	0.57	1878593.099	0.075556543	-29056358.3	-1383636.11	-0.736527836	5948484.792	0.480874317	1544000	0.0355408	886020	88602	0.057384715	6764910	0	1627000	-12774210	-1277421	-0.785138906	5432010	0.054699583	0
RGI60-01.22831	1038900	0.12491187	-20553382.22	-115468.4395	-0.111144903	4426122.881	1	763831.9734	0.1	-11059515.88	-356758.5766	-0.467064209	2993257.147	0.276315789	848360.5412	0.070096311	-856707.1395	-40795.57807	-0.048087548	3010382.443	0.670588235	580000	0.032456	274160	27416	0.047268966	2927940	0	567000	-1666190	-166619	-0.29386067	2483170	0.051115437	0
RGI60-01.22832	617244	0.117195565	-12211427.33	-68603.52435	-0.111144903	2623810.433	1	470626.8955	0.1	-1534840.7	-49510.99032	-0.105202212	1758103.809	0.204081633	492375.589	0.068209591	-8399062.152	-399955.3406	-0.812297257	2102926.19	1	427000	0.0319664	4382530	438253	1.02635363	2445770	0	427000	-3613170	-361317	-0.846175644	2100600	0.050383546	0
RGI60-01.22833	1298610	0.129664562	-25691431.02	-144333.8822	-0.111144903	5540603.137	1	878954.2779	0.1	-4968124.396	-160262.0773	-0.182332667	4052271.889	0.611111111	965113.8666	0.070715103	-8308712.994	-395652.9997	-0.409954735	2964015.421	0.444444444	780000	0.033096	-4549650	-454965	-0.583288462	4255640	0	884000	-5080410	-508041	-0.574707014	3461230	0.051393985	0
RGI60-01.22834	6525130	0.225309875	-129091819.2	-725234.9393	-0.111144903	28946939.29	1	4549607.676	0.1	-122435980.9	-3949547.771	-0.86810733	18330464.23	0.294505495	4001815.952	0.086809625	-72545795.5	-3454561.69	-0.863248518	10840345.73	0.254320988	2606000	0.0389392	-21945550	-2194555	-0.84211627	9302080	0	2606000	-31177900	-3117790	-1.196389102	7766210	0.056995321	0
RGI60-01.22835	2002010	0.142536785	-24978452.81	-140328.3866	-0.070093749	7096553.292	0.668449198	1475717.034	0.1	-10066640.6	-324730.3418	-0.220049193	6092359.532	0.385135135	1315809.28	0.072573789	-17477114.54	-832243.5494	-0.632495577	3573794.913	0.272727273	1202000	0.0344464	-9715760	-971576	-0.808299501	6598950	0	1496000	-17187590	-1718759	-1.148903075	5220160	0.053290562	0
RGI60-01.22836	421709	0.113617275	-8343003.431	-46870.80579	-0.111144903	1790838.342	1	76263.85414	0.1	-534063.4926	-17227.8546	-0.225898032	306420.355	0.333333333	183692.4682	0.06657357	-1036225.832	-49344.08723	-0.268623356	467389.8021	0.2	92000	0.0308944	-782280	-78228	-0.850304348	684450	0	92000	-1292820	-129282	-1.40523913	668820	0.049263048	0
RGI60-01.22837	607334	0.117014213	-12015369.95	-67502.07837	-0.111144903	2581552.57	1	409603.0283	0.1	-2846218.616	-91813.50374	-0.224152405	1909410.242	0.634146341	346147.8104	0.067434583	-4188868.018	-199469.9056	-0.576256442	1171056.223	0.588235294	406000	0.0318992	2330280	233028	0.573960591	2506410	0	406000	-5674140	-567414	-1.397571429	2220050	0.050280747	0
RGI60-01.22838	2906650	0.159091696	-51043362.94	-286760.4659	-0.098656689	11238581.13	0.793233083	1821325.779	0.1	-10904701.3	-351764.5579	-0.193136539	8358822.194	0.601123596	1698724.929	0.074603242	-13418161.31	-638960.0623	-0.376140982	5450878.411	0.509090909	1669000	0.0359408	-5540760	-554076	-0.331980827	6705750	0	1729000	-13874340	-1387434	-0.802448814	5982170	0.055135063	0
RGI60-01.22839	2196020	0.146087164	-43445604.42	-244076.4293	-0.111144903	9420007.597	1	1196315.231	0.1	-7873500.228	-253983.8783	-0.212305145	6513244.69	1	1196315.231	0.071940471	-30809197.79	-1467104.656	-1.226352903	3073932.289	0.177966102	765000	0.033048	-1927780	-192778	-0.251997386	3334260	0	765000	-9697880	-969788	-1.267696732	2986460	0.051409142	0
RGI60-01.22840	1188650	0.127652295	-23516005.18	-132112.3887	-0.111144903	5068314.027	1	507734.0537	0.1	-3341631.106	-107794.5518	-0.212305145	2764318.337	1	507734.0537	0.06829099	-8531456.446	-406259.8308	-0.800142964	1337923.984	0.230769231	437000	0.0319984	-2485770	-248577	-0.568826087	2013670	0	437000	-5475180	-547518	-1.252901602	1802660	0.050807928	0
RGI60-01.22841	946397	0.123219065	-18723322.05	-105187.2025	-0.111144903	4029994.296	1	532946.5992	0.1	-3507566.453	-113147.3049	-0.212305145	2901586.069	1	532946.5992	0.068424617	-3547622.192	-168934.3901	-0.316981833	1698475.151	0.5	434000	0.0319888	-899950	-89995	-0.207361751	2348290	0	434000	-5994510	-599451	-1.381223502	2193640	0.050669768	0
RGI60-01.22842	987679	0.123974526	-19540036.58	-109775.4864	-0.111144903	4206725.082	1	506515.2921	0.1	-3333609.876	-107535.8025	-0.212305145	2757682.885	1	506515.2921	0.068284531	-5874864.472	-279755.4511	-0.552313929	1531540.431	0.42	552000	0.0323664	306190	30619	0.055469203	2140380	0	552000	-4682050	-468205	-0.848197464	2050270	0.050967545	0
RGI60-01.22843	1851080	0.139774763	-36621382.97	-205738.1066	-0.111144903	7923409.153	1	1408449.261	0.1	-9269651.755	-299021.0244	-0.212305145	7668191.824	1	1408449.261	0.073064781	-16556113.63	-788386.3632	-0.559754891	5123799.591	0.707142857	1335000	0.034872	704880	70488	0.0528	4602210	0	1335000	-13501930	-1350193	-1.011380524	4282790	0.053674345	0
RGI60-01.22844	1564390	0.134528336	-30949567.45	-173873.9744	-0.111144903	6684807.663	1	1437198.134	0.1	-9458861.301	-305124.5581	-0.212305145	7824712.816	1	1437198.134	0.07321715	-24516074.16	-1167432.103	-0.812297257	6142095.481	1	801000	0.0331632	-5717990	-571799	-0.713856429	2976000	0	801000	-9411670	-941167	-1.174990012	2861980	0.051652556	0
RGI60-01.22845	1637110	0.135859113	-32388244.85	-181956.4317	-0.111144903	6998545.037	1	1088976.223	0.1	-7167052.897	-231195.2548	-0.212305145	5928845.86	1	1088976.223	0.071371574	-18576020.39	-884572.3994	-0.812297257	4652814.256	1	570000	0.032424	-4840780	-484078	-0.849259649	2722820	0	656000	-6634420	-663442	-1.011344512	2613410	0.051111426	0
RGI60-01.22846	348960	0.112285968	-6903752.297	-38785.12526	-0.111144903	1481363.428	1	266270.5294	0.1	-1752448.703	-56530.60332	-0.212305145	1449689.068	1	266270.5294	0.067011234	-4542107.237	-216290.8208	-0.812297257	1137072.725	1	203000	0.0312496	-177990	-17799	-0.087679803	827160	0	195000	-1395410	-139541	-0.715594872	821800	0.049923242	0
RGI60-01.22847	903142	0.122427498	-17867574.1	-100379.6298	-0.111144903	3844906.873	1	530665.343	0.1	-3492552.458	-112662.9825	-0.212305145	2889165.948	1	530665.343	0.068412526	-9052218.057	-431058.0027	-0.812297257	2266516.644	1	470000	0.032104	-568560	-56856	-0.120970213	1957270	0	470000	-5337470	-533747	-1.135631915	1989250	0.050739042	0
RGI60-01.22848	302468	0.111435164	-5983964.207	-33617.77644	-0.111144903	1283706.192	1	277985.627	0.1	-1829551.143	-59017.77881	-0.212305145	1513471.001	1	277985.627	0.067073324	-4741946.212	-225806.9625	-0.812297257	1187109.246	1	166000	0.0311312	85850	8585	0.051716867	961980	0	166000	-1506530	-150653	-0.907548193	958280	0.049599485	0
RGI60-01.22849	674724	0.118247449	-13348599.74	-74992.13336	-0.111144903	2869003.822	1	429453.772	0.1	-2826432.603	-91175.24526	-0.212305145	2338127.467	1	429453.772	0.067876105	-7325726.545	-348844.1212	-0.812297257	1834114.611	1	315000	0.031608	-1558560	-155856	-0.494780952	1331870	0	315000	-1997520	-199752	-0.634133333	1261130	0.049992653	0
RGI60-01.22850	1343770	0.130490992	-26584867.1	-149353.186	-0.111144903	5734753.415	1	668215.9074	0.1	-4397835.926	-141865.675	-0.212305145	3638049.236	1	668215.9074	0.069141544	-5493015.913	-261572.1863	-0.391448607	1645009.794	0.15942029	398000	0.0318736	-1889300	-188930	-0.474698492	1696840	0	428000	-2716240	-271624	-0.634635514	1615970	0.050012946	0
RGI60-01.22851	2386820	0.149578807	-47220352.07	-265282.8768	-0.111144903	10250942.79	1	1651310.966	0.1	-10868036.23	-350581.8138	-0.212305145	8990433.379	1	1515096.272	0.07363001	-17596088.55	-837908.9785	-0.55304009	4602381.275	0.425675676	1268000	0.0346576	-1928110	-192811	-0.152059148	4562760	0	1268000	-8154690	-815469	-0.643114353	4194200	0.053437828	0
RGI60-01.22852	1689300	0.136814189	-33420760.99	-187757.0842	-0.111144903	7223891.457	1	1031862.919	0.1	-6791163.998	-219069.8064	-0.212305145	5617896.942	1	1031862.919	0.071068873	-17252355.63	-821540.7444	-0.796172369	3020891.02	0.367924528	948000	0.0336336	-5775090	-577509	-0.609186709	3493710	0	915000	-7790220	-779022	-0.851390164	3310210	0.052181592	0
RGI60-01.22857	1235260	0.128505258	-14041423.67	-78884.40265	-0.063860566	4696088.951	0.801801802	685956.125	0.1	-7017669.713	-226376.4424	-0.330015921	3243068.679	0.661971831	685956.125	0.069235567	-4973456.424	-236831.2583	-0.345257152	2196965.026	0.507042254	680000	0.032776	2643750	264375	0.388786765	2979930	0	680000	-3628290	-362829	-0.533572059	2492030	0.051674534	0
RGI60-01.22858	2154840	0.145333572	-42630907.84	-239499.4822	-0.111144903	9240963.452	1	1088177.911	0.1	-17783325.3	-573655.6548	-0.527170832	4266826.611	0.273584906	913042.7891	0.070439127	-11423263.46	-543964.9265	-0.59577156	2352860.918	0.208791209	649000	0.0326768	-3823690	-382369	-0.58916641	2781050	0	638000	-6380390	-638039	-1.000061129	2630650	0.05116241	0
RGI60-01.22860	222053	0.10996357	-4393050.518	-24680.05909	-0.111144903	942045.6876	1	95674.66148	0.1	-629678.9088	-20312.22286	-0.212305145	520893.2102	1	147776.4883	0.066383215	-2520807.16	-120038.4362	-0.812297257	631012.8857	1	152000	0.0310864	1587510	158751	1.044414474	949540	0	152000	-2230	-223	-0.001467105	835350	0.049355104	0
RGI60-01.22861	307251	0.111522693	-6078590.088	-34149.38251	-0.111144903	1304036.47	1	166578.475	0.1	-712211.3693	-22974.5603	-0.137920342	716162.7965	0.466666667	178673.4223	0.066546969	388567.6664	18503.22221	0.103558895	647555.8356	0.705882353	159000	0.0311088	-121850	-12185	-0.07663522	963650	0	159000	256910	25691	0.161578616	904710	0.049352844	0
RGI60-01.22862	1348630	0.130579928	-26681016.33	-149893.3502	-0.111144903	5755653.787	1	1018698.352	0.1	3333826.85	107542.8016	0.105568838	4410217.856	0.481132075	1036960.016	0.071095888	-12462931.51	-593472.9291	-0.572319974	3460161.912	0.566037736	873000	0.0333936	-6098910	-609891	-0.69861512	3297880	0	873000	-5579460	-557946	-0.639113402	2858170	0.051914833	0
RGI60-01.22863	1681580	0.136672913	-33268030.11	-186899.0456	-0.111144903	7190548.324	1	867229.6538	0.1	-5812330.237	-187494.5238	-0.216199392	4004261.047	0.613636364	631074.3436	0.068944694	-3022198.769	-143914.2271	-0.228046392	1987625.549	0.483333333	545000	0.032344	-3516240	-351624	-0.645181651	2303870	0	545000	-1531310	-153131	-0.280974312	2024430	0.050825108	0
RGI60-01.22864	454808	0.114222986	-8997827.185	-50549.59093	-0.111144903	1931718.614	1	211261.1456	0.1	-1390406.671	-44851.82811	-0.212305145	1150194.781	1	211261.1456	0.066719684	-3603743.832	-171606.8491	-0.812297257	902131.3182	1	201000	0.0312432	-1092040	-109204	-0.543303483	1270120	0	201000	-2186950	-218695	-1.088034826	1228760	0.049810888	0
RGI60-01.22865	1348830	0.130583589	-26684973.09	-149915.5792	-0.111144903	5756513.913	1	1997701.941	0.1	-13147794.4	-424122.3999	-0.212305145	10876331.95	1	972519.0159	0.070754351	-16589465.12	-789974.5295	-0.812297257	4154910.574	1	873000	0.0333936	-1783170	-178317	-0.204257732	3231230	0	873000	-2460590	-246059	-0.281854525	2941820	0.051778101	0
RGI60-01.22866	472047	0.11453846	-9338879.988	-52465.61791	-0.111144903	2005112.694	1	398784.3939	0.1	-3659696.906	-118054.7389	-0.296036507	1590356.082	0.317073171	307347.2968	0.067228941	-5673531.67	-270168.1748	-0.879032214	1036047.313	0.575757576	294000	0.0315408	2499780	249978	0.850265306	1410430	0	289000	-149240	-14924	-0.051640138	1304540	0.050211947	0
RGI60-01.22867	900825	0.122385098	-17821735.05	-100122.107	-0.111144903	3834995.051	1	760823.6518	0.1	-4479691.993	-144506.1933	-0.189933887	3750486.756	0.76	787648.8823	0.069774539	-16174343.05	-770206.8117	-0.977855526	2841735.042	0.683544304	704000	0.0328528	1685810	168581	0.239461648	2769020	0	704000	-706050	-70605	-0.100291193	2597150	0.051742502	0
RGI60-01.22868	750525	0.119634607	-14848231.01	-83417.02814	-0.111144903	3192584.584	1	561200.2519	0.1	5963094.722	192357.8943	0.342761596	2703848.615	0.703703704	608882.2497	0.068827076	-9010582.774	-429075.3702	-0.704693511	1949267.92	0.5	529000	0.0322928	-1191600	-119160	-0.225255198	2131360	0	529000	-1352660	-135266	-0.255701323	1975030	0.050895375	0
RGI60-01.22869	536448	0.115716998	-13871523.63	-77929.90806	-0.1452702	2064027.256	0.775510204	293734.2291	0.1	-2133062.771	-68808.47649	-0.234254199	1150420.435	0.285714286	283987.0548	0.067105131	-4844320.021	-230681.9057	-0.812297257	1212742.318	1	314000	0.0316048	443060	44306	0.141101911	1817160	0	314000	-1541670	-154167	-0.490977707	1587600	0.049768856	0
RGI60-01.22870	545704	0.115886383	-10796094.81	-60652.21801	-0.111144903	2318852.811	1	362040.3616	0.1	-3899711.565	-125797.1473	-0.34746719	1627553.053	0.552631579	382473.4906	0.06762711	-5066606.016	-241266.9532	-0.630806995	1252702.966	0.536585366	292000	0.0315344	239340	23934	0.081965753	1846630	0	368000	-2730300	-273030	-0.741929348	1639080	0.050082967	0
RGI60-01.22871	2450270	0.15073994	-24202984.63	-135971.8238	-0.055492588	9728033.666	0.883408072	1061482.757	0.1	-13219367.1	-426431.1969	-0.401731629	5229504.283	0.752293578	1082482.159	0.071337155	-15096889.94	-718899.5211	-0.664121357	3674073.832	0.590909091	1209000	0.0344688	2024140	202414	0.167422663	3853550	0	880000	-3096060	-309606	-0.351825	3356770	0.052396091	0
RGI60-01.22872	1476120	0.132912996	-29203252.06	-164063.2138	-0.111144903	6304374.555	1	928788.0572	0.1	-6112780.973	-197186.483	-0.212305145	5056713.922	1	928788.0572	0.070522577	-12271647.58	-584364.1702	-0.62916848	2844439.562	0.436170213	811000	0.0331952	-1353240	-135324	-0.166860666	3493320	0	811000	-2396430	-239643	-0.295490752	2867810	0.051810322	0
RGI60-01.22873	2896320	0.158902658	-57300194.44	-321911.2047	-0.111144903	12481254.93	1	1802783.132	0.1	-15200757.58	-490347.0186	-0.271994457	7193334.306	0.318918919	1756003.519	0.074906819	-13315239.57	-634059.0269	-0.361080727	5016419.878	0.344444444	1537000	0.0355184	-660740	-66074	-0.042988939	6078990	0	1537000	-13544530	-1354453	-0.88123162	5270070	0.054467769	0
RGI60-01.22874	2411130	0.150023678	-27718314.24	-155720.8665	-0.064584185	9043898.618	0.77092511	1623451.52	0.1	-9131416.802	-294561.8323	-0.181441718	6969553.161	0.462962963	1586032.856	0.074005974	-8167135.776	-388911.2274	-0.24521007	4353500.396	0.29375	1339000	0.0348848	-1135090	-113509	-0.084771471	979100	0	139000	-1168860	-116886	-0.840906475	913420	0.054016471	0
RGI60-01.22876	834095	0.121163939	-16501562.56	-92705.40766	-0.111144903	3549644.599	1	515989.6103	0.1	-6705778.202	-216315.4259	-0.419224383	2138122.561	0.384615385	407303.202	0.067758707	-6091562.877	-290074.4227	-0.712183016	1241967.062	0.428571429	329000	0.0316528	-1641180	-164118	-0.498838906	1128040	0	277000	-2212980	-221298	-0.798909747	1113550	0.050308772	0
RGI60-01.22877	405384	0.113318527	-8020033.016	-45056.36526	-0.111144903	1721371.519	1	423031.6513	0.1	-2784165.676	-89811.79599	-0.212305145	2303162.733	1	423031.6513	0.067842068	-7216176.453	-343627.4501	-0.812297257	1806679.569	1	239000	0.0313648	-1172450	-117245	-0.490564854	1048080	0	239000	-261780	-26178	-0.109531381	954720	0.049616342	0
RGI60-01.22880	1073850	0.125551456	-21244825.78	-119352.9538	-0.111144903	4575901.529	1	454785.1329	0.1	-2993149.929	-96553.22352	-0.212305145	2476042.08	1	482116.3488	0.068155217	-8477695.167	-403699.7698	-0.837349264	1333772.674	0.291666667	456000	0.0320592	-3540660	-354066	-0.776460526	2188920	0	456000	-3362030	-336203	-0.737287281	1740950	0.050785585	0
RGI60-01.22881	767859	0.119951819	-15191163.27	-85343.61388	-0.111144903	3266618.277	1	230911.6846	0.1	-755093.9722	-24357.87007	-0.105485654	955235.1405	0.391304348	169989.1248	0.066500942	-242668.6568	-11555.65032	-0.067978762	444870.7309	0.235294118	120000	0.030984	-646750	-64675	-0.538958333	952280	0	120000	-1133120	-113312	-0.944266667	862830	0.049616742	0
RGI60-01.22882	2013560	0.142748149	-9764856.219	-54858.7428	-0.027244653	7970416.968	0.889502762	982152.2852	0.1	-2241875.737	-72318.57217	-0.073632748	3603770.483	0.173469388	1060187.647	0.071218995	-4394182.369	-209246.7795	-0.197367683	4253765.281	0.886792453	875000	0.0334	-675710	-67571	-0.077224	4109870	0	875000	-3692800	-369280	-0.422034286	3398830	0.051723434	0
RGI60-01.22883	1528550	0.133872466	-30240516.32	-169890.5411	-0.111144903	6530290.069	1	745472.449	0.1	-19758388.09	-637367.3577	-0.854984458	3437330.917	0.573333333	604275.0776	0.068802658	-2362734.459	-112511.1647	-0.186191966	1687402.026	0.316666667	324000	0.0316368	-2592070	-259207	-0.800021605	1796260	0	324000	-1483820	-148382	-0.457969136	1527160	0.049952577	0
RGI60-01.22884	1470100	0.132802831	-23325432.69	-131041.7567	-0.089137988	5803582.681	0.857142857	842026.9323	0.1	-4414477.867	-142402.5118	-0.169118714	3744103.234	0.534883721	946496.2991	0.07061643	-3921809.121	-186752.8153	-0.19730961	3238200.624	0.610526316	894000	0.0334608	-2079910	-207991	-0.232652125	3674290	0	894000	-605240	-60524	-0.067700224	3299970	0.051681536	0
RGI60-01.22885	975383	0.123749509	-14548348.51	-81732.29498	-0.083795078	3792607.841	0.835164835	478672.8808	0.1	-4785917.635	-154384.4398	-0.32252598	1708603.503	0.12	498227.7612	0.068240607	-3795608.222	-180743.2487	-0.362772336	1311655.754	0.24	419000	0.0319408	1985130	198513	0.473778043	2499790	0	502000	-3335350	-333535	-0.664412351	2130140	0.050049185	0
RGI60-01.22886	564324	0.11622713	-11164469.03	-62721.7361	-0.111144903	2398202.917	1	239482.0075	0.1	-1659280.897	-53525.19022	-0.223504015	858227.2803	0.130434783	267349.5789	0.067016953	-1103214.366	-52534.01744	-0.196499346	585950.4222	0.035714286	216000	0.0312912	-2138230	-213823	-0.989921296	1439790	0	244000	891290	89129	0.365282787	1213800	0.049396091	0
RGI60-01.23550	10082500	0.290409758	-199470089.8	-1120618.482	-0.111144903	46357734.15	1	8716274.805	0.1	-57365809.54	-1850509.985	-0.212305145	47455076.34	1	8307108.431	0.109627675	-141704669.3	-6747841.396	-0.812297257	35710337.32	1	7423000	0.0543536	-14400630	-1440063	-0.194000135	24394530	0	7423000	-75147060	-7514706	-1.012354304	19675090	0.075570632	0
RGI60-01.23551	2916100	0.15926463	-57691517.86	-324109.6509	-0.111144903	12568188.35	1	2934323.167	0.1	-19312129.05	-622971.905	-0.212305145	15975692.94	1	2675655.031	0.079780972	-45641972.11	-2173427.243	-0.812297257	11444998.17	1	2214000	0.0376848	-3522420	-352242	-0.159097561	8347480	0	2214000	-22584310	-2258431	-1.020068202	6980100	0.056676639	0
RGI60-01.23552	2445400	0.15065082	-48379286.64	-271793.7452	-0.111144903	10506516.9	1	4360140.365	0.1	-28696087.19	-925680.2318	-0.212305145	23738443.14	1	2216445.263	0.07734716	-37808660.58	-1800412.409	-0.812297257	9477544.416	1	2038000	0.0371216	-5227350	-522735	-0.256494112	8014180	0	2038000	-16587660	-1658766	-0.813918548	6580940	0.05631605	0
RGI60-01.23553	436394	0.11388601	-8633528.427	-48502.96869	-0.111144903	1853336.581	1	778859.1593	0.1	-5126030.006	-165355.8066	-0.212305145	4240437.766	1	556941.9847	0.068551793	-9500451.382	-452402.4468	-0.812297257	2378786.616	1	413000	0.0319216	-4280570	-428057	-1.036457627	2078330	0	396000	-2414970	-241497	-0.609840909	1741390	0.05061619	0
RGI60-01.23554	1353700	0.130672711	-26781320.16	-150456.8549	-0.111144903	5777458.605	1	1078535.72	0.1	-14633153.26	-472037.2019	-0.437664876	5392441.043	0.785046729	1121125.199	0.071541964	-1114560.25	-53074.29762	-0.047340206	3569014.19	0.5	990000	0.033768	255080	25508	0.025765657	3414020	0	802000	-3223700	-322370	-0.401957606	2741770	0.052588785	0
RGI60-01.23555	5224420	0.201506887	-103358842.2	-580667.6528	-0.111144903	22915059.2	1	3493630.804	0.1	-22993189.61	-741715.794	-0.212305145	19020799.62	1	3417541.858	0.083712972	-58297257.45	-2776059.878	-0.812297257	14626687.58	1	3053000	0.0403696	-15918580	-1591858	-0.521407796	9907320	0	3053000	-31317040	-3131704	-1.025779234	8984470	0.060007	0
RGI60-01.23556	902489	0.122415549	-17854655.28	-100307.0521	-0.111144903	3842113.399	1	863174.7633	0.1	-5680949.738	-183256.4432	-0.212305145	4699487.476	1	800014.9483	0.069840079	-13646848.92	-649849.9484	-0.812297257	3417529.194	1	658000	0.0327056	-2749330	-274933	-0.417831307	2460990	0	658000	-5216230	-521623	-0.792740122	2277650	0.051326027	0
RGI60-01.23557	1597790	0.135139557	-31610346.12	-177586.2142	-0.111144903	6828869.483	1	1716684.722	0.1	-11298290.95	-364460.9985	-0.212305145	9346355.677	1	1300817.864	0.072494335	-6460875.984	-307660.7611	-0.236513327	4762108.007	0.722222222	1052000	0.0339664	-10040	-1004	-0.000954373	4684400	0	1092000	-8722710	-872271	-0.798782967	3856850	0.052641083	0
RGI60-01.23558	471396	0.114526547	-9326000.739	-52393.26258	-0.111144903	2002340.858	1	274518.6331	0.1	-1806733.263	-58281.71816	-0.212305145	1494595.223	1	274518.6331	0.067054949	-1492142.603	-71054.40965	-0.258832739	754951.5858	0.296296296	101000	0.0309232	207980	20798	0.205920792	1214690	0	230000	-1432500	-143250	-0.622826087	1068970	0.049367027	0
RGI60-01.23559	725888	0.119183751	-14360817.71	-80678.75117	-0.111144903	3087384.118	1	625043.469	0.1	-4113698.271	-132699.9442	-0.212305145	3403000.273	1	533399.4311	0.068427017	-9098856.795	-433278.895	-0.812297257	2278198.169	1	174000	0.0311568	-879170	-87917	-0.505270115	1788750	0	302000	-2889400	-288940	-0.956754967	1725770	0.049562453	0
RGI60-01.23560	2651590	0.154424099	-52458506.86	-294710.7127	-0.111144903	11407837.52	1	2347865.53	0.1	-44457717.86	-1434119.931	-0.610818598	10193965.03	0.466101695	2026749.87	0.076341774	-20528114.58	-977529.2659	-0.482313718	5851046.34	0.356097561	1425000	0.03516	-2471810	-247181	-0.173460351	5379510	0	1425000	-9697850	-969785	-0.680550877	4751640	0.05430269	0
RGI60-01.23561	2448150	0.150701144	-48433692.07	-272099.3937	-0.111144903	10518520.01	1	1220786.295	0.1	-18858581.92	-608341.3523	-0.498319284	6265197.725	0.844262295	1230850.255	0.072123506	-10096666.13	-480793.6253	-0.390619105	4243785.714	0.620967742	1244000	0.0345808	3070070	307007	0.246790193	5261070	0	1244000	-7008700	-700870	-0.563400322	4264900	0.052670346	0
RGI60-01.23562	1155440	0.127044552	-7416009.976	-41662.97739	-0.036058105	4198602.614	0.730769231	248230.0323	0.1	-2136140.594	-68907.76109	-0.277596391	941944.9401	0.227272727	196703.4442	0.066642528	-829457.6284	-39497.98231	-0.200799648	438242.487	0.052631579	191000	0.0312112	970790	97079	0.508267016	1255230	0	227000	-960500	-96050	-0.423127753	1116520	0.049712832	0
RGI60-01.23662	78187200	1.536725805	-1546839356	-8690108.74	-0.111144903	857111982.4	1	67809021.17	0.1	-446282325.9	-14396204.06	-0.212305145	369180911.4	1	68118359.46	0.426627305	-1147419388	-54639018.47	-0.802118825	261208289.2	0.411695735	65111000	0.2389552	-603882030	-60388203	-0.927465451	142887120	0	65111000	-1055400470	-105540047	-1.62092499	115634600	0.291520034	0
RGI60-01.23663	73892400	1.458130968	-1454330980	-8170398.767	-0.110571571	764920015.2	0.891498216	56962625.39	0.1	-682590576.6	-22019050.86	-0.386552598	275560592.9	0.711220542	55938982.51	0.362076607	-518647234.1	-24697487.34	-0.441507625	192546156.3	0.53353604	53475000	0.20172	-398327150	-39832715	-0.744884806	127711120	0	53133000	-480712550	-48071255	-0.90473444	99460200	0.249149105	0
RGI60-01.25327	883911	0.122075572	-17487111.98	-98242.20213	-0.111144903	3762647.086	1	438312.313	0.1	-2884734.732	-93055.95909	-0.212305145	2386357.101	1	438312.313	0.067923055	-7476837.684	-356039.8897	-0.812297257	1871958.317	1	431000	0.0319792	-821220	-82122	-0.190538283	1826530	0	399000	-5962230	-596223	-1.494293233	1755340	0.05034174	0
RGI60-01.25328	624622	0.117330582	-12357392.16	-69423.55145	-0.111144903	2655274.361	1	81800.2034	0.1	-538364.725	-17366.60403	-0.212305145	445354.8085	1	81800.2034	0.066033541	-1395367.699	-66446.08088	-0.812297257	349276.5591	1	86000	0.0308752	573860	57386	0.66727907	616960	0	86000	-476590	-47659	-0.554174419	555840	0.049412731	0
RGI60-01.25329	479374	0.114672544	-9483835.837	-53279.97661	-0.111144903	2036310.989	1	348791.0524	0.1	-2295554.182	-74050.13491	-0.212305145	1898965.6	1	348791.0524	0.067448593	-5949762.322	-283322.0153	-0.812297257	1489543.24	1	237000	0.0313584	-855600	-85560	-0.361012658	1168830	0	237000	-282530	-28253	-0.11921097	1051140	0.049757627	0
RGI60-01.25332	2225040	0.146618231	-44019730.09	-247301.8544	-0.111144903	9546244.376	1	1403116.102	0.1	-9234551.787	-297888.7673	-0.212305145	7639155.858	1	1403116.102	0.073036515	-21346918.35	-1016519.922	-0.724473135	4917039.108	0.64084507	941000	0.0336112	-5508340	-550834	-0.585370882	3849590	0	941000	-8151230	-815123	-0.866230606	3186160	0.051701454	0
RGI60-01.25333	1830060	0.139390098	-36205527.65	-203401.8407	-0.111144903	7832436.239	1	695563.8935	0.1	-4577825.588	-147671.7932	-0.212305145	3786943.207	1	695563.8935	0.069286489	-15128794.47	-720418.7842	-1.03573344	1975696.912	0.31884058	510000	0.032232	-2905390	-290539	-0.569684314	2620420	0	510000	-4958190	-495819	-0.972194118	2362360	0.050463031	0
RGI60-01.25352	1891050	0.140506215	-26525458.42	-149019.4293	-0.07880248	7341116.749	0.828729282	1007526.692	0.1	-16501302.77	-532300.0894	-0.528323561	3952731.928	0.274509804	740596.4385	0.069525161	-7681900.674	-365804.794	-0.493932694	2189860.006	0.38961039	600000	0.03252	1258310	125831	0.209718333	2288410	0	501000	-3260100	-326010	-0.650718563	2050530	0.051067224	0
RGI60-01.25356	425924	0.113694409	-8426392.117	-47339.28156	-0.111144903	1808776.088	1	314032.6032	0.1	-2532257.154	-81685.71463	-0.260118579	1394153.049	0.529411765	355586.5529	0.067484609	-1707381.245	-81303.86883	-0.228647198	1043133.686	0.382352941	292000	0.0315344	-2063620	-206362	-0.706719178	1951450	0	292000	-1597810	-159781	-0.547195205	1691910	0.049974597	0
RGI60-01.25357	403721	0.113288094	-7987132.568	-44871.53128	-0.111144903	1714295.709	1	383567.5688	0.1	-312306.5601	-10074.40516	-0.026265008	1575598.653	0.378378378	302068.1398	0.067200961	-5083382.238	-242065.8209	-0.801361643	916553.3384	0.419354839	263000	0.0314416	-1910030	-191003	-0.726247148	1713720	0	263000	-1381860	-138186	-0.525422053	1514100	0.049915793	0
RGI60-01.25358	428924	0.113749309	-8485743.495	-47672.71627	-0.111144903	1821543.644	1	401451.7426	0.1	-2927042.826	-94420.73631	-0.235198223	1871645.387	0.634146341	367296.355	0.067546671	-2953963.971	-140664.951	-0.382973991	1033285.926	0.324324324	348000	0.0317136	-1161040	-116104	-0.333632184	1814760	0	348000	-3233130	-323313	-0.929060345	1621830	0.049822043	0
RGI60-01.25359	1288090	0.129472047	-25483305.53	-143164.6378	-0.111144903	5495391.372	1	1183661.533	0.1	-6949509.864	-224177.7376	-0.189393447	5165341.767	0.495867769	1104678.977	0.071454799	-11791602.58	-561504.8847	-0.508296886	3559604.689	0.513513514	773000	0.0330736	2239320	223932	0.289692109	3679020	0	773000	-4823450	-482345	-0.623990944	3079470	0.052267783	0
RGI60-01.25361	898339	0.122339603	-17772552.54	-99845.80079	-0.111144903	3824360.558	1	773005.7871	0.1	-5013318.43	-161719.9494	-0.209209235	3585055.347	0.623376623	856185.7711	0.070137785	-14128110.13	-672767.1492	-0.785772401	2745466.475	0.5	676000	0.0327632	1879590	187959	0.278045858	3391940	0	676000	-2064720	-206472	-0.305431953	2857850	0.051572113	0
RGI60-01.25362	1609150	0.135347446	-31835090.01	-178848.8203	-0.111144903	6877881.858	1	1479120.323	0.1	-15158322.79	-488978.1544	-0.330587138	6986394.51	0.659863946	1451921.491	0.073295184	-13529538.67	-644263.746	-0.443731806	4717520.914	0.527027027	1361000	0.0349552	799480	79948	0.058742101	5583210	0	1361000	-15936740	-1593674	-1.170958119	4471590	0.054317156	0
RGI60-01.25363	985527	0.123935144	-19497461.86	-109536.3026	-0.111144903	4197510.155	1	680229.9974	0.1	-10131155.19	-326811.4577	-0.480442584	2667695.701	0.276923077	705854.424	0.069341028	-2840269.574	-135250.9321	-0.191613068	2529636.934	0.686567164	623000	0.0325936	-2242430	-224243	-0.35994061	2825890	0	623000	1743470	174347	0.279850722	2338330	0.050836406	0
RGI60-01.25364	214989	0.109834299	-4253297.806	-23894.9315	-0.111144903	912045.8084	1	165245.0892	0.1	-1958737.273	-63185.07334	-0.382371867	636658.5599	0.25	157251.6022	0.066433433	-2682435.95	-127735.0452	-0.812297257	671476.0596	1	145000	0.031064	-6730	-673	-0.004641379	1064100	0	145000	212630	21263	0.146641379	960050	0.049395259	0
RGI60-01.25365	327468	0.111892665	-6478559.024	-36396.39901	-0.111144903	1389980.247	1	241443.4822	0.1	-2124113.305	-68519.78405	-0.283792229	902239.9257	0.2	270203.7383	0.06703208	-2255646.838	-107411.7542	-0.397521348	964722.4311	0.678571429	212000	0.0312784	66930	6693	0.031570755	1509320	0	212000	-188000	-18800	-0.088679245	1347020	0.049819152	0
RGI60-01.25366	246992	0.110419954	-4886438.524	-27451.90182	-0.111144903	1047975.124	1	193185.6382	0.1	-1581720.313	-51023.2359	-0.264115057	661975.0372	0.055555556	200291.5208	0.066661545	-3416621.314	-162696.253	-0.812297257	855282.7402	1	175000	0.03116	364460	36446	0.208262857	1315570	0	175000	573240	57324	0.327565714	1186290	0.049748599	0
RGI60-01.25367	1409310	0.131690373	-27881496.88	-156637.6229	-0.111144903	6016713.417	1	888630.4277	0.1	-3292446.723	-106207.9588	-0.119518706	4094930.554	0.611111111	712564.6382	0.069376593	-21081391.43	-1003875.782	-1.408820658	2764994.412	0.797297297	627000	0.0326064	-1371530	-137153	-0.218744817	2909960	0	627000	-5357260	-535726	-0.854427432	2436050	0.051115919	0
RGI60-01.25368	397078	0.113166528	-7855708.834	-44133.19569	-0.111144903	1686031.967	1	353788.4099	0.1	-5202336.908	-167817.3196	-0.474343746	1673633.137	0.657142857	358201.6677	0.067498469	-4465199.8	-212628.5619	-0.593600145	1081074.249	0.416666667	309000	0.0315888	-328170	-32817	-0.106203883	1670360	0	309000	-1704280	-170428	-0.551546926	1444020	0.050263314	0
RGI60-01.25369	248012	0.11043862	-4906617.992	-27565.26962	-0.111144903	1052308.175	1	216321.9924	0.1	-2847601.361	-91858.10842	-0.424636013	828986.5552	0.238095238	227415.1368	0.0668053	-1142237.463	-54392.26013	-0.239176076	643329.8217	0.333333333	222000	0.0313104	-801260	-80126	-0.360927928	1353940	0	222000	-986750	-98675	-0.444481982	1186230	0.049737976	0
RGI60-01.25370	246553	0.11041192	-4877753.439	-27403.10921	-0.111144903	1046110.227	1	143423.6448	0.1	-3017631.159	-97342.9406	-0.678709154	615583.2277	0.4375	174446.5666	0.066524567	1000895.087	47661.67082	0.273216445	447806.8705	0.210526316	105000	0.030936	-357400	-35740	-0.340380952	778030	0	105000	303320	30332	0.28887619	702970	0.049385316	0
RGI60-01.25371	151103	0.108665185	-2989390.427	-16794.32824	-0.111144903	640824.9565	1	22375.5713	0.1	-147263.9161	-4750.448906	-0.212305145	121822.0476	1	60696.44186	0.065921691	-1035374.618	-49303.55326	-0.812297257	259162.7654	1	54000	0.0307728	-56960	-5696	-0.105481481	419880	0	54000	55570	5557	0.102907407	389170	0.049295368	0
RGI60-01.25372	806203	0.120653515	-15949753.02	-89605.35403	-0.111144903	3430436.588	1	561008.1633	0.1	2928571.445	94470.04662	0.168393355	2652871.92	0.666666667	611740.8623	0.068842227	-6404977.845	-304998.945	-0.4985754	1973969.434	0.516129032	515000	0.032248	752050	75205	0.146029126	2502430	0	538000	-3297060	-329706	-0.612836431	2086170	0.0509317	0
RGI60-01.25373	563091	0.116204565	-11140075.61	-62584.69443	-0.111144903	2392947.937	1	326088.8667	0.1	-2146140.667	-69230.34408	-0.212305145	1775365.326	1	326088.8667	0.067328271	-2098195.899	-99914.09043	-0.306401416	864874.8876	0.25	289000	0.0315248	1090140	109014	0.377211073	1645980	0	289000	-1078790	-107879	-0.373283737	1466570	0.049744166	0
RGI60-01.25374	452130	0.114173979	-8944846.189	-50251.94488	-0.111144903	1920318.361	1	299152.4392	0.1	-1968859.66	-63511.60193	-0.212305145	1628712.054	1	299152.4392	0.067185508	-3970322.135	-189062.9588	-0.631995378	1011406.429	0.586206897	283000	0.0315056	-654210	-65421	-0.231169611	1499640	0	283000	-938460	-93846	-0.331611307	1297410	0.049916016	0
RGI60-01.25375	6647660	0.227552174	-131515927.3	-738853.5242	-0.111144903	29523578.59	1	5928679.499	0.1	-39019363.95	-1258689.16	-0.212305145	32278231.76	1	5868664.608	0.096703922	-199523492	-9501118.667	-1.618957514	16082042.41	0.186125212	3549000	0.0419568	-23959120	-2395912	-0.675094956	11376650	0	3549000	-50378770	-5037877	-1.419520147	10343720	0.060575418	0
RGI60-01.25377	603165	0.116937919	-11932891.32	-67038.71527	-0.111144903	2563776.616	1	262453.6235	0.1	-1727327.891	-55720.25455	-0.212305145	1428908.222	1	290014.3059	0.068530531	-2906172.559	-138389.1695	-0.477180493	983639.166	0.59375	453000	0.0320496	-2122480	-212248	-0.468538631	2117890	0	453000	-1639080	-163908	-0.361827815	1974030	0.050646248	0
RGI60-01.25378	836999	0.121217082	-16559014.7	-93028.17246	-0.111144903	3562058.191	1	748196.829	0.1	-4924227.121	-158846.0361	-0.212305145	4073499.107	1	569184.3297	0.068616677	-4624132.792	-220196.7996	-0.386863777	1701646.017	0.406779661	532000	0.0323024	-2362880	-236288	-0.444150376	2097470	0	532000	-4239580	-423958	-0.796913534	1963830	0.051107669	0
RGI60-01.25379	2344040	0.14879593	-46374001.42	-260528.0978	-0.111144903	10064438.17	1	1501056.126	0.1	-9879140.089	-318681.9384	-0.212305145	8172382.659	1	1304915.182	0.07251605	-17041374.67	-811494.0321	-0.621874926	4024748.898	0.446153846	1236000	0.0345552	-6275960	-627596	-0.507763754	4481830	0	1236000	-3056080	-305608	-0.247255663	4010170	0.053359768	0
RGI60-01.25380	880065	0.12200519	-17411023.51	-97814.73884	-0.111144903	3746198.141	1	480764.2914	0.1	-3164130.708	-102068.7325	-0.212305145	2617483.576	1	480764.2914	0.068148051	-8200993.823	-390523.5154	-0.812297257	2053319.303	1	411000	0.0319152	-202850	-20285	-0.049355231	1722790	0	411000	-2202410	-220241	-0.53586618	1604740	0.049877084	0
RGI60-01.25381	1228490	0.128381367	-24304191.48	-136540.4016	-0.111144903	5239358.089	1	887448.0377	0.1	-5840703.31	-188409.7842	-0.212305145	4831641.42	1	887448.0377	0.070303475	-15138303.75	-720871.6072	-0.812297257	3791246.725	1	728000	0.0329296	-3556770	-355677	-0.488567308	3073690	0	813000	-3731570	-373157	-0.4589877	2810470	0.051783956	0
RGI60-01.25382	1034830	0.124837389	-20472862.19	-115016.0797	-0.111144903	4408684.831	1	1136658.822	0.1	-7480873.991	-241318.5158	-0.212305145	6188450.04	1	888803.8787	0.070310661	-6343613.858	-302076.8504	-0.339868961	2347993.799	0.244444444	759000	0.0330288	-2613400	-261340	-0.344321476	2782780	0	759000	-3421760	-342176	-0.450824769	2574300	0.051811009	0
RGI60-01.25384	957809	0.123427904	-18949094.69	-106455.5882	-0.111144903	4078841.359	1	1069170.873	0.1	-7036704.787	-226990.477	-0.212305145	5821017.18	1	834990.5707	0.07002545	-7744042.831	-368763.9443	-0.441638454	2531013.816	0.425287356	776000	0.0330832	-4802640	-480264	-0.618896907	2945610	0	776000	528410	52841	0.068094072	2612550	0.05165049	0
RGI60-01.25385	1193960	0.127749467	-23621057.12	-132702.5681	-0.111144903	5091106.574	1	639212.2429	0.1	-4206949.482	-135708.0478	-0.212305145	3480141.054	1	345957.6335	0.067433575	-3620792.666	-172418.6984	-0.498380962	1012032.706	0.375	315000	0.031608	-504530	-50453	-0.160168254	1442420	0	315000	-453740	-45374	-0.144044444	1334410	0.049981668	0
RGI60-01.25386	1515770	0.13363859	-29987679.44	-168470.1092	-0.111144903	6475208.505	1	1145175.457	0.1	-2163699.896	-69796.77085	-0.060948539	4929610.757	0.47008547	1219043.855	0.072060932	-20929282.47	-996632.4983	-0.81755262	3764658.171	0.442622951	923000	0.0335536	2069080	206908	0.224169014	4161550	0	923000	-3911870	-391187	-0.423821235	3403860	0.052514022	0
RGI60-01.25387	1982940	0.142187801	-25389686.91	-142638.6905	-0.071932933	7752184.607	0.846153846	1322930.794	0.1	-15478144.36	-499294.9794	-0.377415796	5464847.176	0.380597015	1317103.729	0.07258065	-5311614.57	-252934.0271	-0.192038046	3653002.395	0.307692308	1090000	0.034088	3490970	349097	0.320272477	4513530	0	909000	-4257560	-425756	-0.468378438	3780720	0.053320929	0
RGI60-01.25388	338914	0.112102126	-6705004.316	-37668.56357	-0.111144903	1438645.73	1	208286.9701	0.1	-1213056.53	-39130.85582	-0.187869917	711299.1837	0.052631579	209623.595	0.066711005	-1703447.581	-81116.55147	-0.386962887	633020.7839	0.421052632	196000	0.0312272	95600	9560	0.04877551	1310800	0	196000	-208850	-20885	-0.106556122	1167520	0.049897699	0
RGI60-01.25389	111036	0.107931959	-2196713.205	-12341.08542	-0.111144903	470811.1471	1	94990.8248	0.1	-1383615.913	-44632.7714	-0.469864026	316531.1335	0	101784.1338	0.066139456	-452209.9268	-21533.80604	-0.211563485	215334.7154	0	101000	0.0309232	134910	13491	0.133574257	799920	0	101000	26810	2681	0.026544554	727660	0.049500236	0
RGI60-01.25390	174575	0.109094723	-3453755.609	-19403.1214	-0.111144903	740452.9809	1	46311.26248	0.1	-304795.698	-9832.119289	-0.212305145	252138.0458	1	91530.69924	0.066085113	-1561352.855	-74350.13597	-0.812297257	390826.9111	1	81000	0.0308592	-34010	-3401	-0.041987654	606340	0	81000	-594810	-59481	-0.734333333	603270	0.049406375	0
RGI60-01.25392	1631320	0.135753156	-32273696.69	-181312.9028	-0.111144903	6973554.337	1	1238604.493	0.1	-25733810.51	-830122.9196	-0.670208226	4746714.301	0.220472441	1028990.781	0.071053651	-12747651.34	-607031.016	-0.589928527	2473746.752	0.12745098	822000	0.0332304	1373040	137304	0.167036496	3840140	0	856000	-5018230	-501823	-0.586241822	3158520	0.051566559	0
RGI60-01.25393	2262090	0.147296246	-44752719.6	-251419.7731	-0.111144903	9707486.97	1	1349699.407	0.1	-39700374.74	-1280657.25	-0.948846271	5677322.483	0.37037037	1107466.095	0.07146957	-8084463.887	-384974.4708	-0.347617388	2912136.556	0.23853211	674000	0.0327568	4275720	427572	0.634379822	3323500	0	674000	-4718020	-471802	-0.700002967	2792180	0.051587539	0
RGI60-01.25394	1520100	0.13371783	-30073343.27	-168951.3667	-0.111144903	6493869.723	1	672714.1587	0.1	-14397391.2	-464431.9743	-0.690385312	2864201.841	0.420289855	625946.5283	0.068917517	-3326567.74	-158407.9876	-0.25306952	1596754.538	0.203125	423000	0.0319536	3807330	380733	0.900078014	2813270	0	588000	-3921570	-392157	-0.666933673	2352640	0.05074893	0
RGI60-01.25395	511176	0.115254521	-10113000.01	-56814.60681	-0.111144903	2171751.369	1	189460.8913	0.1	-4289588.156	-138373.8115	-0.730355539	817667.5839	0.444444444	161748.582	0.066457267	-47477.49589	-2260.833138	-0.013977453	443636.3771	0.294117647	141000	0.0310512	225430	22543	0.159879433	1252850	0	226000	208230	20823	0.092137168	1087630	0.049448441	0
RGI60-01.25396	804821	0.120628225	-12497787.1	-70212.2871	-0.087239631	2708379.713	0.577464789	365618.2514	0.1	-5284695.482	-170474.0478	-0.466262412	1470068.07	0.324324324	366866.6273	0.067544393	-2186289.804	-104109.0383	-0.283778983	844041.8654	0.085714286	326000	0.0316432	2390140	239014	0.733171779	2148400	0	409000	-3551010	-355101	-0.868217604	1854990	0.049957862	0
RGI60-01.25397	1161150	0.127149045	-22728711.49	-127689.3904	-0.109968041	4643552.425	0.87037037	812375.7886	0.1	-6121508.154	-197468.005	-0.243074705	3745397.176	0.609756098	729979.3997	0.069468891	-4494553.03	-214026.3348	-0.293195034	2024428.055	0.306666667	682000	0.0327824	2539810	253981	0.372406158	3248850	0	682000	-5872900	-587290	-0.861129032	2730460	0.05159591	0
RGI60-01.25398	1225000	0.1283175	-56798688.56	-319093.7559	-0.260484699	5118038.25	0.756756757	522899.3079	0.1	-4135975.601	-133418.5678	-0.255151548	2568088.637	0.75	598533.5955	0.068772228	-3971038.918	-189097.0913	-0.315933964	1874978.828	0.474576271	474000	0.0321168	-833490	-83349	-0.175841772	1870430	0	384000	-1944780	-194478	-0.506453125	1578150	0.050291595	0
RGI60-01.25399	308494	0.11154544	-6103181.342	-34287.53563	-0.111144903	1309320.038	1	226398.0346	0.1	-5076745.696	-163765.9902	-0.723354293	1013754.954	0.52173913	253355.9814	0.066942787	574117.0781	27338.90848	0.107907097	827468.8639	0.538461538	162000	0.0311184	2906870	290687	1.794364198	1372460	0	242000	-3346150	-334615	-1.382706612	1233270	0.049510936	0
RGI60-01.25400	1124500	0.126478351	-22246874.88	-124982.4431	-0.111144903	4793072.148	1	1070236.766	0.1	-14019482.1	-452241.3582	-0.422561972	5150840.405	0.698113208	1054788.849	0.071190381	-6572619.397	-312981.8761	-0.296724673	3264733.054	0.457142857	1018000	0.0338576	1344690	134469	0.132091356	4299180	0	1018000	-5084210	-508421	-0.499431238	3442650	0.052852001	0
RGI60-01.25401	1265230	0.129053708	-25031048.02	-140623.8653	-0.111144903	5397166.056	1	922739.9912	0.1	-8893409.068	-286884.1635	-0.31090466	4449169.115	0.706521739	901959.8317	0.070380387	-7588495.091	-361356.9091	-0.400635257	2887337.87	0.505494505	666000	0.0327312	2891210	289121	0.434115616	2894110	0	684000	-5104920	-510492	-0.746333333	2389210	0.051178564	0
RGI60-01.25402	809001	0.120704719	-16005108.07	-89916.33747	-0.111144903	3442393.318	1	444336.5555	0.1	-8277101.433	-267003.272	-0.600903232	1991955.62	0.533333333	389494.2143	0.067664319	-1863566.25	-88741.25002	-0.227837146	1047601.343	0.268292683	312000	0.0315984	1206530	120653	0.386708333	1942850	0	438000	-3047110	-304711	-0.695687215	1683150	0.050007321	0
RGI60-01.25403	10202000	0.292596594	-201834253	-1133900.298	-0.111144903	46968648.95	1	7597093.213	0.1	42188823.48	1360929.79	0.179138225	38088943.76	0.799472296	7569804.178	0.105719962	-52111558.15	-2481502.769	-0.327815979	25559764.63	0.586206897	7001000	0.0530032	-14016290	-1401629	-0.200204114	20579120	0	7001000	-45716650	-4571665	-0.653001714	17678770	0.073711104	0
RGI60-01.25404	414857	0.113491883	-8207444.884	-46109.24092	-0.111144903	1761680	1	266834.7259	0.1	-3834586.876	-123696.3509	-0.463569164	1152308.584	0.464285714	258758.4116	0.06697142	-1154868.982	-54993.76103	-0.212529365	711382.0938	0.296296296	223000	0.0313136	552260	55226	0.247650224	1121230	0	223000	-2034330	-203433	-0.912255605	1066110	0.049983043	0
RGI60-01.25405	541219	0.115804308	-10707364.5	-60153.73312	-0.111144903	2299742.093	1	271008.7847	0.1	-4868844.522	-157059.5007	-0.579536567	1153837.488	0.428571429	195928.4506	0.066638421	-1351043.482	-64335.40392	-0.328361725	624427.1481	0.5	200000	0.03124	2166740	216674	1.08337	1185960	0	237000	-2160120	-216012	-0.911443038	1098490	0.049783367	0
RGI60-01.25406	672549	0.118207647	-13305569.99	-74750.3932	-0.111144903	2859723.104	1	214404.9683	0.1	-3613673.042	-116570.0981	-0.543691217	1013704.728	0.652173913	219056.6785	0.066761	-872227.6261	-41534.64886	-0.189606859	619504.3664	0.333333333	205000	0.031256	561350	56135	0.273829268	1012840	0	205000	-2208540	-220854	-1.077336585	978590	0.04976722	0
RGI60-01.25407	316436	0.111690779	-6260304.223	-35170.24845	-0.111144903	1343080.324	1	226580.2959	0.1	-1236823.342	-39897.52716	-0.176085599	990636.5148	0.5	209754.1457	0.066711697	-972141.7177	-46292.46275	-0.220698678	599800.1655	0.347826087	185000	0.031192	757090	75709	0.409237838	949970	0	185000	-2135270	-213527	-1.1542	955730	0.04953605	0
RGI60-01.25408	616167	0.117175856	-12190120.19	-68483.82129	-0.111144903	2619217.71	1	355306.7127	0.1	-105887.1432	-3415.714296	-0.009613425	1725179.204	0.727272727	447669.376	0.067972648	-3631605.074	-172933.575	-0.386297532	1501848.689	0.577777778	371000	0.0317872	-1628690	-162869	-0.439	1909630	0	371000	-189160	-18916	-0.050986523	1753880	0.049802344	0
RGI60-01.25409	1491160	0.133188229	-29500800.31	-165734.8332	-0.111144903	6369165.035	1	705135.3454	0.1	-4405342.671	-142107.8281	-0.201532697	3117562.498	0.52238806	612325.7537	0.068845326	-1455453.499	-69307.30947	-0.113186991	1809914.848	0.393442623	537000	0.0323184	1034310	103431	0.192608939	2078710	0	537000	-4160410	-416041	-0.774750466	1975340	0.050421379	0
RGI60-01.25411	2529000	0.152180701	-50033211.71	-281085.4591	-0.111144903	10871627.63	1	1950664.07	0.1	-20312085.47	-655228.5637	-0.335900258	7589137.8	0.26984127	1638821.528	0.074285754	-20087847.94	-956564.1874	-0.583690275	6158766.956	0.762820513	1223000	0.0345136	-5108580	-510858	-0.417708913	4400800	0	1223000	-7689310	-768931	-0.628725266	4035320	0.0531024	0
RGI60-01.25412	4613820	0.190332907	-91278858.39	-512802.5752	-0.111144903	20136482.89	1	3914148.35	0.1	-37050198.52	-1195167.694	-0.305345528	17216618.75	0.508816121	3576791.18	0.084556993	-31985274.42	-1523108.306	-0.425830928	10577698.67	0.389355742	3316000	0.0412112	5063080	506308	0.152686369	10655020	0	3316000	-11942870	-1194287	-0.360158926	9694170	0.060548163	0
RGI60-01.25413	861977	0.121674179	-17053174.27	-95804.34984	-0.111144903	3668847.248	1	476252.2959	0.1	-2723777.11	-87863.77774	-0.184489983	2171090.416	0.586956522	496013.0464	0.068228869	-8204812.312	-390705.3482	-0.787691677	1600297.93	0.509803922	327000	0.0316464	1538510	153851	0.470492355	1431980	0	327000	-2175900	-217590	-0.665412844	1332090	0.05034337	0
RGI60-01.25414	834500	0.12117135	-16509575	-92750.42134	-0.111144903	3551375.809	1	352285.0464	0.1	-1630081.133	-52583.26237	-0.149263396	1644666.365	0.638888889	320801.2416	0.067300247	-5709928.744	-271901.3688	-0.847569565	1136340.849	0.657142857	284000	0.0315088	1961850	196185	0.690792254	1260150	0	284000	-1864140	-186414	-0.656387324	1189950	0.050017209	0
RGI60-01.25415	1042450	0.124976834	-20623614.69	-115863.0039	-0.111144903	4441333.649	1	627364.0048	0.1	409910.6516	13222.92425	0.021076957	2949979.472	0.655737705	617344.4437	0.068871926	-11561585.57	-550551.6937	-0.891806348	2187797.885	0.65625	596000	0.0325072	2045680	204568	0.343234899	2476230	0	596000	162830	16283	0.02732047	2312430	0.051331223	0
RGI60-01.25416	812367	0.120766317	-16071700.32	-90290.45121	-0.111144903	3456777.786	1	579661.9727	0.1	-7093401.963	-228819.4182	-0.394746299	2410665.283	0.392857143	562611.9808	0.068581844	-5968669.17	-284222.3414	-0.505183592	1485117.453	0.240740741	413000	0.0319216	2266490	226649	0.548786925	1981040	0	413000	-502970	-50297	-0.121784504	1798550	0.050488158	0
RGI60-01.25418	2356280	0.149019926	-22936034.12	-128854.1242	-0.054685404	9064438.394	0.824074074	1650087.937	0.1	-13864874.65	-447254.0209	-0.271048597	7201414.283	0.493902439	1580313.284	0.07397566	-25161733.26	-1198177.774	-0.758190029	4310857.29	0.27388535	1327000	0.0348464	-7798360	-779836	-0.587668425	4773650	0	1327000	-20290960	-2029096	-1.529085154	4469130	0.053630062	0
RGI60-01.25419	4661860	0.191212038	-92229271.79	-518141.9763	-0.111144903	20353937.21	1	4291244.535	0.1	-23088961.89	-744805.2222	-0.17356392	21247396.69	0.770491803	4126972.515	0.087472954	-53137952.72	-2530378.701	-0.613131949	14378804.65	0.631067961	3792000	0.0427344	-22476570	-2247657	-0.592736551	12377270	0	3792000	-49759130	-4975913	-1.312213344	11192910	0.063235319	0
RGI60-01.25421	1926020	0.141146166	-47690680.17	-267925.1695	-0.139108197	7511678.948	0.778409091	1003129.346	0.1	-3286243.664	-106007.8601	-0.10567716	4910196.117	0.745098039	1559493.161	0.073865314	-5689779.602	-270941.8858	-0.173737143	3944822.068	0.19375	1258000	0.0346256	-162330	-16233	-0.012903816	4754810	0	1267000	-1428290	-142829	-0.112730071	4445060	0.053907981	0
RGI60-01.25422	1174730	0.127397558	-23240614.79	-130565.2516	-0.111144903	5008570.963	1	708984.0243	0.1	-4666149.635	-150520.956	-0.212305145	3860008.059	1	809328.6334	0.069889442	-3713461.417	-176831.496	-0.218491585	2381645.363	0.386666667	721000	0.0329072	-209930	-20993	-0.029116505	3310800	0	721000	-1376560	-137656	-0.190923717	3048830	0.051629537	0
RGI60-01.25423	1810600	0.139033981	-128257363.2	-720546.9843	-0.397960336	8496782.973	0.6	974823.4515	0.1	-8056619.162	-259890.9407	-0.266603086	4896887.647	0.802083333	1317098.646	0.072580623	-16608231.19	-790868.1519	-0.600462353	3833593.708	0.365079365	1138000	0.0342416	-2839990	-283999	-0.249559754	4186000	0	1138000	-9868110	-986811	-0.867144991	3860740	0.053141092	0
RGI60-01.25424	1449830	0.13243189	-36166692.9	-203183.668	-0.140143098	5694008.822	0.801526718	787176.2426	0.1	-4011549.067	-129404.8086	-0.164391151	3205233.363	0.36	787176.2426	0.069772034	-2896129.662	-137910.9363	-0.175197026	1911821.075	0.146666667	676000	0.0327632	276080	27608	0.040840237	2709420	0	676000	-2557400	-255740	-0.378313609	2512860	0.051237932	0
RGI60-01.25425	1082760	0.125714508	-21421099.37	-120343.2549	-0.111144903	4614095.277	1	538731.2821	0.1	-4422416.371	-142658.5926	-0.264804732	2464685.092	0.592592593	538731.2821	0.068455276	-5247304.845	-249871.6593	-0.463815018	1612663.768	0.407407407	479000	0.0321328	-613570	-61357	-0.128093946	1862900	0	479000	-3033700	-303370	-0.633340292	1745220	0.050734371	0
RGI60-01.25427	379458	0.112844082	-7507118.406	-42174.82251	-0.111144903	1611074.106	1	379844.5773	0.1	-2772233.999	-89426.9032	-0.235430248	1401397.483	0.179487179	379844.5773	0.067613176	-5185369.791	-246922.371	-0.650061593	1017896.815	0.256410256	337000	0.0316784	435040	43504	0.129091988	1896340	0	337000	-791510	-79151	-0.234869436	1829840	0.050332484	0
RGI60-01.25428	3305930	0.166398517	-46678868.84	-262240.8362	-0.079324377	12986338.99	0.84	1949564.709	0.1	-38950123.84	-1256455.608	-0.644480074	9232723.825	0.649484536	2000795.441	0.076204216	-8164974.268	-388808.2985	-0.194326861	6069996.523	0.429292929	1836000	0.0364752	1627140	162714	0.088624183	6207660	0	1786000	-10397460	-1039746	-0.582164614	5665620	0.055650992	0
RGI60-01.25434	754449	0.119706417	-14925862.61	-83853.16073	-0.111144903	3209342.784	1	307120.1979	0.1	-375232.4763	-12104.27343	-0.03941217	1118713.965	0.161290323	381860.7391	0.067623862	-2659061.436	-126621.9732	-0.331592018	963467.2676	0.189189189	342000	0.0316944	-137510	-13751	-0.040207602	1618350	0	342000	-719660	-71966	-0.210426901	1445520	0.049832185	0
RGI60-01.25435	1717100	0.13732293	-33970750.43	-190846.9125	-0.111144903	7343989.18	1	1178378.909	0.1	977926.2107	31546.0068	0.026770682	5318882.864	0.56779661	1252169.932	0.072236501	-13411692.57	-638652.0273	-0.510036227	3662660.159	0.37398374	897000	0.0334704	-292950	-29295	-0.032658863	3480460	0	897000	-4136090	-413609	-0.461102564	3113630	0.052094474	0
RGI60-01.25438	386840	0.112979172	-7653162.364	-42995.29418	-0.111144903	1642476.482	1	112039.5807	0.1	-737383.9615	-23786.5794	-0.212305145	609990.7326	1	142567.997	0.06635561	-1299139.264	-61863.77446	-0.433924694	321648.2916	0.0625	150000	0.03108	1366600	136660	0.911066667	937150	0	150000	-969590	-96959	-0.646393333	848910	0.04939334	0
RGI60-01.25439	355606	0.11240759	-7035235.383	-39523.79429	-0.111144903	1509626.012	1	128745.6191	0.1	-347274.8891	-11202.41578	-0.087012015	488248.1994	0.230769231	149639.1295	0.066393087	-153326.0357	-7301.239797	-0.048792317	362000.084	0.142857143	119000	0.0309808	1065680	106568	0.895529412	743810	0	119000	-1509310	-150931	-1.268327731	743120	0.049401133	0
RGI60-01.25441	1279070	0.129306981	-29687850.46	-166785.6767	-0.130396051	4932924.17	0.779661017	784602.7026	0.1	1870287.213	60331.84559	0.076894772	3831949.735	0.74025974	1030497.429	0.071061636	-10900575.48	-519075.0227	-0.503713069	3279679.478	0.495049505	798000	0.0331536	-5047760	-504776	-0.632551378	3151490	0	798000	-5514030	-551403	-0.690981203	2760040	0.051717427	0
RGI60-01.25442	885409	0.122102985	-17516748.1	-98408.6972	-0.111144903	3769054.071	1	325700.9861	0.1	-2064829.272	-66607.39586	-0.204504741	1206583.35	0.1875	402995.0657	0.067735874	-2518512.136	-119929.1494	-0.297594585	1052218.144	0.230769231	400000	0.03188	1982750	198275	0.4956875	1915200	0	400000	-380160	-38016	-0.09504	1698980	0.050002452	0
RGI60-01.25443	247699	0.110432892	-4900425.665	-27530.48127	-0.111144903	1050978.518	1	76721.52615	0.1	-738234.8281	-23814.02671	-0.310395633	295063.1675	0.25	92792.19504	0.066091799	-266516.3354	-12691.25407	-0.136770706	196188.7196	0	186000	0.0311952	-135900	-13590	-0.073064516	1076360	0	186000	-336220	-33622	-0.180763441	990480	0.049415758	0
RGI60-01.25444	380296	0.112859417	-7523697.225	-42267.96194	-0.111144903	1614638.764	1	258816.8176	0.1	-240425.0078	-7755.645414	-0.029965771	1052966.33	0.36	345479.9511	0.067431044	-5893280.753	-280632.4168	-0.812297257	1475399.792	1	321000	0.0316272	869880	86988	0.270990654	1523600	0	321000	-2224740	-222474	-0.693065421	1381540	0.050402702	0
RGI60-01.25445	394811	0.113125041	-7810858.975	-43881.2302	-0.111144903	1676387.082	1	208975.873	0.1	-158197.3204	-5103.139366	-0.024419754	816913.6587	0.285714286	278132.46	0.067074102	-1998725.423	-95177.40108	-0.342201702	897523.8014	0.518518519	272000	0.0314704	1274300	127430	0.468492647	1309230	0	272000	-2262240	-226224	-0.831705882	1201020	0.049926703	0
RGI60-01.25446	630798	0.117443603	-12479576.86	-70109.98236	-0.111144903	2681614.213	1	454457.9578	0.1	-5341940.543	-172320.6627	-0.379178447	1929930.636	0.434782609	476124.6702	0.068123461	-2870493.681	-136690.1753	-0.287089042	1283819.868	0.270833333	355000	0.031736	-1234020	-123402	-0.347611268	1502490	0	355000	-2695580	-269558	-0.75931831	1354380	0.049855769	0
RGI60-01.25447	1648720	0.136071576	-17618725.54	-98981.60414	-0.060035424	5847367.651	0.677419355	856954.1634	0.1	-12636982.55	-407644.5984	-0.475690084	4140639.939	0.704545455	914655.2192	0.070447673	-3684732.978	-175463.4752	-0.191835646	2621558.763	0.35106383	736000	0.0329552	-1868850	-186885	-0.253919837	2835720	0	736000	-5090210	-509021	-0.69160462	2512410	0.051616366	0
RGI60-01.25448	2003420	0.142562588	-39635245.95	-222669.9211	-0.111144903	8583495.973	1	1058010.871	0.1	-12152909.53	-392029.3395	-0.370534321	4908449.863	0.619047619	1229991.504	0.072118955	-9898524.393	-471358.3044	-0.383220781	3599717.654	0.37704918	767000	0.0330544	-1455260	-145526	-0.189734029	2839950	0	733000	-3383360	-338336	-0.46157708	2537800	0.051912136	0
RGI60-01.25449	1463060	0.132673998	-28944875.73	-162611.6614	-0.111144903	6248123.65	1	597871.637	0.1	-4051862.01	-130705.2261	-0.218617539	2626418.331	0.50877193	631067.1863	0.068944656	-7622540.91	-362978.1386	-0.575181449	2069913.849	0.53968254	554000	0.0323728	950270	95027	0.171528881	2315240	0	554000	-3365170	-336517	-0.607431408	2131080	0.050708452	0
RGI60-01.25450	459965	0.114317359	-9099852.204	-51122.76519	-0.111144903	1953672.87	1	416499.3272	0.1	-929327.9701	-29978.32162	-0.071976879	1819671.59	0.5	443593.118	0.067951044	-6958159.044	-331340.9068	-0.746947807	1185307.147	0.25	326000	0.0316432	-672340	-67234	-0.206239264	1602410	0	326000	-2065030	-206503	-0.633444785	1466730	0.050379759	0
RGI60-01.25451	440819	0.113966988	-8721071.71	-48994.78489	-0.111144903	1872170.908	1	431985.5845	0.1	-2926131.04	-94391.32387	-0.218505726	1771316.852	0.372093023	430605.7904	0.067882211	-6746639.727	-321268.5584	-0.746085087	1049753.88	0.139534884	415000	0.031928	1494740	149474	0.360178313	1850420	0	415000	-3216560	-321656	-0.775074699	1686030	0.050509869	0
RGI60-01.25452	307651	0.111530014	-6086503.605	-34193.84048	-0.111144903	1305736.726	1	345263.6314	0.1	-5630439.127	-181627.0686	-0.526053288	1467420.01	0.428571429	314251.0222	0.06726553	-3666795.601	-174609.3143	-0.555636424	892079.6008	0.333333333	313000	0.0316016	1155500	115550	0.369169329	1471780	0	313000	-2688320	-268832	-0.858888179	1369590	0.050170208	0
RGI60-01.25454	874095	0.121895939	-17292914.27	-97151.20377	-0.111144903	3720666.489	1	728718.4725	0.1	-1295962.194	-41805.23206	-0.057368152	3065913.157	0.424657534	736444.765	0.069503157	-10765853.82	-512659.7057	-0.696127843	2422887.772	0.541666667	631000	0.0326192	-2900850	-290085	-0.459722662	2810960	0	631000	-5870570	-587057	-0.930359746	2613040	0.05159439	0
RGI60-01.25455	1785380	0.138572454	-35321587.79	-198435.8865	-0.111144903	7639149.384	1	1159921.924	0.1	-4078569.333	-131566.7527	-0.113427249	5355509.105	0.615384615	1149669.162	0.071693247	-13757205.67	-655105.0319	-0.569820478	4012621.873	0.637931034	1095000	0.034104	-2820400	-282040	-0.257570776	4254220	0	1095000	-9346940	-934694	-0.853601826	3918920	0.053361726	0
RGI60-01.25456	850453	0.12146329	-16825185.84	-94523.51598	-0.111144903	3619574.67	1	677887.1759	0.1	-6702640.861	-216214.2213	-0.318953108	3182756.016	0.647058824	649568.7233	0.069042714	-5695116.377	-271196.018	-0.417501656	2310789.457	0.672131148	593000	0.0324976	-2770580	-277058	-0.467214165	2553840	0	593000	-4899590	-489959	-0.826237774	2382840	0.05149423	0
RGI60-01.25461	481858	0.114718001	-9532978.778	-53556.06055	-0.111144903	2046888.379	1	186993.8212	0.1	1608084.927	51873.70731	0.27740867	871237.3993	0.631578947	203583.8965	0.066678995	-2830653.997	-134793.0475	-0.662100735	710276.8251	0.636363636	162000	0.0311184	-1752470	-175247	-1.081771605	1055190	0	162000	-911280	-91128	-0.562518519	968380	0.049471611	0
RGI60-01.25462	356152	0.112417582	-7046037.334	-39584.4794	-0.111144903	1511948	1	207030.9719	0.1	872652.137	28150.06893	0.135970327	978768.6996	0.666666667	254454.568	0.066948609	-1061490.391	-50547.16148	-0.198649063	777702.5943	0.44	214000	0.0312848	-1455490	-145549	-0.680135514	1234940	0	214000	-899950	-89995	-0.420537383	1134770	0.049674264	0
RGI60-01.25463	759885	0.119805896	-15033407.31	-84457.34443	-0.111144903	3232559.475	1	519672.8673	0.1	7804452.702	251756.5388	0.484451959	2469483.936	0.666666667	654269.1451	0.069067626	-5923341.934	-282063.9016	-0.431112951	1926036.454	0.384615385	394000	0.0318608	-1161780	-116178	-0.29486802	1706200	0	385000	-948790	-94879	-0.246438961	1560870	0.050666244	0
RGI60-01.25464	227867	0.110069966	-4508073.489	-25326.25555	-0.111144903	966738.5531	1	84448.15149	0.1	-555792.0881	-17928.77703	-0.212305145	459771.3548	1	123702.5584	0.066255624	-674683.1452	-32127.76882	-0.259717901	372024.7093	0.416666667	100000	0.03092	-840760	-84076	-0.84076	893080	0	100000	-167930	-16793	-0.16793	820640	0.049382726	0
RGI60-01.25465	1547050	0.134211015	-19561638.53	-109896.8457	-0.071036389	5802247.765	0.771428571	741102.7927	0.1	7203212.858	232361.7051	0.313535055	2718531.432	0.166666667	894093.2858	0.070338694	-10119536.86	-481882.7074	-0.53896245	3243865.4	0.703296703	613000	0.0325616	-6315290	-631529	-1.030226754	4416220	0	1164000	-6824580	-682458	-0.586304124	3826860	0.050602827	0
RGI60-01.25469	752565	0.11967194	-13900809.28	-78094.43416	-0.103771015	2939284.642	0.833333333	414230.2831	0.1	3552692.152	114602.9726	0.276664883	1879817.335	0.575	508084.0352	0.068292845	-3612702.558	-172033.4551	-0.338592523	1402354.44	0.3	431000	0.0319792	-571930	-57193	-0.132698376	1326440	0	337000	-2818870	-281887	-0.836459941	1235390	0.050400481	0
RGI60-01.25471	1958750	0.141745125	-38751503.93	-217705.0783	-0.111144903	8389800.125	1	986433.3568	0.1	-9474199.463	-305619.3375	-0.30982259	4694104.481	0.677083333	1144684.811	0.07166683	-8846049.928	-421240.4728	-0.367996909	3469296.098	0.426086957	1160000	0.034312	-9238280	-923828	-0.796403448	3890390	0	952000	-1449950	-144995	-0.152305672	3459010	0.052224971	0
RGI60-01.25472	464852	0.114406792	-9196535.599	-51665.93033	-0.111144903	1974478.779	1	428219.5248	0.1	-3507071.14	-113131.3271	-0.264190025	1852445.196	0.476190476	384117.4089	0.067635822	-2663160.043	-126817.1449	-0.330152037	965060.8203	0.184210526	266000	0.0314512	-775940	-77594	-0.291706767	1318080	0	266000	-583030	-58303	-0.219184211	1229250	0.049915707	0
RGI60-01.25476	1103290	0.126090206	-21827260.64	-122625.0598	-0.111144903	4702114.783	1	364525.4184	0.1	-5167387.632	-166689.9236	-0.457279288	1759192.855	0.702702703	317833.0662	0.067284515	-4695937.794	-223616.0854	-0.703564573	1017235.599	0.5			-1215340	-121534		1239410		273000	-918530	-91853	-0.336457875	1111790	0.049983883	0
RGI60-01.25477	453462	0.114198355	-8971198.201	-50399.98989	-0.111144903	1925988.649	1	412464.3389	0.1	-975850.6336	-31479.0527	-0.076319453	1735782.893	0.425	394602.5396	0.067691393	-5438540.989	-258978.1423	-0.656301256	1402272.722	0.666666667	342000	0.0316944	-1609010	-160901	-0.47047076	1465260	0	300000	-506130	-50613	-0.16871	1319730	0.050421751	0
RGI60-01.25478	348685	0.112280935	-6898311.754	-38754.56042	-0.111144903	1480194.012	1	295288.4615	0.1	-1367343.639	-44107.85934	-0.149372106	1290723.409	0.5	339305.3499	0.067398318	-4034045.144	-192097.3878	-0.56614901	977550.8534	0.352941176	246000	0.0313872	-1478790	-147879	-0.601134146	1192730	0	215000	415360	41536	0.193190698	1077610	0.050087144	0
RGI60-01.25480	424658	0.113671241	-8401345.836	-47198.57211	-0.111144903	1803388.299	1	120199.4428	0.1	-393964.6435	-12708.53689	-0.10572875	396475.0395	0	202258.0513	0.066671968	190599.8718	9076.184371	0.04487428	448069.7631	0.047619048	254000	0.0314128	-1805330	-180533	-0.710759843	1698990	0	303000	-1669900	-166990	-0.551122112	1542590	0.049579607	0
RGI60-01.25483	1175570	0.127412931	-23257233.17	-130658.6133	-0.111144903	5012175.867	1	1064253.243	0.1	-7202741.117	-232346.4876	-0.218318797	5020585.639	0.660377358	1055610.54	0.071194736	-3863814.567	-183991.1699	-0.174298345	2807761.925	0.254716981	1055000	0.033976	-6281320	-628132	-0.595385782	3820440	0	1027000	-9946220	-994622	-0.968473223	3512270	0.053042673	0
RGI60-01.25484	441678	0.113982707	-8738065.987	-49090.25836	-0.111144903	1875827.209	1	456902.0029	0.1	-9010033.919	-290646.2554	-0.636123838	2165847.657	0.652173913	391483.8723	0.067674865	-376936.4671	-17949.35558	-0.04584954	1078702.077	0.3	374000	0.0317968	-2341330	-234133	-0.626024064	1874750	0	374000	-2918840	-291884	-0.780438503	1738420	0.050420734	0
RGI60-01.25485	764316	0.119886983	-15121069.29	-84949.82749	-0.111144903	3251484.932	1	540659.4446	0.1	-9573609.282	-308826.1059	-0.571202647	2213232.023	0.351851852	499318.4541	0.068246388	-7713022.78	-367286.799	-0.735576256	1408934.35	0.320754717	494000	0.0321808	-2188230	-218823	-0.442961538	2280160	0	494000	-1881410	-188141	-0.380852227	2065030	0.050584949	0
RGI60-01.25486	699957	0.118709213	-13847804.18	-77796.65269	-0.111144903	2976689.06	1	625899.7685	0.1	-6671227.313	-215200.8811	-0.343826427	2944838.391	0.650793651	668941.6141	0.069145391	-2301205.94	-109581.2352	-0.163812854	1877589.597	0.323529412	614000	0.0325648	-1993420	-199342	-0.324661238	2500350	0	614000	-4545730	-454573	-0.740346906	2322610	0.050929457	0
RGI60-01.25487	2721080	0.155695765	-53833282.61	-302434.172	-0.111144903	11712224.2	1	2326796.394	0.1	-1949836.059	-62897.93738	-0.02703199	11066335.5	0.680851064	2260705.405	0.077581739	-29573712.79	-1408272.037	-0.622934786	7502068.571	0.555066079	1966000	0.0368912	-4630560	-463056	-0.235532045	3875320	0	994000	-6609350	-660935	-0.664924547	3562700	0.05614967	0
RGI60-01.25490	376105	0.112782722	-7440783.349	-41802.15365	-0.111144903	1596811.524	1	276149.9243	0.1	-1177578.264	-37986.3956	-0.137557147	1167516.198	0.433333333	230658.9713	0.066822493	-312886.7202	-14899.36763	-0.064594789	666990.322	0.363636364	213000	0.0312816	901940	90194	0.423446009	1291770	0	249000	-1500120	-150012	-0.602457831	1191840	0.05007218	0
RGI60-01.25491	808486	0.120695294	-15994919.42	-89859.09784	-0.111144903	3440192.533	1	503419.0341	0.1	717166.4705	23134.40228	0.045954564	2033243.486	0.346153846	375079.7208	0.067587923	-2862474.937	-136308.3303	-0.363411624	1314902.081	0.648648649	316000	0.0316112	917610	91761	0.290382911	1513930	0	316000	-2519690	-251969	-0.797370253	1449560	0.050312893	0
RGI60-01.25493	1930590	0.141229798	-38194392.33	-214575.2378	-0.111144903	8267754.701	1	964112.255	0.1	-822422.8675	-26529.76992	-0.027517304	4414029.577	0.597938144	994175.6196	0.070869131	-4558458.927	-217069.4727	-0.218341175	2707834.592	0.284210526	727000	0.0329264	-3298250	-329825	-0.453679505	2815680	0	727000	-4449400	-444940	-0.612022008	2464230	0.051624897	0
RGI60-01.25494	1502010	0.133386783	-29715454.46	-166940.7554	-0.111144903	6415913.158	1	163325.7659	0.1	-2797466.241	-90240.84647	-0.552520577	648132.9677	0.294117647	217950.4515	0.066755137	829242.9819	39487.76104	0.181177698	566905.504	0.227272727	282000	0.0315024	-3582970	-358297	-1.270556738	1584970	0	282000	978340	97834	0.346929078	1376220	0.04924948	0
RGI60-01.25496	161501	0.108855468	-3195102.303	-17950.01294	-0.111144903	684956.9498	1	143042.6211	0.1	-1562635.086	-50407.58343	-0.352395552	605204.3814	0.428571429	127718.7115	0.066276909	-7053.914461	-335.9006886	-0.002630004	289434.9696	0.071428571	135000	0.031032	-219110	-21911	-0.162303704	880590	0	135000	-973380	-97338	-0.721022222	832430	0.049439632	0
RGI60-01.25497	331191	0.111960795	-6552214.085	-36810.19149	-0.111144903	1405808.877	1	258656.4877	0.1	-5221782.091	-168444.5836	-0.651228914	1044710.171	0.32	263969.9148	0.066999041	-3253362.319	-154922.0152	-0.586892697	713651.9846	0.269230769	204000	0.0312528	-520430	-52043	-0.255112745	1164710	0	204000	-1915530	-191553	-0.938985294	1120500	0.049686749	0
RGI60-01.25498	588602	0.116671417	-11644779.94	-65420.11205	-0.111144903	2501688.54	1	538677.5429	0.1	-7954658.657	-256601.8922	-0.476355281	2686950.829	0.777777778	538677.5429	0.068454991	-6384741.15	-304035.2928	-0.564410559	1869907.459	0.62962963	520000	0.032264	-752970	-75297	-0.144801923	2252240	0	520000	-3418250	-341825	-0.657355769	1913210	0.050724406	0
RGI60-01.25500	409376	0.113391581	-8099009.916	-45500.05571	-0.111144903	1738357.364	1	140844.8749	0.1	-926964.8387	-29902.09157	-0.212305145	766818.9038	1	140844.8749	0.066346478	-386174.0685	-18389.24135	-0.130563795	340817.482	0.142857143	144000	0.0310608	-102270	-10227	-0.071020833	816670	0	108000	-70270	-7027	-0.065064815	791270	0.049737512	0
RGI60-01.25583	749220	0.119610726	-14822413.16	-83271.98404	-0.111144903	3187011.491	1	328518.5856	0.1	-134403.9249	-4335.610479	-0.013197459	1393666.781	0.441176471	254388.889	0.066948261	-1947346.816	-92730.80075	-0.364523785	643767.7804	0.192307692	246000	0.0313872	140350	14035	0.057052846	1058590	0	246000	-1292740	-129274	-0.525504065	982500	0.049888802	0
RGI60-01.25584	339712	0.112116729	-6720791.782	-37757.2572	-0.111144903	1442038.834	1	303505.5303	0.1	-76415.71056	-2465.022921	-0.008121839	1483197.815	0.741935484	294149.4598	0.067158992	-4765566.392	-226931.733	-0.771484446	942433.5419	0.5	273000	0.0314736	542850	54285	0.198846154	1286110	0	273000	-916220	-91622	-0.335611722	1204620	0.050237881	0
RGI60-01.26727	1185510	0.127594834	-11697312.68	-65715.2398	-0.055432042	4505979.168	0.805309735	740810.0443	0.1	-11294742.31	-364346.5262	-0.491821796	3217495.585	0.474358974	714135.5076	0.069384918	-7679798.503	-365704.6906	-0.512094255	1909872.305	0.256756757	665000	0.032728	-7361490	-736149	-1.106990977	3035990	0	649000	-8117410	-811741	-1.250756549	2428710	0.051316437	0
RGI60-01.26728	1321270	0.130079241	-26139731.77	-146852.4257	-0.111144903	5638008.737	1	997136.6807	0.1	2423009.841	78161.60779	0.078386052	4879888.842	0.744897959	1022596.66	0.071019762	-7278774.723	-346608.3201	-0.3389492	3226713.29	0.484848485	1075000	0.03404	-2449390	-244939	-0.227850233	4008570	0	1075000	-11269820	-1126982	-1.048355349	3694620	0.052503658	0
RGI60-01.26856	518730	0.115392759	-10262446.78	-57654.1954	-0.111144903	2203929.484	1	405645.0502	0.1	-3467217.785	-111845.735	-0.27572316	1898126.901	0.641025641	484340.111	0.068167003	-3784533.863	-180215.8983	-0.37208543	1440735.879	0.4	345000	0.031704	-110270	-11027	-0.031962319	2053180	0	345000	-2812840	-281284	-0.815315942	1756470	0.050349844	0
RGI60-01.26858	893188	0.12224534	-17670646.22	-99273.2934	-0.111144903	3802326.814	1	855226.1327	0.1	-5628636.147	-181568.908	-0.212305145	4656211.779	1	865077.048	0.070184908	-6470770.115	-308131.9102	-0.356190135	2478613.494	0.348837209	689000	0.0328048	-5187140	-518714	-0.752850508	3450310	0	689000	-7007750	-700775	-1.017089985	3167750	0.051513024	0
RGI60-01.26859	599098	0.116863494	-11852430.63	-66586.68895	-0.111144903	2546436.342	1	325933.0553	0.1	-260955.6027	-8417.922668	-0.025827152	1540239.323	0.666666667	261453.6225	0.066985704	-3902985.298	-185856.4428	-0.710858167	860033.7727	0.541666667	262000	0.0314384	-5552680	-555268	-2.119343511	1902330	0	349000	-4690740	-469074	-1.344051576	1696300	0.050007443	0
RGI60-01.26861	6464310	0.224196876	-127888568.9	-718475.1063	-0.111144903	28661271.67	1	5838942.564	0.1	-38428763.95	-1239637.547	-0.212305145	31789666.03	1	4597264.245	0.089965501	-138366179.6	-6588865.696	-1.433214482	11755458.85	0.130434783	3545000	0.041944	-44523580	-4452358	-1.255954302	13176040	0	3545000	-57962980	-5796298	-1.635062906	10149520	0.060314759	0
RGI60-01.26862	528266	0.115567268	-10451105.03	-58714.0732	-0.111144903	2244554.077	1	258836.7041	0.1	1330339.887	42914.18989	0.165796385	1275697.038	0.76	242756.0305	0.066886607	-455210.0647	-21676.66975	-0.089294053	772840.0072	0.5	223000	0.0313136	297410	29741	0.133367713	1184820	0	223000	-910630	-91063	-0.40835426	1069600	0.049711326	0
RGI60-01.26863	1245210	0.128687344	-24634976.49	-138398.7444	-0.111144903	5311166.168	1	833016.7738	0.1	3155339.479	101785.1445	0.122188589	3449202.579	0.392857143	728999.3273	0.069463696	-3388994.83	-161380.7062	-0.221372915	2157280.592	0.394366197	610000	0.032552	-6231750	-623175	-1.021598361	3251180	0	610000	-4315980	-431598	-0.707537705	2870100	0.051131415	0
RGI60-01.26864	1115520	0.126314016	-22069216.42	-123984.3619	-0.111144903	4754559.355	1	958908.4567	0.1	5864935.272	189191.4604	0.197298771	3944884.239	0.378947368	815256.4558	0.069920859	-10273628.85	-489220.4214	-0.600081628	2295442.382	0.320987654	716000	0.0328912	-1353710	-135371	-0.189065642	3218420	0	716000	-4722510	-472251	-0.659568436	2745180	0.05118965	0
RGI60-01.26865	1690580	0.136837614	-33446084.24	-187899.3497	-0.111144903	7229420.18	1	1356378.069	0.1	-373840.9684	-12059.38608	-0.008890874	5871288.268	0.481481481	1174755.42	0.071826204	-14590921.72	-694805.7964	-0.591447194	3390597.295	0.353982301	1069000	0.0340208	-8181510	-818151	-0.765342376	4912310	0	1148000	-10142470	-1014247	-0.883490418	4215140	0.05212088	0
RGI60-01.26866	2758580	0.156382013	-54575174.84	-306602.1058	-0.111144903	11876617.96	1	3122090.695	0.1	7367701.069	237667.7764	0.076124559	13351972.85	0.45686901	2821346.782	0.080553138	-54815229.73	-2610249.035	-0.925178376	9037711.529	0.489361702	2141000	0.0374512	-7403560	-740356	-0.345799159	8795190	0	2201000	-19677850	-1967785	-0.894041345	7378150	0.055942407	0
RGI60-01.26867	421939	0.113621483	-8347553.704	-46896.36912	-0.111144903	1791817.131	1	274026.8323	0.1	-2873101.88	-92680.70579	-0.33821763	1341856.988	0.740740741	255355.15	0.066953382	-2724910.987	-129757.666	-0.508145875	839924.1391	0.545454545	271000	0.0314672	1840010	184001	0.67897048	1913340	0	271000	-3442480	-344248	-1.270287823	1690960	0.049954305	0
RGI60-01.26868	650792	0.117809494	-12875134.01	-72332.21355	-0.111144903	2766898.135	1	475136.695	0.1	-3934483.8	-126918.8323	-0.26712067	2048583.055	0.469387755	413969.4209	0.067794038	-5024235.037	-239249.2875	-0.577939518	1175648.832	0.333333333	457000	0.0320624	-10164960	-1016496	-2.224280088	2827290	0	457000	-11841490	-1184149	-2.591135667	2533230	0.050356576	0
RGI60-01.26869	1222160	0.128265528	-24178960.07	-135836.8543	-0.111144903	5212176.167	1	931735.1673	0.1	-11488585.49	-370599.5321	-0.397752006	4208289.252	0.56043956	772349.2599	0.069693451	-10488839.08	-499468.5274	-0.64668739	2310539.896	0.402597403	526000	0.0322832	-812050	-81205	-0.154382129	2683800	0	526000	-4579780	-457978	-0.870680608	2228000	0.050976293	0
RGI60-01.26871	213305	0.109803481	-4219981.9	-23707.76348	-0.111144903	904894.3907	1	263071.7501	0.1	-1731396.067	-55851.48602	-0.212305145	1432273.565	1	213262.2904	0.06673029	-3637879.846	-173232.3736	-0.812297257	910677.7873	1	190000	0.031208	431970	43197	0.227352632	683710	0	131000	-659850	-65985	-0.50370229	649070	0.049875212	0
RGI60-01.26872	198480	0.109532184	-3926687.173	-22060.0403	-0.111144903	841942.408	1	88703.1749	0.1	-583796.3523	-18832.1404	-0.212305145	482937.4969	1	120159.6253	0.066236846	-525287.6122	-25013.69582	-0.208170554	339849.1601	0.333333333	112000	0.0309584	260420	26042	0.232517857	562860	0	112000	-915750	-91575	-0.817633929	571260	0.049550479	0
RGI60-01.26873	560237	0.116152337	-11083612.66	-62267.48688	-0.111144903	2380784.606	1	406813.2266	0.1	-889656.9256	-28698.6105	-0.07054493	1990231.417	0.744186047	480339.2355	0.068145798	-4400931.842	-209568.183	-0.436292036	1434149.877	0.404255319	378000	0.0318096	769840	76984	0.203661376	1590100	0	378000	-2235230	-223523	-0.591330688	1455460	0.050628104	0
RGI60-01.26874	492778	0.114917837	-9749017.794	-54769.76289	-0.111144903	2093391.284	1	127198.6567	0.1	-837152.8062	-27004.92923	-0.212305145	692523.1361	1	129002.7777	0.066283715	-1122570.943	-53455.75919	-0.414376807	298754.1221	0.090909091	118000	0.0309776	714030	71403	0.605110169	783600	0	137000	-1226080	-122608	-0.894948905	748030	0.049430817	0
RGI60-01.26875	645213	0.117707398	-12764760.23	-71712.13614	-0.111144903	2743099.189	1	516287.3045	0.1	-7095341.082	-228881.9704	-0.443322872	2192169.421	0.431372549	485662.6567	0.068174012	-2725940.219	-129806.6771	-0.267277451	1439097.679	0.395833333	381000	0.0318192	-1075100	-107510	-0.282178478	1769520	0	393000	-3639610	-363961	-0.926109415	1648440	0.050568665	0
RGI60-01.26876	246318	0.110407619	-4873104.248	-27376.99016	-0.111144903	1045111.937	1	236319.5683	0.1	-1881593.807	-60696.57442	-0.256841085	907863.8359	0.25	188923.0547	0.066601292	-3222695.263	-153461.6792	-0.812297257	806731.4932	1	175000	0.03116	-670820	-67082	-0.383325714	1215750	0	175000	-852800	-85280	-0.487314286	1156650	0.049832551	0
RGI60-01.26877	731617	0.119288591	-14474159.06	-81315.50031	-0.111144903	3111844.507	1	155475.348	0.1	-614230.4985	-19813.88705	-0.127440699	608105.3131	0.285714286	269688.4527	0.067029349	-861231.0266	-41011.00127	-0.152068065	677091.6188	0.185185185	180000	0.031176	-221720	-22172	-0.123177778	1298310	0	255000	-1508630	-150863	-0.591619608	1195790	0.049392055	0
RGI60-01.27009	968464	0.123622892	-18700795.9	-105060.6511	-0.108481731	3663139.164	0.766666667	477268.5833	0.1	-3023122.57	-97520.0829	-0.204329567	2066867.364	0.48	384992.9117	0.067640462	-2804023.481	-133524.9277	-0.346824379	1083227.446	0.325	324000	0.0316368	1530970	153097	0.472521605	1574620	0	324000	-2492520	-249252	-0.769296296	1510970	0.050328271	0
RGI60-01.27010	1199600	0.12785268	-23732637.71	-133329.4253	-0.111144903	5115317.203	1	843403.5435	0.1	-5550826.255	-179058.9115	-0.212305145	4591844.616	1	821439.8057	0.069953631	-1086178.988	-51722.80895	-0.062966037	3260983.459	0.86746988	875000	0.0334	1727580	172758	0.197437714	3842760	0	875000	-3736100	-373610	-0.426982857	3121750	0.052061095	0
RGI60-01.27011	443444	0.114015025	-8773004.165	-49286.54025	-0.111144903	1883344.223	1	222428.9464	0.1	-6752458.065	-217821.2279	-0.979284537	1081993.929	0.681818182	188715.5361	0.066600192	-3704419.363	-176400.922	-0.934745097	574775.1822	0.421052632	146000	0.0310672	1150010	115001	0.787678082	1147570	0	146000	-519570	-51957	-0.355869863	1030780	0.049603847	0
RGI60-01.27012	456957	0.114262313	-9040342.556	-50788.44133	-0.111144903	1940867.142	1	405889.6569	0.1	-1957033.575	-63130.11532	-0.155535166	1723717.281	0.441860465	425509.6711	0.067855201	-1866742.677	-88892.50841	-0.208908315	1077747.399	0.195121951	349000	0.0317168	-1692290	-169229	-0.484896848	1697250	0	349000	-1600520	-160052	-0.458601719	1544330	0.050182636	0
RGI60-01.27013	884336	0.122083349	-16535198.24	-92894.37214	-0.105044205	3130038.837	0.65	273098.4369	0.1	-1048415.888	-33819.86734	-0.123837645	1035982.813	0.230769231	306839.8771	0.067226251	-5234149.004	-249245.1907	-0.812297257	1310352.231	1	216000	0.0312912	1499440	149944	0.694185185	1163380	0	216000	-934360	-93436	-0.432574074	1103960	0.049991296	0
RGI60-01.27014	245864	0.110399311	-4864122.406	-27326.53037	-0.111144903	1043183.331	1	84828.11076	0.1	-558292.7746	-18009.44434	-0.212305145	461840.0133	1	84828.11076	0.066049589	-520356.3929	-24778.87585	-0.292106893	179635.769	0	84000	0.0308688	268890	26889	0.320107143	665280	0	84000	-279650	-27965	-0.332916667	659040	0.049499743	0
RGI60-01.27079	529946	0.115598012	-10484341.8	-58900.79663	-0.111144903	2251711.518	1	440914.8583	0.1	-7437402.845	-239916.2208	-0.544132765	1765055.126	0.311111111	428890.2573	0.067873118	-1763066.429	-83955.54424	-0.195750644	1120545.967	0.23255814	280000	0.031496	-700230	-70023	-0.250082143	1739330	0	280000	-646490	-64649	-0.230889286	1527850	0.05020432	0
RGI60-01.27080	2641340	0.154236522	-52255722.98	-293571.4774	-0.111144903	11362966.38	1	2424780.186	0.1	-44537955.43	-1436708.24	-0.592510714	10473435.6	0.456790123	2042535.639	0.076425439	-16016791.14	-762704.3398	-0.373410542	5802147.059	0.336585366	1393000	0.0350576	7103500	710350	0.50994257	5762910	0	1393000	-6577370	-657737	-0.472173008	4539620	0.053823554	0
RGI60-01.27103	110223000	2.122980892	-2180628982	-12250724.62	-0.111144903	1610456214	1	96476023.38	0.1	-634953039.7	-20482356.12	-0.212305145	525256162.4	1	90031398.35	0.542766411	-1912571318	-91074824.65	-1.011589582	458704235.5	0.575380513	86426000	0.3071632	-958900880	-95890088	-1.109505103	185050110	0	86656000	-1322256790	-132225679	-1.525868711	151985440	0.37189223	0
RGI60-1	975458	0.123750882	-19298258.85	-108417.1845	-0.111144903	4154397.454	1	95764.6281	0.1	-630271.0204	-20331.32324	-0.212305145	521383.0264	1	95764.6281	0.066107553	-433357.2714	-20636.06054	-0.215487294	223080.6949	0.1	39000	0.0307248					0						0.049330326	0
RGI60-10	368889	0.112650669	-7298023.501	-41000.13203	-0.111144903	1566118.645	1	69240.7387	0.1	1083336.258	34946.3309	0.504707656	231102.3725	0	163642.3066	0.066467304	-1540497.35	-73357.01664	-0.448276599	386252.177	0.111111111	34000	0.0307088					0						0.04932272	0
RGI60-100	910476	0.122561711	-18012668.43	-101194.7665	-0.111144903	3876282.494	1	242115.1208	0.1	3420006.762	110322.7988	0.455662572	827683.5229	0.041666667	301708.8278	0.067199057	-4865586.557	-231694.598	-0.767941063	668815.2069	0.034482759	234000	0.0313488					0						0.049739133	0
RGI60-101	532681	0.115648062	-10538450.47	-59204.77794	-0.111144903	2263363.934	1
RGI60-102	890244	0.122191465	-17612402.74	-98946.0828	-0.111144903	3789734.238	1
RGI60-103	407639	0.113359794	-8064645.468	-45306.99701	-0.111144903	1730966.393	1	165526.8866	0.1	-139460.1604	-4498.714853	-0.027178152	566575.4107	0.058823529	129181.1958	0.06628466	183416.5998	8734.123799	0.067611418	352011.3296	0.285714286
RGI60-106	128864	0.108258211	-2549418.661	-14322.57675	-0.111144903	546451.4473	1
RGI60-107	304494	0.11147224	-6024046.171	-33842.95602	-0.111144903	1292317.643	1
RGI60-108	498834	0.115028662	-9868828.442	-55442.85642	-0.111144903	2119183.103	1
RGI60-109	742432	0.119486506	-14688120.77	-82517.53244	-0.111144903	3158024.162	1
RGI60-11	2709280	0.155479824	-53599833.86	-301122.6621	-0.111144903	11660514.25	1	1782360.762	0.1	15027550.16	484759.6826	0.271976186	7983082.935	0.547486034	1626951.848	0.074222845	-25556337.36	-1216968.446	-0.748005202	5421567.012	0.559006211	1409000	0.0351088					0						0.053615108	0
RGI60-110	321147	0.11177699	-6353505.671	-35693.85208	-0.111144903	1363107.38	1
RGI60-111	676282	0.11827596	-13379422.89	-75165.29712	-0.111144903	2875651.938	1
RGI60-113	808922	0.120703272	-16003545.15	-89907.55702	-0.111144903	3442055.721	1
RGI60-114	474432	0.114582105	-12223245.82	-68669.92032	-0.144741333	1692254.613	0.636363636
RGI60-115	640763	0.117625963	-12676722.36	-71217.54132	-0.111144903	2724117.372	1
RGI60-116	683240	0.118403292	-13517078.52	-75938.64335	-0.111144903	2905343.685	1
RGI60-117	434519	0.113851698	-8596433.816	-48294.572	-0.111144903	1845356.195	1
RGI60-118	344205	0.112198951	-6199597.381	-34829.19877	-0.10118737	1288109.789	0.75862069
RGI60-12	748474	0.119597074	-14807654.45	-83189.06994	-0.111144903	3183825.682	1	346268.4741	0.1	-2278951.935	-73514.57855	-0.212305145	1885231.62	1	346268.4741	0.067435223	-5906731.569	-281272.9318	-0.812297257	1478767.981	1	18000	0.0306576					0						0.049243222	0
RGI60-14	105324	0.107827429	-2083708.181	-11706.22574	-0.111144903	446579.1334	1	96779.76651	0.1	625153.9207	20166.2555	0.208372641	342732.638	0.111111111	96779.76651	0.066112933	-1650892.717	-78613.93892	-0.812297257	413241.2498	1	61000	0.0307952					0						0.049399606	0
RGI60-15	193840	0.109447272	-3834890.375	-21544.32795	-0.111144903	822241.2803	1	106068.9955	0.1	-698088.797	-22518.99345	-0.212305145	577484.3486	1	106068.9955	0.066162166	-1493087.732	-71099.41579	-0.670312898	264051.6519	0.166666667	67000	0.0308144					0						0.049410639	0
RGI60-16	348425	0.112276178	-6893167.968	-38725.66274	-0.111144903	1479088.386	1	268113.3106	0.1	-1764576.892	-56921.83524	-0.212305145	1459721.946	1	268113.3106	0.067021001	-3138498.758	-149452.3218	-0.557422239	631988.8018	0.107142857	151000	0.0310832					0						0.049720027	0
RGI60-18	431439	0.113795334	-8535499.734	-47952.2457	-0.111144903	1832247.417	1	129483.7115	0.1	-473695.1856	-15280.48986	-0.118010904	448490.887	0.076923077	149728.2067	0.06639356	-235177.7348	-11198.93975	-0.074795124	316468.4129	0	85000	0.030872					0						0.049393236	0
RGI60-19	698210	0.118677243	-13813241.89	-77602.48255	-0.111144903	2969232.544	1	136282.4104	0.1	-1118393.048	-36077.19511	-0.264723782	470231.0154	0.066666667	204106.3196	0.066681763	-1426843.012	-67944.90534	-0.332889768	511744.2931	0.181818182	53000	0.0307696					0						0.049328688	0
RGI60-2	1071820	0.125514306	-21204664.68	-119127.3297	-0.111144903	4567200.258	1	202905.2726	0.1	-1335412.832	-43077.83329	-0.212305145	1104701.884	1	202905.2726	0.066675398	-1452292.362	-69156.77914	-0.340832834	516659.1556	0.2	187000	0.0311984					0						0.049759675	0
RGI60-20	198458	0.109531781	-3926251.93	-22057.59511	-0.111144903	841848.9954	1
RGI60-21	298366	0.111360098	-5902811.09	-33161.86005	-0.111144903	1266271.304	1	168174.0863	0.1	-1106830.936	-35704.22375	-0.212305145	915610.6572	1	168174.0863	0.066491323	-2868754.331	-136607.3491	-0.812297257	718120.7796	1	121000	0.0309872					0						0.049577054	0
RGI60-22	126392	0.108212974	-2500513.126	-14047.82655	-0.111144903	535962.5145	1
RGI60-23	423084	0.113642437	-8370206.146	-47023.63003	-0.111144903	1796689.834	1	361451.9933	0.1	-2378881.651	-76738.11778	-0.212305145	1967897.102	1	341569.9943	0.067410321	-2311276.782	-110060.7991	-0.322220338	1058971.913	0.459459459	369000	0.0317808					0						0.050390542	0
RGI60-24	298269	0.111358323	-5900892.062	-33151.079	-0.111144903	1265859.03	1	215468.3307	0.1	-1418096.09	-45745.03516	-0.212305145	1173100.471	1	215468.3307	0.066741982	-3097342.786	-147492.5136	-0.684520612	460540.675	0	153000	0.0310896					0						0.049712563	0
RGI60-25	180837	0.109209317	-3577641.719	-20099.11078	-0.111144903	767036.199	1
RGI60-27	1388300	0.131305889	-13636370.75	-76608.82444	-0.055181751	5315046.994	0.818181818	415032.6412	0.1	-2077656.077	-67021.16379	-0.161484079	1389718.828	0.022222222	474031.8972	0.068112369	-1551319.767	-73872.36984	-0.155838395	1282857.548	0.276595745
RGI60-28	1146550	0.126881866	-42457700.75	-238526.4087	-0.208038384	4746531.151	0.831683168	119753.9921	0.1	-592686.6955	-19118.92566	-0.159651677	420920.159	0.1	141206.9131	0.066348397	-551420.1125	-26258.10059	-0.185954781	341803.875	0.142857143	128000	0.0310096					0						0.049515111	0
RGI60-29	157908	0.108789716	-3124019.136	-17550.6693	-0.111144903	669706.7567	1
RGI60-3	194439	0.109458234	-3846740.867	-21610.90375	-0.111144903	824784.5434	1	143948.9262	0.1	-947394.0266	-30561.09763	-0.212305145	783718.6683	1	143948.9262	0.066362929	-769496.1902	-36642.67572	-0.254553311	358977.7546	0.176470588	135000	0.031032					0						0.049633382	0
RGI60-30	121668	0.108126524	-2407054.489	-13522.77803	-0.111144903	515918.8273	1	43026.27555	0.1	-283175.6896	-9134.699663	-0.212305145	234253.1915	1	31599.90533	0.06576748	-539038.8452	-25668.51644	-0.812297257	134923.4178	1	12000	0.0306384					0						0.049240512	0
RGI60-31	612307	0.117105218	-12113754.75	-68054.80197	-0.111144903	2602757.693	1
RGI60-32	154850	0.108733755	-3063520.298	-17210.78819	-0.111144903	656727.7478	1
RGI60-33	125212	0.10819138	-2477168.25	-13916.67556	-0.111144903	530955.7498	1
RGI60-34	432195	0.113809169	-6125503.532	-34412.94119	-0.079623645	1631805.366	0.785714286
RGI60-35	146212	0.10857568	-2892627.897	-16250.71852	-0.111144903	620067.7416	1
RGI60-36	248380	0.110445354	-4913898.428	-27606.17094	-0.111144903	1053871.482	1	67178.39582	0.1	-442131.8907	-14262.31906	-0.212305145	365747.521	1	81410.32872	0.066031475	-407020.1063	-19381.90982	-0.238076791	172280.2492	0	48000	0.0307536					0						0.049292683	0
RGI60-37	288243	0.111174847	-5702539.756	-32036.7402	-0.111144903	1223248.205	1	240090.0552	0.1	-1580142.972	-50972.35394	-0.212305145	1307151.524	1	240090.0552	0.066872477	-4095514.36	-195024.4933	-0.812297257	1025255.623	1	86000	0.0308752					0						0.049418315	0
[truncated: 31 more rows]
