# Supplementary material for: Accelerating glacier volume loss on Juneau Icefield driven by hypsometry and melt-accelerating feedbacks
Source: Nat Commun. 2024 Jul 2;15:5099. doi: 10.1038/s41467-024-49269-y (PMC11220083; doi:10.1038/s41467-024-49269-y)
Supplement: Supplementary file 3 — Source Data [file 41467_2024_49269_MOESM3_ESM.zip › Source data/Mauri PeltoTaku Lemon Creek TSL data set 1946-2023.xlsx]

## Sheet: Sheet1
Year	LC ELA (m)	Taku ELA (m)
1946		980
1947		900
1948		870
1949		800
1950		1010
1951		1160
1952		950
1953	1080	1010
1954	1025	1160
1955	810	950
1956	1075	1010
1957	1000	980
1958	1040	780
1959	1150	1000
1960	1130	1010
1961	1080	930
1962	1110	915
1963	970	950
1964	885	885
1965	980	900
1966	1100	875
1967	1130	750
1968	1060	810
1969	1000	965
1970	1060	930
1971	1110	885
1972	1140	730
1973	1110	825
1974	1090	850
1975	1010	800
1976	1080	850
1977	1110	885
1978	1150	915
1979	1110	950
1980	1100	870
1981	1120	980
1982	1070	950
1983	1220	1085
1984	1010	875
1985	965	600
1986	1070	720
1987	1100	910
1988	1000	890
1989	1130	1115
1990	1125	1080
1991	1050	900
1992	1075	940
1993	1130	980
1994	1100	970
1995	1150	1050
1996	1370	1150
1997	1400	1225
1998	1300	1120
1999	1020	900
2000	900	750
2001	950	850
2002	1025	975
2003	1400	1100
2004	1150	1100
2005	1050	1050
2006	1025	975
2007	1000	930
2008	920	800
2009	1060	960
2010	1075	1000
2011	1100	1025
2012	980	860
2013	1110	1000
2014	1200	1100
2015	1300	1170
2016	1250	1125
2017	1275	1150
2018	1400	1425
2019	1400	1450
2020	1000	975
2021	1040	975
2022	1125	1000
2023	1200	1075
